# Supplementary material for: Identification of an immune prognostic 11-gene signature for lung adenocarcinoma
Source: PeerJ. 2021 Jan 20;9:e10749. doi: 10.7717/peerj.10749 (PMC7825366; doi:10.7717/peerj.10749)
Supplement: Supplemental Information 2 — The first 239 samples are high immune score group, and the last 238 samples are low immune score group. [file peerj-09-10749-s002.txt]

id	TCGA_id
1	TCGA-78-7152
2	TCGA-95-A4VP
3	TCGA-55-6968
4	TCGA-55-7727
5	TCGA-50-5044
6	TCGA-44-7662
7	TCGA-55-6642
8	TCGA-44-6774
9	TCGA-69-8254
10	TCGA-44-6147
11	TCGA-55-6543
12	TCGA-05-4249
13	TCGA-35-5375
14	TCGA-78-7162
15	TCGA-49-6767
16	TCGA-J2-A4AE
17	TCGA-67-3771
18	TCGA-49-6761
19	TCGA-97-8174
20	TCGA-NJ-A4YG
21	TCGA-69-7765
22	TCGA-MP-A4T9
23	TCGA-99-8033
24	TCGA-86-8668
25	TCGA-69-7980
26	TCGA-55-6982
27	TCGA-50-6595
28	TCGA-55-7907
29	TCGA-50-6593
30	TCGA-97-8175
31	TCGA-91-6830
32	TCGA-67-3774
33	TCGA-55-A4DF
34	TCGA-MP-A4TC
35	TCGA-97-A4M5
36	TCGA-MP-A4SV
37	TCGA-97-A4M1
38	TCGA-86-A4JF
39	TCGA-55-7284
40	TCGA-55-6970
41	TCGA-86-8359
42	TCGA-55-A491
43	TCGA-49-4501
44	TCGA-05-4424
45	TCGA-50-5930
46	TCGA-67-3772
47	TCGA-67-4679
48	TCGA-93-A4JP
49	TCGA-05-4250
50	TCGA-78-7535
51	TCGA-62-A46R
52	TCGA-86-A456
53	TCGA-91-6849
54	TCGA-55-8096
55	TCGA-55-8207
56	TCGA-97-7546
57	TCGA-05-4418
58	TCGA-67-3770
59	TCGA-50-6597
60	TCGA-86-7711
61	TCGA-67-6217
62	TCGA-49-AAR0
63	TCGA-55-7815
64	TCGA-78-8655
65	TCGA-O1-A52J
66	TCGA-44-2659
67	TCGA-55-7573
68	TCGA-49-AARR
69	TCGA-MP-A4SW
70	TCGA-05-4430
71	TCGA-86-7953
72	TCGA-55-8085
73	TCGA-55-6983
74	TCGA-62-8402
75	TCGA-67-6216
76	TCGA-44-2665
77	TCGA-49-4506
78	TCGA-05-4403
79	TCGA-55-6985
80	TCGA-69-8255
81	TCGA-50-5939
82	TCGA-73-4662
83	TCGA-55-8511
84	TCGA-64-5781
85	TCGA-55-8091
86	TCGA-J2-A4AG
87	TCGA-44-A47A
88	TCGA-50-6592
89	TCGA-97-8552
90	TCGA-05-4422
91	TCGA-50-5933
92	TCGA-05-4389
93	TCGA-64-5815
94	TCGA-55-8092
95	TCGA-50-8460
96	TCGA-MP-A4TK
97	TCGA-44-6775
98	TCGA-62-A46Y
99	TCGA-86-A4P7
100	TCGA-86-7701
101	TCGA-91-A4BD
102	TCGA-55-A48X
103	TCGA-05-4433
104	TCGA-L9-A8F4
105	TCGA-38-4627
106	TCGA-78-7539
107	TCGA-05-4398
108	TCGA-55-7227
109	TCGA-38-4632
110	TCGA-55-7724
111	TCGA-49-6745
112	TCGA-91-6848
113	TCGA-67-3773
114	TCGA-97-A4M0
115	TCGA-55-6969
116	TCGA-55-7725
117	TCGA-J2-8192
118	TCGA-91-6828
119	TCGA-78-7160
120	TCGA-55-6980
121	TCGA-69-7974
122	TCGA-05-4417
123	TCGA-49-4505
124	TCGA-49-4507
125	TCGA-86-8280
126	TCGA-05-4425
127	TCGA-99-7458
128	TCGA-91-8497
129	TCGA-44-A4SS
130	TCGA-55-7911
131	TCGA-91-7771
132	TCGA-44-3919
133	TCGA-05-4382
134	TCGA-97-8172
135	TCGA-86-8585
136	TCGA-55-7281
137	TCGA-78-8660
138	TCGA-44-7661
139	TCGA-55-7994
140	TCGA-73-7499
141	TCGA-44-5645
142	TCGA-97-8177
143	TCGA-97-A4M7
144	TCGA-55-7816
145	TCGA-44-2662
146	TCGA-50-8457
147	TCGA-64-1676
148	TCGA-86-7954
149	TCGA-55-6712
150	TCGA-MP-A4TH
151	TCGA-95-A4VN
152	TCGA-97-A4M6
153	TCGA-50-6590
154	TCGA-49-AARO
155	TCGA-49-4487
156	TCGA-05-5425
157	TCGA-93-A4JQ
158	TCGA-55-8513
159	TCGA-91-8496
160	TCGA-73-4666
161	TCGA-05-5423
162	TCGA-69-7761
163	TCGA-55-8510
164	TCGA-83-5908
165	TCGA-86-8076
166	TCGA-44-2668
167	TCGA-64-5778
168	TCGA-38-A44F
169	TCGA-05-4434
170	TCGA-55-8206
171	TCGA-38-4629
172	TCGA-44-3396
173	TCGA-44-6779
174	TCGA-44-6145
175	TCGA-44-3398
176	TCGA-93-A4JO
177	TCGA-S2-AA1A
178	TCGA-73-4658
179	TCGA-38-4626
180	TCGA-L9-A743
181	TCGA-55-7574
182	TCGA-49-AAR4
183	TCGA-55-7995
184	TCGA-MP-A4T4
185	TCGA-49-6744
186	TCGA-50-8459
187	TCGA-53-7626
188	TCGA-NJ-A4YQ
189	TCGA-49-AAR3
190	TCGA-44-A479
191	TCGA-97-A4M2
192	TCGA-44-7672
193	TCGA-55-8299
194	TCGA-55-6978
195	TCGA-55-8621
196	TCGA-55-8301
197	TCGA-44-A47G
198	TCGA-35-4123
199	TCGA-55-8619
200	TCGA-50-5068
201	TCGA-50-5941
202	TCGA-44-2656
203	TCGA-69-8453
204	TCGA-55-6971
205	TCGA-69-7978
206	TCGA-50-5066
207	TCGA-93-7347
208	TCGA-55-8205
209	TCGA-86-6851
210	TCGA-L9-A444
211	TCGA-44-6777
212	TCGA-97-7552
213	TCGA-91-A4BC
214	TCGA-35-4122
215	TCGA-44-3918
216	TCGA-L4-A4E6
217	TCGA-97-A4LX
218	TCGA-99-AA5R
219	TCGA-55-6979
220	TCGA-97-7553
221	TCGA-91-6835
222	TCGA-44-2657
223	TCGA-50-5045
224	TCGA-44-6778
225	TCGA-55-7728
226	TCGA-MP-A4TJ
227	TCGA-86-A4P8
228	TCGA-78-8648
229	TCGA-55-8208
230	TCGA-55-8089
231	TCGA-44-2661
232	TCGA-MP-A4TI
233	TCGA-55-6987
234	TCGA-05-5420
235	TCGA-50-5055
236	TCGA-38-7271
237	TCGA-99-8028
238	TCGA-50-5049
239	TCGA-86-8671
240	TCGA-50-6591
241	TCGA-62-A46O
242	TCGA-55-A494
243	TCGA-55-8094
244	TCGA-91-6847
245	TCGA-86-7955
246	TCGA-55-6972
247	TCGA-MP-A4TE
248	TCGA-55-7570
249	TCGA-50-5931
250	TCGA-44-5644
251	TCGA-78-7155
252	TCGA-86-8054
253	TCGA-64-1678
254	TCGA-86-7713
255	TCGA-78-7161
256	TCGA-50-5946
257	TCGA-MP-A5C7
258	TCGA-64-5774
259	TCGA-86-8674
260	TCGA-69-7760
261	TCGA-78-8662
262	TCGA-78-7220
263	TCGA-49-AAR9
264	TCGA-78-7150
265	TCGA-97-8171
266	TCGA-J2-A4AD
267	TCGA-78-7167
268	TCGA-38-4630
269	TCGA-78-7633
270	TCGA-55-7913
271	TCGA-44-7667
272	TCGA-49-6742
273	TCGA-44-7670
274	TCGA-NJ-A7XG
275	TCGA-86-A4D0
276	TCGA-44-6776
277	TCGA-55-8505
278	TCGA-55-8615
279	TCGA-86-8358
280	TCGA-49-4486
281	TCGA-MP-A4T8
282	TCGA-MN-A4N1
283	TCGA-L9-A7SV
284	TCGA-78-7156
285	TCGA-44-6146
286	TCGA-05-4396
287	TCGA-50-5051
288	TCGA-78-7163
289	TCGA-NJ-A55R
290	TCGA-62-A471
291	TCGA-44-7671
292	TCGA-69-7979
293	TCGA-05-4420
294	TCGA-NJ-A4YF
295	TCGA-78-7154
296	TCGA-53-A4EZ
297	TCGA-78-7149
298	TCGA-69-7973
299	TCGA-73-A9RS
300	TCGA-05-5429
301	TCGA-97-A4M3
302	TCGA-62-A46P
303	TCGA-91-6836
304	TCGA-97-7937
305	TCGA-55-7910
306	TCGA-50-5932
307	TCGA-L4-A4E5
308	TCGA-78-7153
309	TCGA-93-8067
310	TCGA-05-4415
311	TCGA-78-7158
312	TCGA-86-8279
313	TCGA-05-4390
314	TCGA-50-5072
315	TCGA-78-7159
316	TCGA-62-8399
317	TCGA-55-1596
318	TCGA-99-8025
319	TCGA-62-A470
320	TCGA-53-7624
321	TCGA-49-4510
322	TCGA-44-2666
323	TCGA-95-7948
324	TCGA-71-6725
325	TCGA-55-A492
326	TCGA-62-8395
327	TCGA-73-4670
328	TCGA-62-A46V
329	TCGA-78-7166
330	TCGA-MP-A4TF
331	TCGA-73-4668
332	TCGA-55-8512
333	TCGA-64-1680
334	TCGA-55-8614
335	TCGA-97-8179
336	TCGA-78-7146
337	TCGA-78-7537
338	TCGA-38-4631
339	TCGA-44-7660
340	TCGA-55-8616
341	TCGA-55-8507
342	TCGA-55-8087
343	TCGA-44-8117
344	TCGA-71-8520
345	TCGA-55-6984
346	TCGA-55-6975
347	TCGA-53-7813
348	TCGA-95-7039
349	TCGA-69-7764
350	TCGA-91-6829
351	TCGA-78-7542
352	TCGA-99-8032
353	TCGA-62-8394
354	TCGA-55-6981
355	TCGA-50-6594
356	TCGA-69-8253
357	TCGA-73-4675
358	TCGA-4B-A93V
359	TCGA-55-1594
360	TCGA-91-8499
361	TCGA-78-7540
362	TCGA-78-7147
363	TCGA-64-5775
364	TCGA-38-6178
365	TCGA-44-5643
366	TCGA-78-7148
367	TCGA-55-A48Y
368	TCGA-49-4490
369	TCGA-78-7145
370	TCGA-55-8620
371	TCGA-MP-A4SY
372	TCGA-05-4397
373	TCGA-L9-A443
374	TCGA-49-AARE
375	TCGA-78-8640
376	TCGA-50-5942
377	TCGA-MN-A4N4
378	TCGA-L9-A5IP
379	TCGA-86-8673
380	TCGA-97-8176
381	TCGA-86-8073
382	TCGA-73-4676
383	TCGA-55-5899
384	TCGA-44-8120
385	TCGA-69-7763
386	TCGA-49-AARN
387	TCGA-44-A4SU
388	TCGA-50-5944
389	TCGA-50-5936
390	TCGA-86-6562
391	TCGA-MP-A4TA
392	TCGA-NJ-A4YP
393	TCGA-73-4677
394	TCGA-44-7659
395	TCGA-97-7547
396	TCGA-49-AARQ
397	TCGA-95-7947
398	TCGA-44-4112
399	TCGA-J2-8194
400	TCGA-55-8514
401	TCGA-62-A46S
402	TCGA-91-6840
403	TCGA-55-7726
404	TCGA-78-7536
405	TCGA-55-8097
406	TCGA-L9-A50W
407	TCGA-91-6831
408	TCGA-55-1592
409	TCGA-95-7562
410	TCGA-55-A490
411	TCGA-50-7109
412	TCGA-73-7498
413	TCGA-44-6148
414	TCGA-67-6215
415	TCGA-62-8398
416	TCGA-05-4426
417	TCGA-97-7941
418	TCGA-73-4659
419	TCGA-49-6743
420	TCGA-95-A4VK
421	TCGA-38-4628
422	TCGA-64-5779
423	TCGA-44-8119
424	TCGA-93-A4JN
425	TCGA-55-8508
426	TCGA-78-7143
427	TCGA-86-8278
428	TCGA-49-4514
429	TCGA-93-7348
430	TCGA-44-7669
431	TCGA-86-8669
432	TCGA-95-7567
433	TCGA-55-7914
434	TCGA-55-8302
435	TCGA-MP-A4T7
436	TCGA-69-A59K
437	TCGA-MP-A4TD
438	TCGA-05-4384
439	TCGA-55-7283
440	TCGA-55-8090
441	TCGA-55-A48Z
442	TCGA-55-6986
443	TCGA-44-A47B
444	TCGA-64-1677
445	TCGA-55-7576
446	TCGA-49-AAR2
447	TCGA-97-8547
448	TCGA-86-8056
449	TCGA-05-4432
450	TCGA-05-4427
451	TCGA-55-7903
452	TCGA-05-5428
453	TCGA-55-8204
454	TCGA-97-7554
455	TCGA-MP-A4T6
456	TCGA-05-4405
457	TCGA-05-4402
458	TCGA-62-A472
459	TCGA-86-7714
460	TCGA-44-2655
461	TCGA-95-8494
462	TCGA-64-1679
463	TCGA-49-AAQV
464	TCGA-62-8397
465	TCGA-49-4494
466	TCGA-86-8055
467	TCGA-55-A4DG
468	TCGA-MN-A4N5
469	TCGA-86-8075
470	TCGA-55-A57B
471	TCGA-55-8203
472	TCGA-50-5935
473	TCGA-05-5715
474	TCGA-49-4512
475	TCGA-64-1681
476	TCGA-49-4488
477	TCGA-38-4625
