# Supplementary material for: Identification of an immune prognostic 11-gene signature for lung adenocarcinoma
Source: PeerJ. 2021 Jan 20;9:e10749. doi: 10.7717/peerj.10749 (PMC7825366; doi:10.7717/peerj.10749)
Supplement: Supplemental Information 3 — The GO enrichment category, GO-ID, GO-term, genes and adjusted P value. [file peerj-09-10749-s003.txt]

Category	ID	Term	Genes	adj_pval
MF	GO0003823	antigen binding	IGHV2-5,IGLV1-44,CD1E,IGHV1-58,HLA-DRB1,IGHV3-15,TRBC2,TRDC,HLA-DRB5,IGHM,LAG3,CD209,IGKV1-17,IGHV3-11,IGLV3-25,IGHE,TRBV7-9,IGKV5-2,IGLV2-14,SLAMF1,IGLV1-51,JCHAIN,CD1B,IL7R,TRBC1,IGHV5-51,HLA-DPA1,IGHV4-28,LILRB4,IGHV3-13,IGKV1D-39,IGLV3-27,IGKV1D-12,TRAV8-4,IGKV1-5,IGHV3-43,HLA-DPB1,CD48,IGLV3-21,CD1C,HLA-DQA1,TRAV29DV5,IGHV4-31,TRAV19,HLA-DRA	2.82E-29
MF	GO0005125	cytokine activity	CCL23,IL10,CD40LG,XCL2,CD70,CXCL13,CXCL11,CXCL10,CCL4,FASLG,CCL21,INHA,CCL13,IL24,CCL17,CCL5,CCL3,LTB,IFNG,SCGB3A1,EBI3,LTA,CSF2,THPO,CXCL9,CCL8,OSM,CRLF1,TNFSF13B,TNFSF8,CCL19,CCL18,IL16	1.98E-12
MF	GO0004896	cytokine receptor activity	IL2RA,CXCR6,CD4,IL2RB,CCR8,CD74,CMKLR1,IL2RG,IL12RB1,IL7R,IL21R,EBI3,CCR7,IL18RAP,CSF2RB,CCR2,CCR4,CXCR3,CRLF1,CCR5,CCR1,IL10RA	5.95E-12
MF	GO0042287	MHC protein binding	CD244,CD4,LAG3,CD74,CD8B,TRBV7-9,LILRB2,TRAV8-4,PILRA,LILRB1,TRAV29DV5,COL2A1,CD8A,TRAV19	3.85E-10
MF	GO0008009	chemokine activity	CCL23,XCL2,CXCL13,CXCL11,CXCL10,CCL4,CCL21,CCL13,CCL17,CCL5,CCL3,CXCL9,CCL8,CCL19,CCL18	4.74E-10
MF	GO0030246	carbohydrate binding	CD22,ASGR2,HLA-DRB1,CLEC4E,SIGLEC9,CD69,CD209,PTX3,SIGLEC1,CLEC12A,MRC1,SIGLEC7,HK3,CLC,FCER2,SIGLEC14,FCN1,LGALS2,CLEC10A,PRG4,SELL,SIGLEC8,CLECL1,ITLN1,CHI3L1,VTN,CD72,KLRB1,CD33,CLEC4A,SIGLEC10,HLA-DRA	1.33E-09
MF	GO0042379	chemokine receptor binding	CCL23,XCL2,CXCL13,CXCL11,CXCL10,CCL4,CCL21,CCL13,CCL17,CCL5,CCL3,CXCL9,CCR2,CCL8,CCL19,CCL18	3.36E-09
MF	GO0005126	cytokine receptor binding	CCL23,IL10,CD40LG,XCL2,CD70,CXCL13,CXCL11,CXCL10,CCL4,FASLG,CCL21,INHA,CCL13,CCL17,CCL5,CCL3,IL12RB1,LTB,IFNG,EBI3,STAP1,LTA,CSF2,CXCL9,CCR2,CCL8,OSM,CRLF1,TNFSF13B,TNFSF8,CCL19,CCL18	4.14E-09
MF	GO0048020	CCR chemokine receptor binding	CCL23,XCL2,CXCL13,CCL4,CCL21,CCL13,CCL17,CCL5,CCL3,CCR2,CCL8,CCL19,CCL18	8.63E-09
MF	GO0034987	immunoglobulin receptor binding	IGHV2-5,IGHV1-58,IGHV3-15,TRBC2,TRDC,IGHM,IGHV3-11,IGHE,FGR,JCHAIN,TRBC1,IGHV5-51,IGHV4-28,IGHV3-13,IGHV3-43,IGHV4-31	2.28E-08
BP	GO0002429	immune response-activating cell surface receptor signaling pathway	CD19,LCK,LAX1,IGHV2-5,IGLV1-44,CD4,CD22,IGHV1-58,HLA-DRB1,NCR3,IGHV3-15,CLEC4E,TRBC2,ICAM3,TRDC,HLA-DRB5,IGHM,CD209,IGKV1-17,IGHV3-11,LCP2,FPR2,IGLV3-25,IGHE,FCGR3A,TRAC,BLK,TRAT1,CR1,IGKV2-29,IGKV3D-20,FGR,TRBV7-9,FYB1,IGKV5-2,C3AR1,CMKLR1,IGLV2-14,HCK,PSMB9,GBP1,CD79B,IGKV1-12,FPR3,FCN1,IGLV1-51,CLEC10A,TESPA1,ITK,HLA-DQA2,CD247,FCGR2B,BTK,FPR1,CD28,FOXP3,TRBC1,IGHV5-51,UBASH3A,CR2,HLA-DPA1,STA…	1.94E-56
BP	GO0051249	regulation of lymphocyte activation	AIF1,CD19,IL10,LCK,SOX11,IL2RA,SLAMF8,GPR183,CD40LG,LAX1,TYROBP,IGHV2-5,CD4,CD22,IGHV1-58,RUNX3,ICOS,CD27,IGHV3-15,TRBC2,CD70,SPN,FGL1,TRDC,IGHM,LAG3,RASAL3,CD209,IGHV3-11,CD74,IGHE,CD2,CR1,IRF4,HAVCR2,ZNF683,CCL21,IDO1,INHA,CLC,DOCK8,CD274,CCL5,IGFBP2,SAMSN1,TESPA1,IL12RB1,IFNG,IL7R,LILRB2,PLA2G2D,CD80,FCGR2B,TNFRSF13C,PDCD1LG2,BTK,CD28,FOXP3,HMGB3,CORO1A,TRBC1,IGHV5-51,EBI3,NLRP3,HLA-DPA1,IGHV4…	1.94E-56
BP	GO0042110	T cell activation	AIF1,IL10,LCK,IL2RA,GPR183,CD40LG,LAX1,CD4,RUNX3,DOCK2,ICOS,LCP1,CD27,CLEC4E,CD70,SPN,FGL1,LAG3,RASAL3,CD209,CD74,CD2,CD8B,SLAMF6,CR1,GPR18,IRF4,HAVCR2,ZNF683,CCL21,IDO1,LY9,CLC,DOCK8,CD274,APBB1IP,CCL5,IGFBP2,TESPA1,ITK,ITGAL,IL12RB1,IFNG,IL7R,LILRB2,EOMES,PLA2G2D,CD80,FCGR2B,TNFRSF13C,PDCD1LG2,CD28,FOXP3,CORO1A,EBI3,NLRP3,HLA-DPA1,THEMIS,LILRB4,HLA-DOA,NLRC3,SLA2,PIK3CG,FCER1G,JAML,SASH3,TNFAIP…	1.58E-52
BP	GO0002460	adaptive immune response based on somatic recombination of immune receptors built from immunoglobulin superfamily domains	CD19,IL10,CD40LG,IGHV2-5,IGLV1-44,CD1E,C1QA,CD4,IGHV1-58,CD27,IGHV3-15,TRBC2,CD70,SPN,TLR8,CXCL13,TRDC,IGHM,IGKV1-17,IGHV3-11,CD74,IGLV3-25,IGHE,SLAMF6,CR1,IGKV2-29,IRF4,IGKV3D-20,HAVCR2,LY9,CLC,IGKV5-2,PRF1,C1QC,IGLV2-14,CD274,FCER2,IGKV1-12,C7,IGLV1-51,IL12RB1,CD1B,IL7R,CD80,FCGR2B,TNFRSF13C,BTK,CD28,FOXP3,TRBC1,IGHV5-51,EBI3,CR2,NLRP3,IGHV4-28,GAPT,SLA2,IGHV3-13,FCER1G,IGKV1D-39,IGLV3-27,SASH3…	2.32E-44
BP	GO0050867	positive regulation of cell activation	AIF1,IL10,LCK,IL2RA,GPR183,CD40LG,TYROBP,IGHV2-5,CD4,IGHV1-58,RUNX3,ICOS,CD27,IGHV3-15,TRBC2,CD70,TRDC,IGHM,PTAFR,RASAL3,CD209,IGHV3-11,CD74,LILRA5,IGHE,CD2,HAVCR2,FGR,CCL21,DOCK8,CD274,CCL5,CCL3,PLEK,IGFBP2,TESPA1,IL12RB1,IFNG,IL7R,LILRB2,CD80,TNFRSF13C,PDCD1LG2,BTK,CD28,FOXP3,CORO1A,TRBC1,IGHV5-51,EBI3,NLRP3,HLA-DPA1,STAP1,IGHV4-28,LILRB4,IGHV3-13,FCER1G,FCRL3,SASH3,CCR7,GRAP2,NCKAP1L,ITGB2,CD8…	2.70E-44
BP	GO0002696	positive regulation of leukocyte activation	AIF1,IL10,LCK,IL2RA,GPR183,CD40LG,TYROBP,IGHV2-5,CD4,IGHV1-58,RUNX3,ICOS,CD27,IGHV3-15,TRBC2,CD70,TRDC,IGHM,PTAFR,RASAL3,CD209,IGHV3-11,CD74,IGHE,CD2,HAVCR2,FGR,CCL21,DOCK8,CD274,CCL5,CCL3,IGFBP2,TESPA1,IL12RB1,IFNG,IL7R,LILRB2,CD80,TNFRSF13C,PDCD1LG2,BTK,CD28,FOXP3,CORO1A,TRBC1,IGHV5-51,EBI3,NLRP3,HLA-DPA1,STAP1,IGHV4-28,LILRB4,IGHV3-13,FCER1G,FCRL3,SASH3,CCR7,GRAP2,NCKAP1L,ITGB2,CD86,CLECL1,PTP…	1.07E-43
BP	GO0050863	regulation of T cell activation	AIF1,IL10,LCK,IL2RA,CD40LG,LAX1,CD4,RUNX3,ICOS,CD27,CD70,SPN,FGL1,LAG3,RASAL3,CD209,CD74,CD2,CR1,IRF4,HAVCR2,ZNF683,CCL21,IDO1,CLC,DOCK8,CD274,CCL5,IGFBP2,TESPA1,IL12RB1,IFNG,IL7R,LILRB2,PLA2G2D,CD80,FCGR2B,TNFRSF13C,PDCD1LG2,CD28,FOXP3,CORO1A,EBI3,NLRP3,HLA-DPA1,LILRB4,HLA-DOA,SASH3,TNFAIP8L2,PTPN22,CCR7,GRAP2,NCKAP1L,CD86,RAC2,CLECL1,PTPRC,CD3E,HLA-DPB1,SIT1,VSIG4,TIGIT,PDCD1,CCR2,TMIGD2,CD6,LI…	3.29E-42
BP	GO0007159	leukocyte cell-cell adhesion	AIF1,IL10,LCK,IL2RA,CD40LG,LAX1,CD4,RUNX3,ICOS,CD27,SELPLG,CD70,SPN,FGL1,PTAFR,LAG3,RASAL3,CD209,CD74,HAVCR2,CCL21,IDO1,DOCK8,CD274,CCL5,IGFBP2,TESPA1,ITGAL,IL12RB1,FERMT3,IFNG,IL7R,LILRB2,PLA2G2D,CD80,FCGR2B,TNFRSF13C,PDCD1LG2,CD28,FOXP3,CORO1A,EBI3,NLRP3,HLA-DPA1,LILRB4,SELL,SASH3,TNFAIP8L2,PTPN22,CCR7,GRAP2,NCKAP1L,S100A8,ITGB2,ELANE,ITGB7,CD86,RAC2,CLECL1,PTPRC,CD3E,HLA-DPB1,VSIG4,TIGIT,PDCD1…	6.12E-41
BP	GO0070661	leukocyte proliferation	AIF1,CD19,IL10,SOX11,IL2RA,GPR183,CD40LG,TYROBP,CD4,CD22,DOCK2,CD70,SPN,RASAL3,CSF1R,CD209,CD74,HAVCR2,IDO1,CLC,DOCK8,CD274,CCL5,IGFBP2,CD180,IL12RB1,IL7R,LILRB2,PLA2G2D,CD80,FCGR2B,TNFRSF13C,PDCD1LG2,BTK,CD28,FOXP3,CORO1A,EBI3,CR2,HLA-DPA1,GAPT,MS4A1,PIK3CG,FCRL3,SASH3,PTPN22,NCKAP1L,LST1,CD79A,CD86,RAC2,CLECL1,MNDA,PTPRC,CD3E,HLA-DPB1,TREM2,VSIG4,CCR2,CCL8,P2RX7,TMIGD2,GAL,CD6,LILRB1,TLR4,HLA-D…	6.89E-41
BP	GO0046651	lymphocyte proliferation	AIF1,CD19,IL10,SOX11,IL2RA,GPR183,CD40LG,TYROBP,CD4,CD22,DOCK2,CD70,SPN,RASAL3,CD209,CD74,HAVCR2,IDO1,CLC,DOCK8,CD274,CCL5,IGFBP2,CD180,IL12RB1,IL7R,LILRB2,PLA2G2D,CD80,FCGR2B,TNFRSF13C,PDCD1LG2,BTK,CD28,FOXP3,CORO1A,EBI3,CR2,HLA-DPA1,GAPT,MS4A1,PIK3CG,FCRL3,SASH3,PTPN22,NCKAP1L,LST1,CD79A,CD86,RAC2,CLECL1,MNDA,PTPRC,CD3E,HLA-DPB1,VSIG4,CCR2,P2RX7,TMIGD2,GAL,CD6,LILRB1,TLR4,HLA-DMB,TNFSF13B,ZAP70…	1.23E-40
CC	GO0042101	T cell receptor complex	TRBV11-2,TRBV3-1,TRBV6-1,TRBV20-1,TRAV4,CD4,TRDV1,TRBV7-6,TRBC2,TRDC,TRBV10-3,TRAV16,CD8B,TRAC,TRAT1,TRBV12-4,TRBV7-9,TRAV41,APBB1IP,TRAV2,CD247,TRBV19,TRBV6-6,TRAV13-1,TRBV4-1,TRBC1,TRAV8-6,TRBV6-5,TRAV12-3,TRAV8-4,TRBV5-1,TRBV29-1,TRBV9,TRAV21,TRBV30,TRAV12-2,TRAV8-3,CD3E,TRAV8-2,TRBV5-6,TRAV12-1,TRAV14DV4,TRBV4-2,TRAV13-2,TRAV1-2,TRAV3,TRBV18,CD3D,CD6,TRAV29DV5,CD3G,TRAV39,TRAV9-2,TRBV28,TRBV2…	5.35E-54
CC	GO0098802	plasma membrane receptor complex	TRBV11-2,TRBV3-1,TRBV6-1,IL2RA,TRBV20-1,TRAV4,CD4,TRDV1,TRBV7-6,IL2RB,TRBC2,TRDC,TRBV10-3,TRAV16,TSPAN32,CD8B,TRAC,TRAT1,CHRNA9,TRBV12-4,TRBV7-9,TRAV41,APBB1IP,CD79B,TRAV2,ITGAL,IL12RB1,CD247,TRBV19,TRBV6-6,TRAV13-1,TRBV4-1,TRBC1,EBI3,TRAV8-6,CHRNA5,ITGAX,TRBV6-5,TRAV12-3,TRAV8-4,TRBV5-1,TRBV29-1,TRBV9,ITGB2,CD79A,ITGB7,TRAV21,TRBV30,TRAV12-2,IL18RAP,TRAV8-3,CD3E,TRAV8-2,TRBV5-6,TRAV12-1,TRAV14DV…	3.06E-46
CC	GO0009897	external side of plasma membrane	ADGRE1,CD19,IL2RA,CXCR6,CD40LG,CD244,IGHV2-5,CD1E,CD4,IGHV1-58,ICOS,IL2RB,CD27,IGHV3-15,FOLR2,TRBC2,TLR8,TRDC,CCR8,IGHM,LAG3,CD69,CD209,IGHV3-11,CD74,CXCL10,IGHE,CD2,FCGR3A,FASLG,CD163,CD274,FCER2,IL2RG,CD79B,FGB,FCN1,IL12RB1,CD1B,IL7R,CD80,FCGR2B,TNFRSF13C,PDCD1LG2,CD28,TRBC1,IGHV5-51,EBI3,CD200R1,IGHV4-28,MS4A1,IGHV3-13,FCER1G,TNFRSF9,CCR7,FGA,ITGB2,CD79A,CD86,PTPRC,IGHV3-43,CD3E,CXCL9,PDCD1,CC…	1.40E-45
CC	GO0019814	immunoglobulin complex	IGKV1-6,TRBJ2-2,IGHV2-5,IGLV1-44,IGHV1-58,IGHV3-15,IGLV5-45,TRBC2,TRBJ2-1,TRDC,IGKV2D-29,IGHM,IGLV3-16,IGKV1-17,IGHV3-11,IGLV3-25,IGHE,IGKV2-29,IGKV1-13,IGKV3D-20,IGLV5-37,IGKV6D-21,IGKV5-2,IGLV2-14,CD79B,IGKV1-12,IGLV1-51,JCHAIN,TRBJ2-7,TRBC1,IGHV5-51,IGHV4-28,IGKV1D-17,IGHV3-13,IGKV1D-39,IGLV3-27,IGKV1D-12,IGLV8-61,IGKV1D-8,CD79A,IGKV1-8,IGKV2D-30,IGKV1-5,IGHV3-43,IGLV4-3,IGLV3-21,IGHV4-31,TRBJ…	8.93E-35
CC	GO0042613	MHC class II protein complex	HLA-DRB1,HLA-DRB5,CD74,HLA-DQA2,HLA-DPA1,HLA-DOA,HLA-DPB1,HLA-DOB,HLA-DQA1,HLA-DMB,HLA-DRA	5.75E-12
CC	GO0070820	tertiary granule	CFP,CD53,OSCAR,PTAFR,PTX3,FPR2,CLEC12A,CR1,LAIR1,MMP9,SIGLEC14,CHIT1,CYBB,LTF,LILRB2,FPR1,ITGAX,FCER1G,LYZ,NCKAP1L,ITGB2,TBC1D10C,GPR84,ITGAM,CD33	2.30E-09
CC	GO0042611	MHC protein complex	HLA-DRB1,HLA-DRB5,CD74,HLA-DQA2,HLA-DPA1,HLA-DOA,HLA-DPB1,HLA-DOB,HLA-DQA1,HLA-DMB,HLA-DRA	3.26E-09
CC	GO0001772	immunological synapse	LCK,CD53,CD37,HAVCR2,GZMB,GZMA,CD28,CORO1A,CD3E,CD6,SCIMP,ZAP70	1.82E-08
CC	GO0042571	immunoglobulin complex, circulating	IGHV2-5,IGHV1-58,IGHV3-15,TRBC2,TRDC,IGHM,IGHV3-11,IGHE,JCHAIN,TRBC1,IGHV5-51,IGHV4-28,IGHV3-13,IGHV3-43,IGHV4-31	1.58E-07
CC	GO0042581	specific granule	CFP,CD53,DOCK2,OSCAR,PTX3,FPR2,CLEC12A,LAIR1,C3AR1,CHIT1,CYBB,ITGAL,LTF,LYZ,ITGB2,ELANE,MMP25,GPR84,CHI3L1,ITGAM,CD33	7.85E-07
