# Supplementary material for: Identification of an immune prognostic 11-gene signature for lung adenocarcinoma
Source: PeerJ. 2021 Jan 20;9:e10749. doi: 10.7717/peerj.10749 (PMC7825366; doi:10.7717/peerj.10749)
Supplement: Supplemental Information 4 — Gene symbols and logFC values of all DEGs. [file peerj-09-10749-s004.txt]

ID	logFC
TRBV11-2	-1.400920585
AC018755.4	-1.056205697
TRBV3-1	-1.652186516
IGHD6-25	-1.005312151
SLCO2B1	-1.091546864
CCL23	-1.043642384
DACT2	1.179575608
AIF1	-1.198170498
PLEKHG4B	1.034776479
PSTPIP1	-1.332695354
CLGN	1.195705509
TRBV6-1	-1.536235531
AL442224.1	1.504799766
GBP4	-1.202546115
ADGRE1	-1.000748828
CD19	-1.504044578
IL10	-1.240255453
LINC00861	-1.658736326
LCK	-1.492383446
SOX11	1.602181449
GNRH2	3.478679633
GREB1	1.080286492
IL2RA	-1.376798572
PLA2G7	-1.037174563
CXCR6	-1.516100586
SIRPB2	-1.114552726
MIR8071-2	-1.261970232
IGKV1-6	-1.096603968
TRBJ2-2	-1.487830173
MIR4537	-1.20052161
ATP6V0D2	-1.179230854
LINC01781	-1.638952491
AC138649.1	1.067749851
IGKV1D-42	-1.359016794
SLAMF8	-1.361121002
TRBV20-1	-1.560970417
CFP	-1.043455762
GPR183	-1.12640219
CD40LG	-1.477244254
ATP6V1B1	1.226410373
CD53	-1.255430446
KCNH2	1.152765221
PPARGC1A	1.211317375
FCMR	-1.323056556
GAB3	-1.006984899
ABI3	-1.017853873
TRAV4	-1.576923275
ETNPPL	2.576924721
IGHV3OR16-13	-1.099701017
NR0B1	1.678661022
CD244	-1.083810771
AC108134.3	-1.016954442
TRGV7	-1.203673987
LAX1	-1.151238545
C2CD4D	1.105803899
TYROBP	-1.120738682
RNF186	1.513308642
IGHV2-5	-1.157011378
FCRL1	-1.817365964
EPHB6	-1.046119438
AL365181.2	1.447823103
XCL2	-1.41151788
GPR174	-1.88224311
IGLV1-44	-1.334538451
CD1E	-1.050503407
IGKV3-11	-1.007714424
OGN	-1.214918188
HAMP	-1.180377668
C1QA	-1.21060557
TMEM273	-1.050855207
CD4	-1.125096427
AC100826.1	1.427733743
CD22	-1.411306397
CYTH4	-1.159026003
IGHV1-58	-1.095682303
IGKV1OR9-2	-1.42625872
LINC02446	-2.051235334
RUNX3	-1.066395493
AL031058.1	1.05602609
DOCK2	-1.250891712
ICOS	-1.472474289
BHLHA15	1.020351201
TRDV1	-1.766816773
TRBV7-6	-2.00600015
LCP1	-1.099527708
AZU1	-1.276165307
BCL2A1	-1.161369172
ASGR2	-1.540340464
HLA-DRB1	-1.073914027
IL2RB	-1.351545746
IGHV3OR16-11	-1.604020459
AC026369.3	-1.286236987
MAFA-AS1	1.841957977
IGKV1OR2-3	-1.145463312
NCR3	-1.547853717
KISS1R	1.082470903
AL354719.2	1.22796061
EVI2B	-1.196372586
AIM2	-1.201613864
TLR7	-1.18911983
AL928742.1	-1.145453826
CD27	-1.238906389
VAX2	1.008402582
IGHV3-15	-1.119693798
IGLV5-45	-1.024006862
PTPRO	-1.053588958
CELF3	1.949432145
CLEC4E	-1.338955556
LAPTM5	-1.116410661
SELPLG	-1.077895156
AC079384.1	2.039293571
FOLR2	-1.219977401
PIK3AP1	-1.170648077
LINC00926	-1.122766635
B4GALNT4	1.294634912
TRBC2	-1.605474355
NEUROD1	3.977840039
TFEC	-1.396296707
UCHL1	1.478972611
CD70	-1.159178859
SPN	-1.195416954
TLR8	-1.334441864
TRBV7-3	-1.52320145
SPI1	-1.110421194
MAGEA3	1.981399558
TIMD4	-1.108702917
FGL1	1.45040166
ICAM3	-1.221042618
CXCL13	-1.990872227
ACAP1	-1.271823146
MT1M	-1.014505651
AC020907.1	1.003553956
IGKV1OR2-6	-1.301265372
TRBJ2-1	-1.741944139
TRDC	-1.67308448
CXCL11	-1.747940294
CXorf21	-1.000516912
LINC02362	-1.056375707
SIGLEC9	-1.11100216
IGSF6	-1.339043763
OSCAR	-1.064183806
1-Sep	-1.118981009
AC136428.1	-1.211321698
CRTAM	-1.540929162
HLA-DRB5	-1.094394331
AC004687.1	-1.370868703
DCSTAMP	-1.123875367
AC103563.1	-1.179089228
SLFN12L	-1.161197004
AC090559.1	-1.082472296
CCR8	-1.32869615
WNK2	1.061730485
TRBV10-3	-1.640114621
AL365181.3	1.217684659
MIR4538	-1.501834949
IGKV2D-29	-1.093214073
IGHM	-1.029546494
PTAFR	-1.0517103
IGLV3-16	-1.557161878
LAG3	-1.032193636
TRAV16	-1.704315432
APOL3	-1.060755692
CD69	-1.230853967
RASAL3	-1.297524826
SLAMF7	-1.340966429
KCNK13	-1.225611663
IGHV1OR16-1	-1.150702219
CSF1R	-1.07350309
UBD	-1.646682972
CD209	-1.003022146
IGKV2-26	-1.261704316
AC015911.3	-1.453468199
DRAIC	1.507746363
LINC02345	-1.051065673
SOST	-1.333540848
CABYR	1.301744013
IGHJ2P	-1.107902923
TSPAN32	-1.099098528
IGKV1-17	-1.02005791
CBR1	1.468453905
APOH	-1.188893199
AC027228.2	1.407656668
FOXI3	1.327517274
IGHV3-11	-1.166026796
LCP2	-1.193360811
PTX3	-1.266432813
CD37	-1.296599157
S100B	-1.217991738
CD74	-1.077205195
CXCL10	-1.664789647
CCL4	-1.355056008
SIGLEC1	-1.146411977
AC007249.1	1.298766557
FPR2	-1.178501894
BPIFB2	1.452708262
TFAP2D	1.294072173
RUBCNL	-1.024318416
MIR3945HG	-1.000705917
IGLV3-25	-1.09781156
KLHDC7B	-1.214532594
LILRA5	-1.000107471
MYCN	1.774148255
MS4A6A	-1.284731228
PITX2	1.615524961
IGHE	-1.632765696
AL590764.1	-1.104508526
MARCO	-1.100683372
TRAF3IP3	-1.455506557
MIR4539	-1.422472352
CD2	-1.548101613
LINC02555	-1.173705445
CD8B	-1.21703077
FAM78A	-1.138945793
CLEC12A	-1.176384945
GIMAP5	-1.243166089
USP30-AS1	-1.249568289
SLAMF6	-1.453012158
FCGR3A	-1.087885865
IGHV1-17	-1.043017352
TRAC	-1.537449574
CGA	2.146037733
HCST	-1.180836434
BLK	-1.610451911
TRAT1	-1.777061629
HSD11B1	-1.187526657
MIR7848	-1.177511518
CALHM6	-1.694928427
GPX2	1.174990698
GPR34	-1.063494038
CR1	-1.294892518
IGKV2-29	-1.401483467
MRC1	-1.134120262
NUGGC	-1.11717565
GPR18	-1.652252258
IRF4	-1.258602828
SIGLEC7	-1.122389467
CHRNA9	1.685544953
AL022313.2	1.806817454
IGKV1-13	-1.255047294
IGKV3D-20	-1.030844874
IGLV5-37	-1.287124969
HK3	-1.252856669
LINC01094	-1.055934051
LRRC25	-1.051897379
IGKV6D-21	-1.244797779
FXYD4	2.089219344
CD52	-1.092299116
TRBV12-4	-1.603257434
HAVCR2	-1.239292044
SLC29A4	1.234619893
FASLG	-1.623453841
LAIR1	-1.209569751
ZNF683	-1.628505507
RCSD1	-1.145114886
FGR	-1.130841152
IGHV3-52	-1.108140888
MEX3A	1.012993913
CCL21	-1.061931064
CD163	-1.19125241
AC015911.8	-1.082972167
CCL4L2	-1.095987607
PCED1B-AS1	-1.171455044
IDO1	-1.074242599
HAS1	-1.516561404
INHA	2.707503542
TRBV7-9	-1.700959741
NAPSB	-1.251114248
LY9	-1.126750793
SLA	-1.133029361
IGKV2OR2-1	-1.056391844
IGHD3-16	-1.325121133
CLC	-1.770572704
FYB1	-1.228950585
PLA2G2A	-1.062428959
NPC1L1	1.194418482
ATP13A4-AS1	-1.207711876
IGKV5-2	-1.369694909
CCL13	-1.357336313
MMP9	-1.023895155
CYTIP	-1.144544358
PRF1	-1.207136678
C3AR1	-1.197258776
MTCO2P22	1.280520974
DOCK8	-1.000509016
IL24	-1.155916089
IGHV1OR16-3	-1.094313009
GIMAP4	-1.050905966
AC147651.3	-1.090515773
MSMB	1.651725773
ABI3BP	-1.065312813
CMKLR1	-1.196112534
C1QC	-1.200627774
HLA-DQB1-AS1	-1.004267792
LILRB5	-1.281867133
PLA2G4A	1.284469991
TRAV41	-1.352400891
IGLV2-14	-1.01675917
CD274	-1.053889618
FCER2	-2.237227344
HCK	-1.09479582
CCL17	-1.520323071
SLAMF1	-1.443385322
SIGLEC14	-1.104572396
BIRC3	-1.014718058
PSMB9	-1.002095218
LINC01977	1.091243295
RCOR2	1.350581832
LINC01857	-1.711295089
FCRLA	-1.577278496
APBB1IP	-1.018595618
CEACAM4	-1.079532955
CCL5	-1.616028665
GBP1	-1.215539274
IL2RG	-1.321326709
CD79B	-1.478422714
CHIT1	-1.580764223
CCL3	-1.207289462
MMP2-AS1	-1.449922752
IGKV1-12	-1.04992643
IGHD3-3	-1.138746909
TRAV2	-1.214360298
FGB	1.0286477
TUBB4A	1.019416566
AC069366.1	1.396315978
FAM171A2	1.116839905
FPR3	-1.151629981
PLEK	-1.42018491
HAL	1.057411251
AGTR2	-1.186717918
AC105118.1	1.814400433
IGKV1-33	-1.355042108
SLC38A3	2.728130308
RPL32P1	-1.311759791
GBP1P1	-1.101913394
IGFBP2	1.08109254
FCN1	-1.396618191
MTMR7	1.383972368
C7	-1.140255876
AGAP2	-1.003790536
IGLV1-51	-1.03831264
CYBB	-1.372271952
LGALS2	-1.076965541
CLEC10A	-1.591574929
APOC1	-1.100474621
PRG4	-2.733748266
HS3ST2	-1.059225752
CD180	-1.148080988
SAMSN1	-1.200680319
GZMB	-1.33440135
NKG7	-1.513182133
VNN2	-1.012849579
TESPA1	-1.345195216
JCHAIN	-1.258785495
ITK	-1.570330134
ITGAL	-1.360673518
VGF	3.184987478
LTF	-1.079247871
IL12RB1	-1.274322025
DNAJC12	1.089759895
AC026785.3	1.822120674
DNAJC5B	-1.189594997
AOAH	-1.440715251
CD1B	-1.345961909
LTB	-1.372423124
IL4I1	-1.255962726
HLA-DQA2	-1.248024549
CD247	-1.43153038
FERMT3	-1.173269518
IFNG	-2.040989779
IL7R	-1.117420715
TRBJ2-7	-1.695534828
TRBV19	-1.619183461
LILRB2	-1.228630316
NAT8L	1.393422815
MIR3142HG	-1.005811889
IL21R	-1.448486629
IGHV3OR16-6	-1.393281275
CD300C	-1.045969134
EOMES	-1.517734234
AC015911.7	-1.32633779
AKR1C2	1.354725625
PLA2G2D	-2.111730818
IGKV1OR22-1	-1.281923389
SNX20	-1.324988966
TRG-AS1	-1.35734556
TREML1	-1.116078031
BPIFA2	1.674683545
TAGAP	-1.251153065
SCGB3A1	-1.598737421
SIX2	1.230988409
CD80	-1.179073672
NOS2	-1.157351519
GZMA	-1.63826171
ADAMDEC1	-1.554664476
AL079303.1	1.160186447
FCGR2B	-1.079396116
TNFRSF13C	-1.143083064
TESC	1.228713402
PDCD1LG2	-1.327745849
TRBV6-6	-1.622026895
BTK	-1.167756801
FPR1	-1.11202518
OGDHL	1.537739776
KLK7	-1.622578422
CD28	-1.3500767
GFI1	-1.10447508
TRBJ2-2P	-1.596626148
IGHV1-67	-1.156067072
TRAV13-1	-1.738869435
TRBV4-1	-1.790698029
FOXP3	-1.111407493
COL6A5	-1.1514923
PPP1R16B	-1.15483681
FDCSP	-2.079692669
CYCSP6	1.018396361
SYT7	1.063250279
SYNDIG1L	-1.029888005
RTN1	-1.014766078
HMGB3	1.007119506
ASB2	-1.323314622
AP002954.1	-1.097976305
LILRA4	-1.587913868
SLC7A2	1.303732354
GIMAP7	-1.020543326
CORO1A	-1.1817337
IGHV1OR21-1	-1.125568355
GPT2	1.225653936
TLR10	-1.336531972
TRBC1	-1.6078157
IGHV5-51	-1.011265592
HNRNPA1P21	-1.119514914
UBASH3A	-1.502384707
APOBEC3G	-1.041718513
RIPPLY3	1.20829914
EBI3	-1.146914761
NPW	1.292670177
CR2	-1.363078036
CD200R1	-1.293907723
NLRP3	-1.221052802
GNLY	-1.163376494
IGLV3-13	-1.143845133
KIF1A	1.625383764
HLA-DPA1	-1.183897857
MAP4K1	-1.18543728
P2RY8	-1.038784064
ERVH48-1	1.571457868
STAP1	-1.316213057
IGHV4-28	-1.023150977
GAPT	-1.246282218
LRRC26	2.212418941
MS4A4A	-1.114440573
THEMIS	-1.65868905
IGKV1D-17	-1.163994261
LILRB4	-1.397940119
AC129926.1	1.046679017
TCL1A	-2.198799748
HLA-DOA	-1.282308191
NLRC3	-1.186227556
HOXC13	1.09249149
IKZF1	-1.347595575
TRAV8-6	-1.534798179
CHRNA5	1.325983171
MS4A1	-1.991988792
SLA2	-1.230496802
EXOC3L4	-1.250862105
IGHV3-13	-1.465878887
DUSP4	1.05603267
FSTL4	1.510811566
PIK3CG	-1.144180448
ITGAX	-1.096476039
SELL	-1.49719389
IGHV3OR15-7	-1.076469289
FCER1G	-1.115082008
ENO3	1.735530236
PIK3R5	-1.102108191
IGKV1D-39	-1.328065154
OR2I1P	-1.92885423
IGHJ2	-1.138285872
TNFRSF9	-1.086686365
JAML	-1.190705731
FCRL3	-1.813124989
TMEM59L	1.888211355
IGLV3-27	-1.34574636
GZMK	-1.897025231
SASH3	-1.320782525
TRBV6-5	-1.47546318
IGKV1D-12	-1.482072793
LTA	-1.596280608
AKR7L	1.14041841
LY86	-1.178800286
F13A1	-1.113264942
LILRA6	-1.100099071
TNFAIP8L2	-1.167188546
TRAV12-3	-1.736356475
PTPN22	-1.071600595
CCR7	-1.513164663
LYZ	-1.549129403
DLL3	2.331389879
FCGR1CP	-1.203266985
GBP5	-1.663071796
IGHD2-2	-1.259026174
IGKV1D-16	-1.622944378
IGLV8-61	-1.357532025
LINC01215	-1.641979374
GRAP2	-1.021326759
IGHV3-25	-1.017151267
TRAV8-4	-1.357002578
NCKAP1L	-1.258188844
TPSP2	1.431458076
PILRA	-1.053516274
PTCRA	-1.217233055
S100A8	-1.461643625
BARX1	1.644882986
SPINK4	2.315904964
INSL4	1.243951906
LINC00426	-1.336684702
FGA	1.120553238
CXCR2P1	-1.685955336
RNY4P19	1.297407228
LST1	-1.195763371
LINC00513	1.274825904
GZMH	-1.569605974
CALML3	2.236123479
TNFRSF17	-1.112857096
NFAM1	-1.271236923
CSF2	-1.168508516
TRBV5-1	-1.680815837
LINC00996	-1.2743159
TRGV10	-1.571851295
AC027117.2	1.187351273
IGKV1D-8	-1.203848639
TRBV29-1	-1.57358074
C1QB	-1.208886927
SIGLEC8	-1.130570852
TRBV9	-1.53473393
ITGB2	-1.161330025
KCNJ11	1.007773599
ELANE	-1.109987069
CD79A	-1.183097927
MATK	-1.201029411
NCF1	-1.331238726
ITGB7	-1.103828041
TRAV21	-1.640227452
AC243960.1	-1.287956661
IGKV1-8	-1.17861821
BIN2	-1.126380953
CD86	-1.112919654
C1orf162	-1.04577665
RAC2	-1.046871747
CLECL1	-1.418094473
TRBV30	-1.414132811
AC012645.1	1.281517189
THPO	1.537574818
RASGRP2	-1.233670558
TRAV12-2	-1.596373179
SH2D1A	-1.75915139
DPEP2	-1.055944597
IL18RAP	-1.31426504
TRAV8-3	-1.675700946
MIR155HG	-1.346862731
GVINP1	-1.374747254
HIST3H2A	1.010944841
IGKV2D-30	-1.004611928
LINC00973	-1.280964038
MMP25	-1.068256298
TPSD1	-1.079199286
ADPRHL1	1.130539237
ARHGAP25	-1.028970985
MNDA	-1.217512889
BPIFB4	3.105702415
ARHGAP30	-1.131791581
PARVG	-1.13589523
PRAM1	-1.064043418
AC004585.1	-1.468320576
IGKV1-5	-1.058224736
EVI2A	-1.244180301
TBC1D10C	-1.308323516
OBP2A	2.015381657
SPIB	-1.924372502
LINC01871	-1.520939518
FOXP4-AS1	1.026804621
PTPN7	-1.350493371
GPR84	-1.237539753
CADM3	-1.038290354
AC013457.1	-1.117227526
PTPRC	-1.451264995
FGD2	-1.213959125
CXXC4	1.039620443
IGHV3-43	-1.266317549
CD3E	-1.530729136
TRAV8-2	-1.709256163
TRBV5-6	-1.536571982
ITLN1	-3.865915045
TRAV12-1	-1.691863431
HTRA4	-1.412783258
SMKR1	1.335798656
TRAV14DV4	-1.60132686
CHI3L1	-1.136713515
HLA-DPB1	-1.175715857
SLC37A2	-1.037267265
HLA-DOB	-1.182259193
TNFRSF8	-1.349670367
CXCL9	-1.958149112
FAM30A	-1.100597896
PTGDS	-1.207196279
PRKCB	-1.195139381
SLC1A3	-1.075766542
TREM2	-1.153582624
CSF2RB	-1.278240709
GPR65	-1.26444224
IGKV1OR22-5	-1.098373789
TRBV4-2	-1.63350031
IGHV1OR15-9	-1.024952513
IGLV4-3	-1.286001748
LINC02195	-1.674798321
HES6	1.54586163
FCGR1A	-1.254738508
TRAV13-2	-1.577940579
DSCAM-AS1	2.343244442
TRAV1-2	-1.272719119
CD48	-1.611698499
IGLV3-21	-1.127863128
NXPH4	1.766718085
IGHVIII-67-2	-1.646203302
PYHIN1	-1.559603783
SIT1	-1.584833761
TRAV3	-1.455285373
VSIG4	-1.080747345
TIGIT	-1.532630849
ODC1	1.406672616
TRBV18	-1.57426886
PDCD1	-1.47260012
VTN	-2.988895057
LINC02418	2.429731194
CCR2	-1.342594212
C11orf21	-1.248946067
NXF3	-1.056568211
RGS18	-1.271931153
TBX15	1.099038703
HLA-DPA3	-1.407859966
ARHGAP9	-1.295888329
ARHGAP15	-1.08331971
CD1C	-1.068734135
CCL8	-1.186409483
CD72	-1.137176216
KLRB1	-1.310793675
AL034397.3	-1.066973679
CCR4	-1.397716401
IGHV3-76	-1.124534483
POU6F2	1.180557922
P2RX7	-1.089991652
CXCR3	-1.330840768
TMIGD2	-1.448420435
CD3D	-1.440640467
GAL	1.151701292
OSM	-1.043861753
HLA-DQA1	-1.38478829
AP003108.5	1.109458028
MPEG1	-1.189181834
AC007384.1	-1.064126118
CD6	-1.344352077
HOXC11	1.054685007
H19	2.643724589
TNIP3	-1.085222649
ATP6V1C2	1.047229801
PARP15	-1.0384884
LILRB1	-1.171965257
COL25A1	2.069947392
CD14	-1.013574667
SCIMP	-1.323596991
TFF3	1.465984272
VPREB3	-1.331177875
SIRPG	-1.605153244
TRAV29DV5	-1.632998372
FTH1P22	-1.527883815
MYO1F	-1.136033164
KLHL6	-1.149616339
MCOLN2	-1.051793211
TLR4	-1.082445794
BPIFA1	1.474208757
HLA-DMB	-1.224223893
ITGAM	-1.1678246
CD3G	-1.340147639
TRAV39	-1.185319481
CRLF1	1.878600549
AC006206.2	1.122851703
P2RY12	-1.406602452
TRAV9-2	-1.555511805
IGHV4-31	-1.063731237
RSPO1	-1.362835341
DOK2	-1.137978035
WAS	-1.180286907
TRBV28	-1.54275068
TRBV2	-1.581094642
TNFSF13B	-1.285139476
LINC01943	-1.095430894
CD84	-1.37427237
NCF1C	-1.205023864
LPXN	-1.003166987
PAX5	-1.226760196
CCR5	-1.490778178
CD33	-1.121470849
SP140	-1.232387508
RNASE2	-1.078280277
ZAP70	-1.508960138
MSI1	1.487406215
AC004921.1	-1.131580048
GMFG	-1.045881039
TNFSF8	-1.206767006
IGHJ3P	-1.107276046
TMEM150B	-1.093249184
AC245517.5	-1.281667318
CCL19	-2.010112256
ST8SIA6-AS1	2.179726379
CD5	-1.272965529
IGHV3-42	-1.198505465
P2RY10	-1.4449498
CLEC4A	-1.24371292
KIAA1324	1.041694823
AL138760.1	1.241477447
COL2A1	2.238381594
ERVMER34-1	1.204511636
P2RY13	-1.358818581
TRBJ2-3	-1.593387416
IGLV4-60	-1.010506792
SIGLEC10	-1.376309716
RARRES1	-1.328850648
DKK4	4.887848596
CTLA4	-1.270338426
CD8A	-1.576708935
TRAV19	-1.412436054
IGLV2-18	-1.131653503
CCR1	-1.059069607
HLA-DRA	-1.178296998
NCF1B	-1.376011003
S100P	1.226323638
MYCL	1.036226419
TRAV17	-1.518046822
TRBV5-4	-1.658400482
CRABP1	3.083251762
CIITA	-1.124837163
IRF8	-1.309152627
AKR7A3	1.4152677
CD96	-1.381256294
PI16	-1.215968377
CCL18	-1.338372717
AC135068.8	-1.479833169
IGLV1-41	-1.063124695
IL16	-1.203374639
IL10RA	-1.241316122
AC087269.1	1.066928232
SLC16A14	1.269270195
