# Supplementary material for: Identification of an immune prognostic 11-gene signature for lung adenocarcinoma
Source: PeerJ. 2021 Jan 20;9:e10749. doi: 10.7717/peerj.10749 (PMC7825366; doi:10.7717/peerj.10749)
Supplement: Supplemental Information 5 [file peerj-09-10749-s005.txt]

ID	futime	fustat	SLCO2B1	CCL23	AIF1	PSTPIP1	CLGN	ADGRE1	CD19	IL10	LCK	SOX11	GNRH2	GREB1	IL2RA	PLA2G7	CXCR6	SLAMF8	CFP	GPR183	CD40LG	ATP6V1B1	CD53	KCNH2	PPARGC1A	FCMR	ETNPPL	NR0B1	CD244	LAX1	TYROBP	RNF186	EPHB6	IGLV1-44	CD1E	OGN	HAMP	C1QA	CD4	CD22	CYTH4	RUNX3	DOCK2	ICOS	LCP1	AZU1	BCL2A1	ASGR2	IL2RB
TCGA-78-7152	1202	0	5.921974116	2.493551979	11.49876408	4.254180977	2.955822676	3.285521534	5.344803074	2.81990687	6.809551342	2.555747135	3.041129909	3.266848457	4.020042948	4.609217007	4.299954779	6.010926783	1.336440636	9.023698893	3.664931884	2.434481455	16.06745574	3.64197221	2.448927409	8.513522648	2.862088292	2.439501829	2.808496456	4.734053848	20.91066524	3.43981077	3.608352074	113.7990831	3.663299893	1.734941841	4.041376822	19.54376751	10.88984458	5.178653708	5.025849043	7.755743948	5.589079329	2.232816493	17.23972567	2.643099238	6.920388304	2.533778817	7.593780382
TCGA-95-A4VP	605	0	6.304824126	3.614460642	14.95802878	5.572361698	2.919228554	3.391584822	7.217255447	2.922647427	7.239617744	2.570965876	3.555137595	4.289304978	4.795088193	8.178597964	4.267716983	6.560920857	2.068454225	8.535982112	2.435821461	30.89869671	12.81212866	5.04240071	3.943802987	8.359008064	4.470187331	2.439501829	3.157498062	4.174624182	27.28221349	8.105027661	3.88501937	38.21744482	2.7796165	4.72972402	4.123765595	138.1224193	12.22058478	6.770235886	5.672902799	5.80518612	4.368687781	2.225453554	13.45059473	2.863087833	8.378517207	2.998594896	5.512936762
TCGA-55-6968	1293	1	26.43070077	9.576919487	39.42438541	4.62916109	2.640206546	9.487727971	7.47307167	3.030321046	7.968845438	2.527863734	3.083727785	2.372829072	3.880724504	5.065262866	3.830591049	10.20774675	3.279853694	6.548864292	4.206309107	3.106963294	67.73326717	3.988753065	2.769195477	11.17206267	2.861626484	2.471863114	3.784776044	4.936671645	243.2060668	3.134059395	4.968372468	1034.215584	3.699229574	3.917975407	3.420861306	317.9562797	29.08327012	7.779745163	8.134560713	8.453881249	8.640564385	8.826801219	73.29306219	3.177625243	25.20894251	2.859469481	6.513100557
TCGA-55-7727	119	0	6.278560747	2.908289099	16.89807398	3.549722868	3.104775004	3.511704309	5.318383525	3.472808521	5.39003916	4.34137594	2.968144609	2.393467648	6.190142968	8.118297784	5.203360236	7.626508544	1.172426766	8.992781011	4.220947673	2.222581501	26.70387534	3.623124195	2.508044931	11.18571736	2.816892802	2.439501829	3.1839077	5.990605271	0.057656078	3.134059395	3.395415305	18.32463031	3.902191759	1.642104632	3.419982119	-10.74990886	11.78730166	6.082224011	4.792647893	7.402313943	5.954593862	4.159204675	30.69046422	2.682251518	6.85958846	2.536438688	6.109243231
TCGA-50-5044	624	1	5.729922076	2.703410385	18.33254627	4.317761025	6.153427837	3.171469114	3.411937613	3.043097108	4.5764663	2.751805408	2.999180948	2.647751416	6.003338641	6.303248314	4.309711433	8.306194224	1.393628542	6.775937039	2.139752134	2.214932198	9.616820431	3.650270873	2.439739998	4.179283975	2.826502293	2.451088008	2.70791627	4.072972187	48.6228647	3.134059395	4.246520413	99.65338563	3.413773958	1.780555267	3.579714999	165.0252874	13.00781687	3.76794092	5.044831215	4.904634189	3.875665137	2.357773687	44.57630676	2.812258378	4.307883794	2.649268074	6.155493538
TCGA-44-7662	218	0	9.971526243	3.229258729	18.8668066	4.825288755	3.88938606	3.27381381	4.024263843	3.15027561	6.434659003	2.903074879	3.003949432	2.408199904	5.792030198	9.472717818	4.305190744	15.78359383	1.379137034	6.779593596	2.458348122	2.088432185	20.41204469	3.699890348	2.397472573	5.408059176	2.816892802	2.586531174	2.999628914	5.419962549	46.31249298	3.217389535	3.826702726	65.00444964	2.787964378	1.587313289	3.584386988	95.86556582	13.96030747	4.376421779	6.639489293	5.411291135	5.008288678	2.694834397	15.5668501	2.636743245	10.08265737	2.912005707	7.215256463
TCGA-55-6642	2449	0	9.575834277	2.784706434	7.337354318	3.993888536	5.680920846	3.316363955	5.568595555	2.842985353	6.492920537	2.687847308	3.047703682	4.394525118	5.588703468	9.050563885	5.181794497	7.589322429	1.199275197	10.11691796	2.406247872	5.261026549	28.21744352	5.144251145	3.401634441	5.493128379	5.854978164	2.439501829	3.634275019	15.14880672	6.287964592	3.893220821	3.621930633	1638.954869	2.645552505	1.993124273	3.510613418	9.817657597	14.56681769	3.808692574	7.136986499	7.190324192	6.309306702	2.393704504	17.61834043	2.624723935	4.711193174	2.596955744	10.28539385
TCGA-44-6774	361	0	11.66836106	3.034177123	16.22224489	4.162949066	2.660964627	3.495520089	3.477632586	3.018995335	5.918609827	2.759962671	3.070535084	3.167048102	6.377904075	9.143583397	4.515743367	10.13971434	1.482941671	11.12163721	2.711292311	4.179385454	19.91189714	6.418662944	2.463560208	5.187620112	2.922566827	2.490466377	3.284047561	5.108879495	27.80526227	3.991931795	3.783564606	98.97736723	2.908371176	3.434739655	3.636832465	35.35966239	18.45291244	4.123128329	6.784607909	5.052851089	4.968256009	2.664350267	14.55954622	2.624723935	7.409017665	2.701126415	11.89067195
TCGA-69-8254	409	0	9.787486552	3.367580199	13.4146851	4.38476082	3.485476455	3.224210544	5.132522901	3.150636314	6.119058578	2.999811006	3.065349235	2.956927237	5.015712421	6.308917895	4.604897816	7.933258763	1.727398515	9.476280076	3.392982818	2.231092022	20.20656188	3.822018415	2.718998575	8.639817306	2.840970039	2.450388066	2.942250644	6.504112072	22.5960558	3.215501709	4.056986421	287.6484442	3.949202924	1.856283922	3.45995031	42.87590026	14.62093949	4.506159433	5.277854701	7.876893241	5.537337861	2.411883356	21.90440727	2.791139926	6.018898247	2.589815643	5.448998832
TCGA-44-6147	441	0	12.39285266	4.056491568	18.85058009	4.276386238	2.556589689	4.333890223	3.222033949	3.732513581	3.769403531	2.532821637	3.005978329	2.500559566	4.32965284	3.052730362	4.130453776	5.675839166	4.362339605	12.46877147	2.503942312	3.235213698	35.18285096	3.935903226	3.473088955	4.936729148	2.816892802	2.446563685	3.05240324	4.002564632	72.88620611	3.134059395	4.773728188	-24.01699925	3.434682236	6.733355685	3.699652888	108.0024465	19.18669037	4.182429588	6.286079957	7.79209837	6.152179075	2.630179086	44.86450434	2.87238156	20.5407483	3.017072764	5.957406835
TCGA-55-6543	435	0	16.26982181	6.203687273	22.84791383	4.033568975	2.697309545	3.454688757	3.439110667	2.906832606	4.354539457	4.111957411	2.990359525	3.389422489	5.429728544	7.11080168	3.796176294	10.33472462	1.430157534	5.333616002	2.620418157	2.079930384	28.05339582	3.702577966	2.810236813	5.071577662	2.816892802	2.439501829	2.953676026	4.309688608	70.43799337	3.149569922	4.37484157	106.780508	2.904251698	1.692684675	4.346423624	98.52241969	19.36396638	4.219761427	6.445222298	4.707896674	5.285639698	1.94842085	22.25298816	2.747769668	17.87393097	2.561924083	4.526339091
TCGA-05-4249	1523	0	10.3052744	2.756891371	23.18039199	4.549145801	2.445816615	3.381413142	3.949763655	3.275385882	4.980283331	2.527628271	3.088179845	3.038488684	4.186637679	6.522065842	3.752702744	7.944225595	1.732312024	8.09021283	2.642292647	2.582451126	22.70458846	4.455372962	2.454205462	7.560185797	2.816892802	2.439501829	3.131022676	4.904136845	39.98008717	3.357550136	3.632634618	151.9524313	16.59353833	2.527581836	3.603760813	18.12449878	27.89198025	4.686926783	6.007172122	9.350935271	5.87551148	2.763058366	57.63296898	2.6717343	5.748213962	2.602143626	5.851777574
TCGA-35-5375	264	0	4.029572257	2.236700573	25.6308033	3.861426203	2.595398428	3.345463396	4.207862678	3.175239889	5.604244391	2.532494718	3.222186437	2.352851461	4.129544436	4.921674619	4.040022209	6.229423719	1.239786898	8.892776357	2.603546402	1.977460638	16.78063149	4.344899629	2.406119361	5.881752599	2.816892802	5.243949679	3.221561444	4.098862252	75.35757879	3.134059395	3.307687319	85.71997904	2.69337139	1.679265207	6.593586849	85.13963682	6.367231771	3.695903428	4.842371845	4.15551391	3.67982533	2.36994648	6.093241075	2.6795463	15.29602077	2.642731931	5.150143331
TCGA-78-7162	3169	1	7.506030645	3.852780102	12.31260473	4.066104678	2.545032965	3.250332078	4.170117677	2.94737071	7.39249377	2.533712463	3.052215949	6.01303418	3.988867013	8.096818754	4.48923741	6.772588402	1.605895931	7.749348409	3.9024506	3.715860337	14.98813486	4.087406976	2.946503126	8.180323025	3.025134506	7.54997332	3.557054035	4.919789254	19.07196741	3.202541416	3.880308549	-9.315724952	3.901953583	2.09250075	3.473903604	38.56310142	18.31496251	5.277147542	5.210754896	6.821870684	4.765365149	2.41306355	23.88304322	2.652945809	4.74408189	2.613378304	8.320666726
TCGA-49-6767	677	0	4.806138714	3.245214357	13.14587694	4.739053539	2.351760708	5.333375838	3.304331942	2.738588694	6.773290789	2.57761339	2.968144609	2.436689416	4.121881405	5.297351989	5.811603028	11.48685207	2.133964458	3.882580036	2.245571011	3.341516206	13.2029039	6.014836498	2.369713669	4.130358894	2.816892802	2.458100961	3.131071569	3.866802819	33.10264857	3.134059395	3.349342601	-32.20223054	3.052267901	3.41310058	3.459561606	78.88173358	8.519375671	3.624011025	5.38024581	4.804339228	4.137039621	2.652024017	18.36418175	2.662354734	10.12778884	2.656102769	7.702843266
TCGA-J2-A4AE	671	0	7.189179266	3.091449662	9.898649169	4.774083424	3.863631309	3.286644485	5.323033173	3.43325494	5.707216322	2.529574564	3.080733002	5.687958502	4.417365972	5.562801944	4.247133357	6.700600139	1.666766771	24.21423752	4.682700628	2.558654746	20.82923597	3.946312244	4.612204385	9.815134157	2.998163128	2.439501829	2.978117558	5.099605375	20.40507604	3.149781311	3.898123629	166.5305253	4.17439263	1.92560748	3.485588129	41.3755407	11.79088394	5.296203615	5.027937699	5.383435101	4.854561927	3.271554533	16.84685413	2.817477183	6.267751678	2.570674179	5.305673822
TCGA-67-3771	610	0	12.16822293	2.749057136	20.4303436	4.532532566	9.225257547	3.99340934	5.053829324	3.189431178	6.802421557	2.542513938	3.107396536	2.745174394	9.775491241	17.52645206	5.102879976	15.58516232	1.369541767	8.993604332	2.74675369	2.502329936	38.61311349	6.018488173	3.4562444	8.47181556	2.816892802	10.0499832	3.39655309	6.649919355	68.54138853	4.845239471	3.668712833	213.349298	2.832391743	1.991561245	4.97632518	170.0767943	23.58403838	4.317045855	6.125069939	5.297622336	5.465456607	2.563133958	67.15963929	2.666794827	8.508566246	2.882752618	6.410232874
TCGA-49-6761	354	0	12.82583805	4.283252828	24.66288268	3.905910953	2.483218579	5.499568884	3.24878097	2.679563826	5.109302958	2.531798823	3.001153843	2.377644169	3.440946238	9.148427472	4.16962715	11.60565093	3.198217667	4.034531211	3.106281865	2.813680658	31.5606113	3.804145578	3.189207465	6.151152848	2.816892802	2.439501829	4.064016167	3.915984238	147.7982609	3.203200876	4.025820026	-34.90746056	4.459436447	2.285196848	3.583785295	218.926454	18.36605481	4.857592577	5.944974234	8.562673863	5.126158392	2.785293425	39.23109389	2.79093684	22.51000379	2.627355506	9.189038227
TCGA-97-8174	164	1	14.65509969	2.876402063	12.7489886	4.630718344	2.44067323	3.457406189	4.013197289	2.847706344	5.747773666	2.528984122	3.017476195	6.776603694	7.234947414	5.396702785	5.646561934	9.289962869	1.715697873	8.229846684	3.962285003	3.090382924	18.3227029	3.926129833	3.327888284	6.69466786	2.838276506	2.443185025	2.949439266	4.786801243	18.91924092	3.134059395	4.120269979	10.72671841	4.311915071	2.704799928	3.503891457	60.00004616	30.3353151	4.717446659	5.377446498	5.698123338	6.593370468	2.849272212	17.33100341	2.853253432	3.119391301	2.684008545	5.906678138
TCGA-NJ-A4YG	1904	0	8.461524659	4.953104635	22.97938593	4.605721235	2.409836193	3.881476571	3.655732063	2.876382178	5.09561248	2.612474895	3.010559841	2.852993457	4.58426107	7.472664814	4.242021176	10.04471156	1.51547254	7.609015454	2.732725618	3.075709251	17.77812218	4.515953657	2.441549305	5.354321378	2.816892802	2.439501829	2.747475526	3.990602838	52.91285132	3.459818417	3.653855184	-0.549517906	6.586032968	2.115713345	3.854302284	136.2885191	14.52949453	4.43147892	5.422184106	4.89612771	4.498834397	2.690370472	20.29867047	3.126626014	10.30338187	2.806243049	5.424036704
TCGA-69-7765	165	0	6.374509288	2.627611348	14.80038444	4.020042224	2.515752401	3.429506629	4.582690695	3.748439847	5.205368781	2.882530119	3.037488429	3.297856916	4.221863446	11.19910766	4.570775102	7.667731133	1.445568384	22.51142123	2.687841892	2.173610149	19.8980185	3.723888541	2.45946775	6.687218077	2.816892802	2.439501829	2.882404209	6.420703209	36.67983988	3.214752886	3.575740945	254.7633649	5.471781769	9.121310511	3.649075513	18.94031839	18.0288973	4.563845908	5.978795037	7.43435923	5.074560884	2.644204537	22.37067105	2.694557961	7.560850682	2.658346759	7.276091757
TCGA-MP-A4T9	1265	1	12.01756166	7.367814641	18.39528925	4.648734319	2.524715465	4.160182861	4.058189919	4.278814731	6.62415053	6.046331377	3.072833456	2.957895063	5.192196564	8.650119894	4.494591969	8.087186645	2.389276357	10.08116126	2.927721524	3.254300803	21.86471182	5.080566526	2.89847593	7.092734826	2.816892802	2.439501829	3.219919713	4.155453638	58.53780367	3.596988845	3.79110727	-25.17210956	3.70877961	2.553317	4.125753585	141.4553886	18.04859623	5.304231425	6.458251985	10.24361544	5.292205388	3.17609149	28.07716537	2.782867365	8.606727567	2.706253348	6.284378188
TCGA-99-8033	656	1	4.895367895	2.400120993	11.15652702	5.259732341	6.031229697	3.419712686	3.490012988	3.336896094	7.497123842	2.533493628	2.991575147	2.607350578	4.534234519	5.388415254	5.924318575	9.912038909	1.295164848	3.401691044	2.294052484	7.34846644	13.94813322	3.664542504	3.045278069	4.261949346	4.329472621	2.439501829	4.246158091	4.352897229	16.8267805	3.633017471	3.420825106	-26.90989769	2.666415449	1.71938061	3.614677899	58.00697557	7.072947342	3.842549697	6.542760679	6.530076981	4.197509285	2.477890472	12.03784066	2.671916284	21.06411621	2.680483515	11.03225882
TCGA-86-8668	423	0	12.30874354	2.544360297	11.59150958	4.870518048	2.865393361	3.291213454	5.12377817	3.36091316	6.909096253	2.565976287	2.998024632	3.299085886	4.649130165	4.756864232	4.328528735	8.397382795	1.428983443	6.221761614	3.740384406	2.128901139	17.29152334	3.765994165	2.573634612	7.110451259	2.816892802	2.439501829	2.957983955	6.431393897	22.53470707	3.15492173	4.351490995	167.6042395	4.658294736	2.386632225	3.669301817	34.34769761	23.22766293	5.342656134	7.105123673	10.58176526	5.937056978	2.716992783	22.22868424	2.669860816	3.713263254	2.66268652	7.647664242
TCGA-69-7980	411	0	9.543816594	3.175896193	19.97406824	4.793745272	2.90894302	3.611959893	3.70805014	3.160737237	6.631941078	3.584938409	3.095061854	3.064552618	4.8747317	6.412475597	5.807633806	10.36117925	1.400030283	22.17721777	3.285297218	2.597430183	19.96148729	4.030627368	2.458639899	6.019019386	2.820822421	2.444239778	3.51904533	4.24354964	54.11619263	5.145597798	3.716373789	-4.442585166	3.105686219	2.321594146	3.795900899	135.3541462	19.93641266	4.414846488	5.974470162	7.550053522	5.587386631	2.761363676	19.78088727	2.688631151	6.38794939	2.663826487	7.95828199
TCGA-55-6982	995	1	21.82922561	6.355472747	26.854834	6.223683208	3.048891913	3.565967928	3.541798187	2.896080156	9.915546626	2.52793715	3.056909772	2.404063449	3.783448261	6.021849642	7.780174405	13.65406152	3.691063873	6.73342188	7.476262837	2.345810536	47.62370927	4.124105067	3.745798287	6.301701002	2.816892802	2.450547477	3.909782188	4.944214984	95.47194387	3.154718108	5.442164428	-16.07613832	4.193607708	8.360743472	3.471374774	284.1780422	34.19761894	5.610512807	7.69475445	9.150054837	8.485009489	3.281196115	73.24515715	2.937598239	11.03828645	2.710333999	9.7000639
TCGA-50-6595	189	1	17.38395413	13.18449228	24.10237823	4.606264304	2.721599185	8.082839958	3.239022119	2.720213337	7.395824719	2.54400186	2.968144609	2.394063282	3.476807464	6.516434506	5.492470114	7.741252049	3.147140278	6.265457589	5.953690716	6.099568881	36.31032033	4.309259432	4.266002392	6.212762129	2.816892802	2.444703445	4.649724204	4.775124629	113.5960606	3.153516594	5.216999408	-30.46643842	3.889073538	11.37441282	3.436497174	235.1491366	30.29626901	5.10288984	6.352714311	10.0942534	6.810296717	2.916789215	51.69866754	3.171982275	9.387987457	2.677865733	12.1457689
TCGA-55-7907	343	1	7.963146052	2.702075186	21.58886462	4.200764739	2.522761328	3.69782226	3.754064702	3.237451456	10.99766934	2.541207196	2.968144609	3.385497021	4.314697475	7.288191653	5.941163497	13.58959561	1.586103907	8.700075832	3.223765883	2.502505027	24.43030981	4.017879315	2.463636442	7.385686702	2.816892802	2.451057632	3.708085382	5.343199915	39.94962792	4.041799314	3.513724042	41.34925471	3.01834602	2.334763145	5.494394591	84.82108108	19.84184488	4.162578127	5.65942161	7.131573886	5.411242266	2.626832552	21.65456958	2.671484618	8.377256584	2.628090039	9.423993213
TCGA-50-6593	336	1	12.58920097	4.831743163	24.41927663	4.048059164	2.515623071	3.928093072	3.655335762	2.725285553	4.781861604	2.72269504	2.968144609	2.592967331	4.102991961	8.384326459	3.529612417	8.922741086	1.807213612	5.641254352	2.314161376	2.368151102	27.04284415	4.835246024	2.521510212	5.68598151	2.816892802	2.449048791	3.00767305	4.261759709	89.74348169	3.294760791	3.849162688	93.40733128	6.136595131	3.496597837	3.706699924	122.3708666	26.53298386	4.598453254	5.41605983	5.621239213	5.409241523	2.247941181	35.68772012	4.144244041	10.58422399	2.712323181	4.862577343
TCGA-97-8175	551	0	7.244480832	3.108224226	31.47295749	4.669901158	2.887504173	3.442420063	3.646097475	3.166972868	4.700343564	2.543016706	3.007801218	2.393866999	5.458925717	4.666360925	3.948146008	7.234687296	1.529128709	15.15938559	2.476818183	2.352033467	19.86113071	3.643603083	2.457291169	5.202313162	2.816892802	2.439501829	3.088611117	3.944511822	64.15964413	3.254042345	3.475019177	-28.85258484	7.061512107	1.639284916	4.2496906	78.1705577	17.54249025	4.073617161	6.868956558	6.253889276	4.696370849	3.034753416	64.46308751	2.638036248	9.493777426	2.870801124	5.411352731
TCGA-91-6830	60	0	12.95931713	3.821583333	16.56661626	4.123413294	2.585337366	4.351700783	3.835022094	3.228433982	6.084715777	2.528146007	3.157496781	3.717651251	3.673690435	8.746334634	4.700357065	7.872479215	1.793715683	6.286798222	2.961912941	22.15008397	22.50475752	4.338890369	2.615922336	5.728204169	2.826664024	2.439501829	3.34663097	4.576942378	35.44186623	4.500191611	4.812464577	-19.58652281	2.833061455	10.72922812	3.666760591	57.69501607	15.16040586	6.103285756	6.065686047	6.114817981	6.142227215	2.280798103	34.90675321	2.92665091	7.790971449	2.705037267	7.658473825
TCGA-67-3774	385	0	11.7131544	3.8851364	13.87236177	4.081571938	3.727587998	3.286839143	4.141724503	3.244320628	7.413580245	2.527190416	3.148495724	9.793811253	6.42161119	8.35600309	6.24477827	7.780559184	1.962779596	10.63667205	3.977782118	2.863351704	20.35885398	5.097882155	2.880384803	7.675871536	2.865753164	3.112770787	3.023160323	5.191497975	34.29775125	3.385902894	3.685551478	100.9527978	3.195782802	3.318412171	3.448654403	76.83962133	21.89870311	4.606247556	5.275752831	6.022923591	4.921670808	2.823398587	23.57452902	2.897162949	6.119518794	2.638677161	5.678947289
TCGA-55-A4DF	440	1	6.806411419	2.770877542	17.40138321	5.538320245	5.412325705	3.609796983	5.265718525	3.420527369	9.028579956	2.524800713	3.420853231	2.418065295	7.706966673	14.28161473	6.69716366	17.6314301	1.652541712	12.6270586	3.047857251	4.942382893	33.61237675	5.20315949	2.489815305	8.18667379	2.829081315	3.747420539	3.650555311	5.723554508	25.29284703	3.189030301	3.563654405	161.7219689	2.780962304	1.662562426	3.947231748	101.2947079	16.38639858	4.900312644	7.030872517	7.68479656	5.730787688	3.982007496	62.26678483	2.634634998	11.08514875	2.821782055	7.728218407
TCGA-MP-A4TC	74	1	8.519727881	2.855185111	18.81622991	5.925190326	2.683168981	3.302477545	3.491158741	2.972464905	6.081565237	2.991519569	3.040920049	2.644078097	5.662284682	5.950439769	4.668340893	12.2950548	1.317284074	5.618355908	2.242532859	2.193629583	17.49111758	3.672675699	2.383217187	4.9172436	2.816892802	2.439501829	3.001188632	4.279626832	50.89742098	3.273792544	5.634127759	90.76756871	2.861805051	2.653925199	3.488489886	148.2169727	18.1669262	3.88161161	7.829880556	5.771139611	4.827634321	2.638274813	12.91604476	2.707175052	10.76068964	2.880601657	7.969277933
TCGA-97-A4M5	634	0	15.84080044	5.262243894	16.28948646	4.821712221	3.290819208	3.95817831	4.536957394	3.965202921	5.739594434	2.809232667	3.000867314	3.36187773	4.472716352	10.46113131	3.832324016	7.96711299	2.368480021	5.233580293	2.869300464	7.413379143	21.49758406	3.857742483	3.753375422	5.773814865	2.96380134	2.463933265	3.643707455	4.751345983	77.00078672	3.97940229	4.688920397	6.269994195	2.90004207	6.678489078	4.604816413	131.118208	25.07092705	5.761805573	6.539813069	6.003392374	5.860052738	2.622268277	21.31719044	3.489767494	7.941312343	2.713605826	7.473383373
TCGA-MP-A4SV	2620	1	8.340860144	2.679249805	12.94193171	6.026929914	2.445299367	3.511516102	5.64398575	2.867498266	8.317104121	2.594599788	3.250344986	2.433126382	6.202249238	8.945016743	5.566123469	10.52868892	1.739641175	11.28393262	3.035198921	3.059134843	24.3087372	4.62850088	2.447804707	7.491992516	2.822717805	2.439501829	3.323637177	5.862052806	34.01722926	3.514990317	4.157969561	206.9619315	3.082288743	2.010177826	3.437657305	96.33389941	16.08513562	4.649143303	6.850293007	7.276640756	5.901367122	3.943486272	23.66017004	2.681562989	6.826319682	2.762295285	10.05620019
TCGA-97-A4M1	601	0	12.66076219	9.641951482	21.73491758	4.861766826	2.594360949	4.740521175	3.364024245	2.734784897	5.041960885	2.564542334	3.361803062	2.834207136	3.720235362	5.11393741	3.715895115	5.750419866	4.022594035	3.357464244	3.155981729	4.361264904	18.40628317	4.401999595	2.777528013	5.025408791	2.816892802	2.439501829	3.327931207	3.999231143	83.45387514	3.147147664	5.012593668	-23.7026998	4.631622008	3.137931682	3.381797813	147.4064229	20.78821905	4.446609295	5.356309597	6.115344579	5.071619752	2.40946659	20.63431413	22.56005931	7.928608748	2.805159293	4.836452446
TCGA-86-A4JF	536	0	6.224968751	5.253503531	21.4980666	4.651662502	2.637760401	3.272648975	3.902495429	3.267678754	5.20631189	2.539460527	3.192877478	2.36271296	4.612001828	13.78458654	3.944769019	7.541232677	1.864816041	51.69437095	2.219495581	2.415394723	16.64016672	3.787874023	2.432866001	5.409348103	2.816892802	2.439501829	2.892583827	4.293569582	62.77678825	3.134059395	3.353855099	3.262812869	2.733337076	1.734002852	4.03889489	82.44026584	9.482641818	3.891060006	5.471679003	5.249349575	4.510853563	2.461185313	13.55823764	2.833636168	8.909321205	3.195764334	7.189819442
TCGA-55-7284	243	1	17.31972993	3.1266518	17.35075622	4.298780097	2.493131616	3.264641915	3.36190909	3.175528282	5.783393257	2.531494307	3.006032054	2.406672345	3.777168239	19.29456459	4.44850896	11.72942547	1.777507501	8.480992913	3.248397816	2.89843256	19.37818264	3.874779362	3.450706338	7.704480668	2.816892802	2.439501829	3.289764096	4.223704621	49.76134386	4.130461253	43.25044445	33.77513144	3.603633503	1.971453935	4.146974274	68.796501	17.47250306	5.390019989	6.312936617	6.755702398	6.002810617	1.985858622	26.08285989	2.732830536	12.46261795	2.595272623	5.945953987
TCGA-55-6970	464	1	21.24614112	8.923427478	36.84373086	6.119438077	2.461836541	4.350081359	4.40016272	3.285096811	8.887981945	2.534410708	2.998364066	2.480095412	4.364499117	14.30448933	12.04506896	16.40056344	4.14932564	16.98819894	7.575027776	2.40242873	57.42058216	4.041671355	3.246131549	10.28914746	2.816892802	2.439501829	5.27511767	5.92317945	96.03961316	3.134059395	4.913108621	48.82998006	4.19369081	6.679000727	3.613314227	207.6284439	36.00538335	6.376765628	7.689499407	11.15602981	9.33153137	4.159367041	83.43559195	2.731239707	16.97777765	2.917631248	9.507093815
TCGA-86-8359	444	1	3.970411906	2.484597345	9.531044714	5.51805322	2.727105975	3.386559089	3.585914167	2.842070833	10.78387113	2.551068927	3.017706205	3.217683706	4.168575344	5.574367686	7.874286861	4.59124802	1.4341584	5.408721685	3.052477479	3.350233498	22.17329824	6.058183764	2.892731925	6.903079102	2.839910741	2.485756445	3.987394506	4.949470766	13.18494932	4.431712362	3.437031328	137.723782	2.992432413	1.841664792	3.654698805	-9.287169417	9.511486679	4.118396848	5.675489943	5.826577347	4.637905799	2.899252609	18.30286617	2.674635887	20.86721951	2.655143538	16.16767052
TCGA-55-A491	626	0	8.132476377	2.362500269	18.25034297	4.777083562	3.007071847	3.389764601	4.873688459	3.269610974	6.638561907	2.687926243	3.111774058	2.625355912	3.707135243	10.44591285	3.851603098	10.64872988	1.396964655	7.860484511	2.609439858	2.400613044	26.28160598	3.864454144	2.48304205	7.862252591	2.816892802	2.439501829	2.64115633	5.286901395	84.91868706	4.165537145	3.753927249	88.63713212	2.735327885	1.527606957	10.11798332	100.5134827	18.47312107	4.859967175	7.616096195	6.764972298	5.172970369	2.060340655	18.52071936	2.686714568	7.415101544	2.781674715	6.491060463
TCGA-49-4501	1421	1	7.575632923	4.772758579	16.16602701	4.070986246	2.633512726	3.596624394	4.979370409	3.217790302	7.508980172	2.597288835	3.00778724	2.700199677	4.988704999	5.708958351	4.319779397	6.322074486	1.700716635	11.41756345	3.372550481	2.242646924	20.73978866	5.947724979	2.513811232	12.22448446	2.82302989	2.439501829	2.971162652	4.361143254	62.71935448	3.659953156	4.015196006	44.70575881	4.781375262	3.912264764	3.520915287	39.20996389	14.08593122	5.308213487	5.286384051	7.374923463	4.362553974	2.271367822	20.90363655	2.799386484	8.345984755	2.612003432	5.924353529
TCGA-05-4424	913	0	16.43140213	3.122060612	16.41220572	3.804165532	3.868656129	5.351560949	3.487947737	3.290618327	5.106673841	3.529737916	3.252351543	3.130144206	5.096917837	8.855947248	5.27525987	11.22473913	1.426001817	13.39804848	2.688686325	2.220008651	28.80017438	6.127000367	2.744421853	7.283586329	2.816892802	2.439501829	3.111509491	4.72792857	66.26734134	3.162407151	3.700860797	35.94928087	3.374105435	4.9242072	4.92822523	103.931056	28.93797616	4.542790751	5.904134226	5.948258388	6.841149186	3.013141886	37.87096365	2.696277956	6.60158974	2.58820018	5.798320399
TCGA-50-5930	282	1	15.92586092	3.721308328	30.75598723	4.0425603	2.388893296	5.106946264	3.228189841	2.713050304	4.179824523	2.524800713	3.021329219	2.422074649	3.499705568	2.802087993	4.380926922	11.64254359	3.343214252	4.11215308	2.568004737	2.068265463	53.71299063	4.211946021	2.889758801	4.649260088	2.816892802	2.439501829	4.308515275	3.981786603	152.4650948	3.134059395	5.409695879	2.147500817	3.659085442	2.98787949	3.397292538	449.2223264	26.6054406	4.105555061	6.032669871	5.867501263	6.655893506	2.085377872	58.9023163	2.82557612	13.37312997	2.686274189	4.90362253
TCGA-67-3772	573	0	7.185855983	3.843370663	19.03400145	3.867332104	2.965241087	3.34686081	4.258733406	3.075548179	5.67813029	2.889622322	3.01900626	2.523886036	4.890412342	7.939933657	3.938224063	6.51114228	1.640694127	16.65427714	3.003552615	2.319632424	22.4184589	4.93254496	2.537138077	6.913765284	2.816892802	2.439501829	2.957836687	5.085706137	73.50915809	3.501014413	3.666686287	186.3759561	4.061058764	5.680694794	3.512174302	52.8505023	12.11008699	4.195400645	4.717533377	5.339000038	4.067913744	2.301297766	19.67658623	2.718629507	13.1840725	2.801748434	4.284891016
TCGA-67-4679	448	0	10.75194644	3.357338957	17.35567879	4.263132158	2.474391537	3.594922367	3.411353255	2.790912018	4.531345219	2.540810012	3.032870821	2.351690197	5.224960051	5.471710537	3.81240304	5.601604948	2.114856231	10.94552589	3.006238705	2.845574989	19.88892386	4.28499071	2.581338865	5.643837558	2.816892802	2.439501829	3.160732829	4.963482703	41.66851074	3.134059395	3.634834616	-21.72864579	7.602642455	4.73271431	3.415788866	15.10904564	23.17373496	5.147067313	4.862796621	5.954745994	5.668924083	1.776431771	35.81749401	8.339168479	6.207265547	2.689301268	4.565440093
TCGA-93-A4JP	578	0	13.46109614	6.444038179	19.71925887	4.657551437	4.804594447	9.606985682	3.325638304	3.549993673	4.086874039	5.09427837	3.180488134	2.55398191	3.617831042	7.907956846	3.467536739	6.72599208	2.560489461	5.282452358	2.611327227	3.523412055	21.77954644	4.645129819	4.062457779	4.592545842	2.816892802	2.469990295	3.132961604	4.074257772	89.40224913	3.145463932	5.299792149	-22.94553626	3.735620025	4.823121365	3.962998358	179.6394176	22.78763882	5.565120952	5.183977524	4.523314318	5.680473442	1.999653942	33.76063229	2.797444634	9.092909241	2.625758124	5.054288241
TCGA-05-4250	121	1	11.76975328	3.252185153	17.32692668	4.180066742	5.677873803	3.345221492	3.454897935	3.58902686	10.63897266	2.529022475	2.981420303	2.490280609	9.315200228	6.497345402	5.676679106	11.49508191	5.193660458	12.53156777	2.382690278	2.029745484	27.77805359	6.011789314	2.607462774	5.915909533	2.816892802	2.439501829	3.405362348	4.190149116	45.59435583	3.152597662	3.896394822	10.93868663	2.650772044	1.593722728	3.628780901	133.5260535	16.75999624	4.115523248	5.630466751	5.214339597	7.495658524	3.326124012	23.33773613	2.698256417	11.044366	2.597104254	8.26632668
TCGA-78-7535	949	1	6.422197069	2.25068803	58.68221221	6.052221659	2.693845634	3.364921511	3.27003508	2.631401916	3.313687503	2.556751392	3.004314404	2.845243616	3.248777423	4.623462758	3.2101421	9.802414178	1.948596902	8.223231947	2.069889118	1.992905733	17.38117148	3.701112131	2.37549943	4.897817985	2.861688459	2.439501829	2.971821316	3.695364319	207.4525095	3.639136812	3.518741205	-28.93526428	6.456339167	1.90074516	4.209806486	158.3572696	27.34801988	3.669223095	10.18062095	8.381629132	3.931581464	1.497592107	10.64050513	2.70364583	7.896137596	5.195781589	3.848246541
TCGA-62-A46R	1725	1	8.434466315	4.498032797	18.66669882	4.506237241	2.457286052	3.387096281	3.827594588	2.897839924	5.506228548	2.566475698	3.009528994	3.110681609	6.625337921	8.703805202	3.914512498	9.129295667	2.117118071	17.922062	2.889641472	2.763054773	24.17652072	3.717592749	2.413580665	7.560876113	2.816892802	2.454951044	2.903737444	4.451025267	34.97125355	3.495243403	3.64939995	1.04466381	5.022608819	3.893262095	3.419692203	52.93646862	14.67923224	4.584371831	5.326726305	5.370009044	5.049232324	4.57549413	30.04407606	5.687978936	7.259901336	2.569657279	5.299527549
TCGA-86-A456	405	0	8.535206986	3.815518514	16.80932402	4.795673661	3.995724883	4.057453536	3.490234064	4.193555915	5.161037535	2.554626691	3.085382535	3.770062848	3.886320861	15.33510176	5.146534754	9.804208327	1.611925594	23.83088756	3.236063122	2.402455862	26.63242364	8.190088719	2.638682977	6.384719474	2.816892802	2.553293682	2.962403272	4.247110914	84.13892155	3.363256001	3.668379667	51.75143488	2.878579977	1.96188204	3.892684548	113.9886848	14.67806208	4.845916495	5.866750595	6.173157158	5.026966411	3.106879796	15.14269686	2.813630644	12.73807284	2.61394712	6.683558533
TCGA-91-6849	35	0	13.99215838	3.837703202	14.8641838	4.385156193	3.808628871	6.905676127	3.426413809	2.727784107	4.152330629	2.527897607	2.997359952	2.410636921	3.566369834	2.705301316	3.839639097	4.552879364	2.910060275	6.564953002	2.87208278	3.016399616	23.59867428	3.956081128	5.768688942	5.347384277	2.816892802	2.581284827	3.592046411	4.312151482	65.39163778	3.134059395	5.672365266	-12.8485717	3.149659492	16.84428392	3.373626595	128.3523727	21.31098728	4.267198189	4.728859103	6.401951728	5.451121687	2.646124735	30.51522356	3.198450419	7.294525933	2.531379346	4.920014989
TCGA-55-8096	719	1	16.28297512	3.320280968	25.31427139	4.615486642	2.452982877	3.672404678	4.220285255	3.106687687	5.448121753	2.804273414	3.038450679	2.687909295	4.015618757	8.088481433	3.844505935	9.735137193	1.632884204	5.524043727	2.428586209	2.571528907	32.47221936	8.893748909	2.684129783	6.848343377	2.820520837	2.439501829	2.781959857	5.299953529	98.28203952	3.4122244	3.811773136	112.9473386	2.810759959	2.527720061	3.884685863	119.3375964	21.57914111	4.426682877	8.569931244	6.772488831	5.889462505	1.82735355	36.72336542	2.825332652	14.27531957	2.696209234	5.584948602
TCGA-55-8207	977	0	14.2656896	2.829225597	24.96284314	4.563451936	3.971462011	3.728267672	3.528942764	3.125309266	4.75921526	2.567195707	2.968144609	2.609610924	6.027025172	7.713834503	3.731408957	8.571302735	2.071385014	28.27916273	2.885912061	2.384181452	24.2922478	5.534462374	2.531675323	6.584324851	2.816892802	2.439501829	3.032896954	4.181359301	71.4439805	3.233145353	4.663660333	-15.36558412	3.526955717	4.886596996	3.501884829	104.1406303	23.67661043	4.21531213	5.608815211	5.256015901	5.762639368	1.877983522	31.13938035	3.027495274	7.588218761	2.697201784	4.320578542
TCGA-97-7546	1285	0	10.33930004	2.925042471	14.00172111	4.256925865	3.4254121	3.454417947	4.298004026	3.30671826	6.168621657	2.707089152	3.043734284	3.255334468	6.385665274	5.790212238	5.309972593	5.965127297	1.837928393	13.91597538	4.489443332	2.081090205	22.65599527	4.555668889	3.431515554	11.07142525	2.828594866	2.446556427	2.977288363	5.398252033	18.86265325	3.134059395	3.998018555	84.6497779	4.590258059	5.024393487	3.46916946	27.28395517	24.1926233	4.600141971	6.254516663	7.766140592	5.98816533	3.356237182	35.89328151	3.45257247	6.620398128	2.649773243	7.627394925
TCGA-05-4418	274	1	8.239198381	3.192854677	14.33534906	4.460647416	2.716249802	3.194924877	5.634254207	3.104614127	8.055019619	2.532224859	3.003163403	2.390989274	8.455167135	6.498649326	5.341899078	9.536909065	1.56008783	9.038273126	2.92748912	2.396813661	28.26798043	3.670841497	8.740048197	6.226837793	2.867491327	3.71192794	3.310022689	6.115470777	51.43129685	8.904316264	4.159025889	326.4679169	2.71992184	1.55570002	4.163070901	85.71444246	13.74453098	4.155412976	5.508302056	6.586861368	4.386279617	2.593594974	16.64744582	2.712889827	9.085921002	2.609428665	7.983313913
TCGA-67-3770	610	0	7.418780586	4.570755374	18.92071771	4.219359383	3.689739635	3.362308751	3.266312134	3.342318319	5.365482397	2.524800713	2.999829114	4.135717989	5.58042505	7.508058382	6.031552073	7.3697076	1.311422657	25.50409317	4.037477271	2.535499994	22.04240148	4.700449776	3.116159255	4.769960729	2.816892802	2.451329978	3.287689729	3.853976829	128.1643748	3.266792793	3.432475667	-27.74605551	3.553687062	2.055280833	3.876601097	115.6013239	12.62191456	3.901531147	4.183327223	5.002535921	3.871847857	2.73172971	12.81349355	2.704495178	13.45022417	2.589344885	3.945935079
TCGA-50-6597	1268	1	3.722098289	2.269236878	14.89014046	4.330157706	8.540170382	3.610436127	4.482891345	2.653626899	5.544054103	2.531590487	3.000171148	2.702361666	3.868546439	3.848783868	4.243138933	5.601201809	1.59176706	7.900817868	4.253021333	2.973530965	13.98999149	5.27427112	3.326719795	7.016691004	2.816892802	2.439501829	2.804117259	4.138217777	48.34093017	3.64836325	3.529334642	40.84243808	5.179287722	2.173239949	3.639912536	42.34848724	19.7471048	4.540365645	4.500114241	9.118248579	3.595383201	2.573938821	23.80695452	2.70535631	4.633439098	2.729913412	5.65806133
TCGA-86-7711	630	0	8.690460025	3.036178293	21.35278257	3.997637762	16.83064516	3.952188615	3.724965976	3.914285102	4.321262238	2.553052264	3.014495614	2.388209222	5.984354691	7.713419585	3.90038414	11.79894696	1.789876769	9.588988433	2.164759467	2.014175127	29.20819213	3.645593027	2.404484078	3.898949145	2.856358676	2.456805131	2.897215174	5.009523416	52.32495473	3.134059395	3.40230841	96.36778854	2.919410293	1.702253096	3.806239003	130.2855035	17.18943146	3.752836678	6.164641336	5.759930269	4.780216315	2.054622006	44.06808304	2.64806327	36.91911819	2.713117643	6.143624079
TCGA-67-6217	422	0	9.77517217	3.218357495	13.32050954	4.496995968	3.218745618	3.377076131	4.901448272	2.783940517	5.997508284	2.531926385	2.990551899	2.641396753	6.070460491	6.641412067	5.20795727	6.74518803	1.586978544	11.59146481	3.478515139	3.404686941	16.52092515	4.438949156	2.648436387	10.24677533	2.816892802	2.439501829	2.913749587	5.552575893	21.37604364	3.180993921	4.030327318	405.2994478	6.400164538	3.089600725	3.389028426	45.38562913	17.55573534	4.925501387	5.277932521	7.245638369	6.615271062	3.186217912	27.92684538	2.771400889	4.583511771	2.720144229	7.031646816
TCGA-49-AAR0	4655	0	8.502912544	3.61626654	26.08546175	5.740662536	3.680004227	3.365378975	6.34537579	3.087968155	7.240212504	2.663317692	3.640179949	3.098572102	4.406397435	8.703883134	4.266757105	11.2839606	2.102959584	6.303177261	2.936900903	3.703979626	21.73276071	22.06339535	4.021385821	7.785917045	3.186805721	41.27675579	2.956316694	4.097286114	154.323267	3.942155921	4.350459972	120.2834538	3.746402491	1.959517743	6.324525506	244.4171515	17.30871623	7.059441247	7.497568477	5.606481215	5.097658828	2.332725082	19.15280772	3.104114084	12.04206874	3.084856225	6.465580269
TCGA-55-7815	773	0	7.002669636	3.119313164	24.69752031	3.369796249	3.09467881	3.785766799	3.709316862	3.302677234	5.15115396	2.7678583	3.005733893	2.46356973	8.408743526	9.558075422	5.664956743	10.91582576	1.140536846	12.39626863	5.645091937	2.098566604	35.25814708	3.787389558	3.822412469	8.293447517	2.816892802	2.439501829	2.759590523	5.017730258	3.064066208	3.160304361	3.346306362	85.07887643	3.262610569	1.658615128	3.406636959	-10.46737436	18.76626469	4.165599297	4.428002397	5.809069416	5.702470784	3.574771048	41.66715126	2.624723935	10.51936822	2.523036091	6.853247326
TCGA-78-8655	2360	0	11.03303811	4.077687024	27.69384802	4.666498831	2.339512846	4.45404157	3.87243488	3.184301114	6.602103346	2.615657458	3.021714651	2.403612044	4.79499442	6.392229775	4.300549977	8.596500734	2.075192942	4.458016651	3.106070589	2.395806719	20.71367386	3.765675189	2.395948135	5.856067924	2.816892802	2.449500949	3.255239843	4.198612254	89.59190244	3.152760784	3.709210059	0.313124295	4.182563323	1.664835828	4.358546784	153.0447091	19.98339145	4.746193639	6.910938903	5.619246817	5.296456096	2.4292373	19.44378064	3.811595896	8.876537781	2.732633263	7.578145593
TCGA-O1-A52J	1798	1	10.92998101	3.530825479	20.4565446	5.157629191	2.931623888	3.617370045	3.53526474	3.015733688	4.504601558	2.524800713	3.041724919	2.410149342	7.72766052	7.502813821	3.975589606	9.046634029	3.396128225	14.83838416	2.689750197	2.969858447	20.28502821	5.92436663	2.488954898	6.12052548	2.816892802	2.439501829	3.036150548	3.977688033	62.73175903	3.134059395	3.874220524	-30.2035168	4.380358353	2.355505567	3.441646549	62.97050859	22.69697637	3.972690389	5.507323434	4.700716988	5.570916294	2.194387614	25.40592868	10.58126461	6.60099116	2.798942408	5.274421514
TCGA-44-2659	529	0	10.68736188	2.541073881	13.76054402	4.764071099	4.321882153	3.420778677	4.30971895	3.317061272	8.450884028	2.577094503	2.992810956	3.052904098	4.241471574	6.784256347	5.307357576	7.691621653	1.345395116	7.209720495	4.015963584	2.068764648	20.99521306	3.820770444	2.616802171	7.123853214	2.816892802	2.439501829	3.148823257	7.318243352	26.23811643	3.185725776	3.872280379	232.6659016	3.431871613	14.63184579	3.620795132	47.17844624	20.21626811	4.313444431	6.526917731	7.177307058	5.452158823	3.469345075	25.68704808	2.674405375	4.696811393	2.559387009	10.62907426
TCGA-55-7573	487	0	9.770512654	2.815102962	14.43759476	4.921825631	3.064673909	3.519214895	6.403945153	2.972877259	7.499688423	2.606234238	3.047616036	2.986682577	4.252173443	5.636011478	4.220896462	7.795866841	1.732940869	8.589577442	4.981811181	2.833358854	22.0769367	3.864802653	2.62237132	12.68699634	2.816892802	2.459280164	3.058524614	5.513565778	25.50370997	3.152555138	5.836956598	-13.7558803	9.160680565	3.872644148	3.379654636	23.04310561	23.34119022	7.208430418	6.407489946	9.543653427	6.071195019	2.805624071	37.29581631	2.798129313	5.830554746	2.729775254	7.084329771
TCGA-49-AARR	4992	0	12.15858678	6.675924979	20.66955885	4.826385498	3.697594736	5.200910182	7.339277205	2.951510783	6.544369101	2.542816537	3.22307996	2.562082453	4.077312016	6.046226602	4.7502655	6.268316819	2.929070863	7.661372191	2.708358356	4.530537638	21.81507863	4.132948084	3.621557323	10.55477119	2.823470573	2.740873351	3.233801826	5.702340313	68.02419785	3.134059395	6.440087001	129.8916045	3.379553059	14.74517574	3.722344652	142.513943	22.28431826	7.384793343	6.699108113	6.679807485	5.542263482	2.630436165	21.21637471	3.576792096	7.906725247	2.657546829	7.468535862
TCGA-MP-A4SW	1778	1	8.036037019	2.939329726	16.06384599	5.252085436	2.391000477	3.330965351	6.074495486	2.997700197	6.53134232	2.558499128	3.144757215	2.611571214	4.529241827	7.275160349	4.389651058	8.285512108	1.640441556	9.854675673	3.451209601	2.158607612	21.05517453	3.814855168	2.411953663	7.327848887	2.816892802	2.439501829	2.887949721	5.45243167	61.46957859	3.479331558	4.031182648	65.59916515	3.253848443	2.007970859	4.50148565	72.80085356	14.77960058	6.234739943	6.71310027	5.848604024	5.196377906	2.61211141	16.68532522	3.193879447	9.640054468	2.691377208	6.715303003
TCGA-05-4430	761	0	11.66909621	4.743329107	24.94520813	4.136893843	2.534335946	3.493279238	3.625383951	4.082236002	5.288072674	2.695441834	3.054163739	2.418155537	5.775830873	11.58971485	4.799165879	11.07859219	1.946073615	12.58124149	2.294094739	2.462941269	27.79607072	4.961870379	2.52625559	6.57802391	2.816892802	2.448676636	3.131801599	4.519150416	110.3649991	3.19411826	4.009056141	48.30667342	6.115171918	5.400627234	3.878630351	106.814405	25.45346963	4.188849566	6.63503741	5.632355885	4.754427236	2.821484027	27.07662414	2.785603097	10.51692342	2.772882917	6.912703989
TCGA-86-7953	591	0	13.54289172	2.977209603	29.69790097	4.955775436	6.699275534	3.53995262	3.78287789	3.612290191	7.101667185	2.53868756	2.994345638	2.590751079	6.214428036	6.437110888	5.026181696	11.31719959	1.854833929	21.70021138	3.801783214	2.348575397	32.8306111	12.66912846	5.830591084	6.619854475	2.881791828	2.459064045	3.067515344	4.521723824	46.33191004	3.143206216	3.814110941	21.02285352	3.925188714	1.601895728	10.25623589	78.13858024	29.36593252	4.360759974	7.160047606	6.556153906	6.169969824	3.486453216	34.24703339	2.670899871	12.7453207	2.691898927	8.34754066
TCGA-55-8085	904	0	7.393543526	2.726610418	19.20910834	5.160029453	3.021457687	3.305076007	4.576734552	3.014008191	7.965491022	2.625364391	3.208658494	2.861109448	5.727933267	11.73448868	5.64893235	11.86116837	1.45892179	9.075900355	2.885613393	2.176025648	24.25168773	7.67943334	2.888442656	6.831185119	5.886631481	3.467055708	3.411479188	5.084662743	37.38116278	3.544549057	3.645861646	156.9187181	3.037118507	1.671048351	3.793335747	79.91003125	14.64914543	4.90679594	6.21265839	6.544446649	5.326085674	3.221133268	22.22695593	2.631452105	9.952239086	2.682858955	10.23993
TCGA-55-6983	2823	0	20.95337364	14.03875152	41.51988315	4.650307479	3.206794576	12.78071414	3.375947712	3.317629915	6.063256753	2.528148503	3.031309075	2.396998975	4.223609239	8.288350568	7.036791254	14.79845306	2.634369227	11.84100339	2.600202762	2.736465357	48.23541672	3.714047206	3.430138903	5.408293133	2.816892802	2.4512918	3.496717594	4.308109336	175.7438379	3.134059395	4.245214644	-26.49999925	4.401361605	3.358953322	3.552664704	462.376535	33.31440482	4.526667057	5.306664933	7.472789893	7.977935976	5.020021657	62.01574951	3.054098153	14.48785147	2.694643056	6.280518599
TCGA-62-8402	1498	1	5.721946485	2.290638332	13.83017859	5.060890085	5.990391027	3.321539585	3.570194588	3.445059118	11.75237637	2.749480781	3.09161516	3.504259293	6.323648937	16.34105004	8.760964508	17.41932091	1.659234998	3.923554717	5.743428561	5.665836105	30.93098713	3.751765437	2.473372367	5.077368809	2.880607844	2.462548234	3.737028342	4.704483541	42.25252822	6.424314458	3.413873148	16.50697321	2.767540316	1.481650046	3.79177703	110.3226767	14.1135772	3.888352057	5.67887217	8.206023223	5.20609525	3.485652663	50.31565333	2.645447834	12.36861928	2.844547191	11.58076079
TCGA-67-6216	141	0	9.54001763	3.532267321	27.43077448	4.508191382	2.763016931	3.440265855	4.755794052	2.872004633	5.495731146	2.571348995	3.055969654	2.568974656	5.865133022	3.757597931	4.305167766	5.466806915	1.363782912	10.71168096	2.719167442	2.536824247	20.19681456	4.15768083	2.418544031	7.864951757	2.823690913	2.447698324	3.095133584	4.72929364	39.07251899	3.210709093	3.863841607	23.13968227	7.024155597	1.722914247	3.713313787	51.60338129	17.28233373	5.360095227	5.871290576	5.83082838	5.456594514	2.263507075	27.96717024	2.901117356	5.156905805	2.884135801	5.362853155
TCGA-44-2665	400	0	29.14529198	13.97447034	32.22643379	4.002789728	2.394975817	5.141426639	3.340171833	2.835458334	4.460381783	2.594950233	3.018089785	2.403175501	4.160713045	4.140843401	3.685822268	9.376082059	3.319259571	7.550485251	2.743952455	2.470945077	34.79273559	3.94385733	4.023824566	5.690741514	2.816892802	2.444163089	3.270567822	4.053862321	227.0785083	3.142777367	4.455961971	-30.00091418	3.466804072	3.08829591	3.418750653	386.3495459	38.16532355	4.272009897	5.214099682	5.365563111	7.138554079	3.871539171	51.91655659	3.077408129	10.13914023	2.660733355	4.699540657
TCGA-49-4506	999	1	4.45199968	3.358587797	13.17208513	4.101005802	3.70967089	3.441122814	4.239501451	2.946973668	6.928804733	2.557205925	2.979062567	2.44314048	4.689914193	5.993942634	5.9911379	5.915940716	1.522673147	8.603205577	2.240372943	2.141081868	13.02973287	3.593929779	4.466716912	5.149020169	2.837175358	2.895989875	3.603937253	4.260312093	36.3195918	3.134059395	3.375733682	76.50364512	2.936091135	1.498589487	3.524444223	91.65472203	5.32624459	3.928124372	4.339721643	3.99769247	3.722383116	2.45584484	32.40157059	2.652211791	14.03681797	2.582321362	4.863545118
TCGA-05-4403	578	0	13.64243165	3.482979029	22.0362578	5.16735597	2.434596674	3.494222762	3.449145083	3.254191371	36.93690088	2.534277756	2.98602543	2.381937067	4.53339056	13.21342157	3.910484719	11.60533133	1.745075642	5.755810849	2.686381877	2.083500113	30.66948051	3.748221931	2.60990374	6.035763165	2.816892802	2.439501829	3.111783622	4.049157418	117.1246877	6.211476316	7.121081333	2.715739123	2.970059909	2.039131821	4.53351992	155.7531857	22.6269461	4.269382394	6.570311845	4.820312962	4.459691806	1.968892438	26.32729751	2.768781745	15.70640132	2.661189312	5.275503696
TCGA-55-6985	1233	0	17.1314538	12.21175222	25.24847426	4.456294528	2.858491507	4.166514468	3.688062955	2.952565428	6.124027866	2.554949419	3.042990773	2.441861452	3.709166385	13.48645189	4.68097866	11.37143811	2.702717451	13.57878918	3.92463653	2.768449133	56.16191479	3.948450292	3.018108812	8.170480963	2.821527587	2.461854509	4.298731919	4.696222216	150.2057466	3.144510969	4.555804912	8.983947433	4.645127543	5.62036577	3.43345984	248.3229188	27.71267261	5.144880106	7.231152931	7.038810902	7.013069931	4.287320105	62.41551277	2.896075004	23.54226551	2.823337443	6.310397314
TCGA-69-8255	129	0	6.020252054	2.550834206	15.81292437	5.334457056	8.811816203	3.486142736	5.082293038	4.668073477	9.718972249	2.526755807	3.041920159	2.839731242	4.526367092	7.625372592	10.81131151	8.853616199	2.038299054	4.438279327	2.747307522	2.37441585	21.53368288	3.718298933	3.547694594	6.066992032	7.179796102	3.162457259	4.735707329	6.024899213	36.60797239	4.544154852	3.41667043	104.1012411	2.674368964	1.515034496	3.687744971	138.928954	9.195585922	4.259376876	6.655175867	7.059694654	5.008811116	2.870237662	42.872924	2.777961635	6.62795033	102.741732	11.0205232
TCGA-50-5939	460	1	23.19511591	13.88050463	23.57253742	3.88261675	2.495671376	6.855956533	3.23119038	3.213790719	3.770227834	2.527317332	3.06310927	2.473051568	3.596296094	4.723465155	3.700632694	5.443835987	3.5135365	11.91916836	2.506010034	2.430791048	33.62964795	4.10725499	3.83822731	4.531986477	2.824243558	2.448364652	3.015457742	4.292774871	151.2500229	3.150635557	5.405535636	-29.40646896	3.302985829	8.010261534	3.415103156	262.8104298	34.67561949	4.507410416	5.707196395	4.884524155	7.652129815	4.920287498	49.59323384	2.959449922	12.35521974	2.766648096	4.667887568
TCGA-73-4662	912	0	11.19181479	4.072650795	14.03821279	4.698400574	2.409988218	3.638102797	5.258663005	3.274449486	6.99233917	2.551627175	2.986890859	2.391127179	6.680247274	6.762127881	5.167308131	8.853911108	1.973285894	27.98037653	4.322252729	2.52255927	25.72024895	5.30887328	2.458457512	11.81462001	2.816892802	2.443000911	2.980566995	5.906602315	40.06791566	3.173325477	3.798254443	90.73509057	4.736310313	3.266364339	3.452750185	60.31939059	22.15134331	5.414153193	5.439346321	6.738989513	5.687839428	3.409486313	34.37422558	4.389888795	6.531388587	2.635811934	7.693096437
TCGA-55-8511	552	0	9.707466851	2.520785007	13.26095006	5.333352739	2.973492544	3.303014426	6.785845198	3.118090571	7.384318205	2.551880172	3.037815814	2.475513907	5.757815424	10.6737929	4.635544959	10.83514713	1.93883702	20.36813524	2.817380854	2.122395483	24.39630534	3.754132042	2.398914403	10.36068835	2.82408335	2.465510796	2.893540181	6.433858338	36.68104449	3.344852996	3.890987735	601.122167	3.090005492	2.171182135	3.749874759	95.68567467	21.51150142	5.710445747	6.276925112	7.830574632	6.163118536	2.943992208	21.43876741	2.706581584	5.778235985	2.713617928	9.018374463
TCGA-64-5781	1202	0	3.513586952	2.3989461	11.6481227	5.303152917	8.774807249	3.233035008	4.015198679	2.809042612	9.593914998	2.627991496	2.968144609	2.696429663	4.064791825	6.095724488	7.090611838	7.405041455	1.145209324	7.135527687	2.698371902	2.094037191	14.54244036	3.703603635	4.38479411	4.290344739	2.816892802	2.458138175	5.012166711	4.446435227	37.5999847	3.726605064	3.423216342	215.0139278	2.697796564	3.702918425	3.377641064	41.63207738	7.430521672	3.67161548	5.391570802	5.981375259	3.920045263	2.654427929	12.21840968	2.674998724	8.803444694	2.614709796	11.25793396
TCGA-55-8091	600	0	12.96036219	2.562916994	31.73376736	4.824751745	3.450590757	3.444892483	3.421378141	3.276634126	5.631636347	2.841643759	3.039652265	2.547868055	7.306784299	5.765245734	4.606548508	10.70967287	1.444473776	16.70857301	2.922696606	2.222951734	24.15726275	4.093849417	4.31333497	4.757220206	2.834605	2.439501829	3.173669234	4.992133508	41.21156457	3.174000906	4.125024543	139.6103816	4.672937728	2.372448612	4.300271528	130.1289143	27.31821304	3.842379801	7.735133412	8.725874552	6.091964826	2.405090726	31.76534432	2.653529196	8.530205988	2.941687049	7.682329307
TCGA-J2-A4AG	500	0	8.224411897	3.949584847	19.73598841	4.938354035	2.470631359	3.273197434	7.405189501	3.782267255	7.36963475	2.555042637	3.300988748	2.451809752	6.316945616	7.387923453	5.427423041	6.739940687	1.931182432	43.31747358	4.330424319	2.484879178	26.72889993	4.494723754	2.552283651	12.84761041	2.824253902	2.439501829	3.39119122	4.883385386	27.64241138	3.266855341	3.877715591	72.96209452	6.845341179	3.188343249	3.485623237	38.86143823	19.21354668	6.775535543	6.63999659	8.094504211	5.888619639	4.763024071	28.21474176	3.283146718	7.926087501	2.814791777	7.594090501
TCGA-44-A47A	466	0	11.46921633	3.605114024	26.82389728	5.396583616	2.493421481	3.256289757	3.657318392	2.921852007	5.691246542	2.706488645	3.008954135	2.535007381	7.53858146	8.416037722	3.947838402	15.32066687	1.818567676	5.991171697	2.914115044	3.05334692	24.83581004	3.758974803	2.522093439	7.068487107	2.816892802	2.439501829	2.72062231	4.183907631	58.14114502	3.148306074	3.614750635	-3.987912788	12.72413785	2.091321786	3.479091294	116.3064772	29.37717469	3.999147097	5.029295141	8.18514462	5.434049193	3.995313578	49.92265988	3.785743061	5.87009491	2.738997493	6.044058345
TCGA-50-6592	777	1	8.782778973	3.238755208	19.61862289	4.834813303	13.47463522	12.1238215	3.988577265	2.948790191	7.40719336	2.546603472	3.053845421	2.822289063	12.28874413	11.89432222	6.101710586	14.77308073	1.443399342	8.235985484	2.538472635	2.092383253	28.97320913	3.798228993	2.388963293	5.895611636	3.14061656	11.10320353	3.503917355	5.636493765	31.43956469	4.199150523	3.661106255	198.5079375	2.599867341	1.535426123	3.649399462	112.5046007	16.99257856	4.060454028	6.464638353	6.644691598	5.663695835	3.329332987	32.29175474	2.667877257	15.73591924	2.770952789	10.31291969
TCGA-97-8552	626	0	13.38116004	6.543475326	24.67246192	5.546248153	3.14835885	4.302919896	5.634766749	3.330983978	6.474660455	2.548934238	3.377950288	3.229301918	4.486428488	7.766908619	3.80542299	7.599394364	2.971990136	8.70689351	4.13496687	2.828374457	26.22774107	5.090360578	2.925321841	9.617567235	2.816892802	2.439501829	3.531393551	4.405409226	92.20997859	3.181747349	5.633228326	-27.30214465	8.880452203	3.95467376	3.57706264	142.8172987	25.39891709	6.014337892	6.18068691	6.251322476	5.941903654	2.204794907	28.63392521	7.302020943	8.437592708	2.754587388	5.947130428
TCGA-05-4422	365	0	14.65047981	2.3354031	17.28202711	5.753300077	2.561164109	3.675795056	4.918882953	3.186743279	9.337382077	2.534091061	3.077698177	2.808048267	4.851448101	6.019846491	6.77690464	9.235295779	1.374169783	10.08571842	3.663884146	6.236026732	24.35466224	4.81351347	2.737040854	7.316021084	3.742909964	2.60718142	3.944765692	6.865778858	46.49811661	3.562407152	3.689090649	254.0071191	4.06324093	1.50413895	4.372369008	71.93653001	21.00751322	4.508219272	7.181376854	6.136502662	5.731932407	3.003657033	23.65385919	2.641273136	4.552788761	2.791640381	9.960088945
TCGA-50-5933	2393	1	15.66128837	5.382142331	24.59430447	4.540931589	2.903739915	8.757074585	3.27536244	3.553994107	3.90733429	2.524800713	3.008442658	2.410002393	4.608996689	3.681646332	3.510453561	5.963107244	3.599561448	8.475034667	2.41573312	2.108133487	48.94086777	3.95338318	3.919433106	5.09251894	2.823131356	2.454545498	3.209949365	4.031927602	135.6736422	3.134059395	5.535492258	-2.628247582	2.871650766	8.0645709	3.490670581	209.5108123	28.67774785	4.198801063	6.755862282	8.184260581	6.678506937	3.629686681	55.59179831	3.203030661	23.24702864	2.782853468	6.056899896
TCGA-05-4389	1369	0	13.02810354	3.609513724	22.42224463	4.775832305	5.863745616	3.428220415	3.563848823	3.544984654	10.47797681	2.529115728	2.99528248	3.052594362	7.951154354	10.89705474	7.269421058	14.23039037	1.626592611	5.949584581	3.047015027	3.150811383	30.52582401	4.297843076	2.678756401	6.827188362	2.863106244	19.91520426	3.54387386	4.553455554	76.88534558	4.204607265	3.547402344	50.24310155	6.340055185	1.660625975	4.211134529	157.6721919	23.57667282	4.214566592	6.240293249	7.060233755	5.096504047	4.66975409	38.79861464	2.754540099	6.691378877	2.76329826	11.34237146
TCGA-64-5815	224	0	13.82055992	3.671101193	22.62481729	4.172237299	2.424247493	4.134841666	3.494165328	3.026199082	5.451812785	2.588555975	2.968144609	2.988288744	5.92698086	7.011240178	3.681756094	12.09406644	1.407476036	12.64784386	2.802828048	2.103744281	28.39058587	3.717769004	2.428576038	5.101633858	2.816892802	2.450193637	2.677731489	4.375199225	79.78879798	3.29403488	3.770711234	67.68522212	5.596180053	2.797998982	3.844360859	160.3068193	34.98935221	4.120888784	6.062193697	5.388398807	5.460233003	2.371460989	31.08986891	2.768939029	11.60616561	2.693139359	6.543354869
TCGA-55-8092	154	1	19.74629606	2.313012617	12.79281742	5.865083803	8.355749715	3.334580382	8.845469941	3.377389839	9.182022874	2.534014229	3.011603643	2.39659978	5.55165645	6.458137477	6.333117379	10.41456791	1.271501391	9.685584248	2.541016209	2.789068006	41.27844406	3.694777713	5.438912401	5.751184623	2.821378073	2.439501829	3.794004434	13.21964652	18.06532061	4.368017787	3.779503923	1988.487709	2.581565953	1.612092529	3.5116495	98.27764154	12.19399409	4.1825653	8.351095199	7.668802232	6.980593647	2.382139793	25.10754769	2.67578457	5.384329356	2.778096973	11.09921161
TCGA-50-8460	829	0	6.015723712	2.803970201	15.83438245	4.913265278	2.541041113	3.264009765	5.055869736	2.709810532	6.664971153	2.562305522	2.988957039	2.526592312	5.077011539	4.047829662	4.467009022	6.046122627	2.379159809	6.116285485	3.510830807	2.761004961	15.30976075	3.974507316	2.48874877	9.291106137	2.82333676	2.462810303	3.152476958	4.988636122	33.31724721	3.134059395	5.954488887	226.2623319	6.999536673	2.103707172	3.440676522	20.83410829	14.61446411	5.410114034	5.880877835	6.315623396	5.742247265	3.16407193	23.62791302	5.192269455	4.362575239	2.653786966	6.764944482
TCGA-MP-A4TK	582	1	14.1622289	3.390632263	24.85386395	5.4163462	2.842426119	3.530090838	6.512953749	2.83416719	5.891843432	4.041855463	2.987406419	3.402649801	6.835716691	6.80543808	3.986343939	15.81045523	1.61246971	14.88033743	3.490578054	2.225555741	34.67748906	4.13038471	2.558385882	8.138509067	2.816892802	2.468264349	2.736579973	5.673711898	68.78101854	3.255097341	3.842926806	258.1846102	4.051258681	8.071651489	3.534961509	146.8891194	27.7629178	5.180183581	6.779268439	7.241710944	6.034875916	2.586004385	28.67257196	2.770208769	10.79687848	3.310580598	5.924698906
TCGA-44-6775	370	0	21.48802511	5.39444605	23.54379969	5.079087083	3.455962544	3.924504539	3.950238676	3.227347495	6.200886098	4.467466925	3.230703895	3.8776588	8.062060243	9.133403841	4.800271776	8.761800039	1.48879405	11.64754455	2.449681281	2.083829574	32.65106378	4.486202695	3.868900368	4.601835506	2.816892802	2.439501829	3.270650821	7.00945905	19.55401666	3.207387308	3.776681841	40.26012592	5.55508025	3.060234805	3.3966283	116.5065155	23.13884546	3.998715731	9.016987234	5.070565688	10.04918448	4.085486211	77.18979301	2.730490056	13.7818446	2.666002382	5.53806942
TCGA-62-A46Y	414	1	11.2770987	5.092902006	31.47553734	5.114744111	2.542784598	3.720827023	3.944986434	3.477685194	6.029020291	2.526771979	3.098319717	2.354236228	4.53851219	7.052234775	4.266150789	8.099912761	1.829120856	7.331169781	2.66371587	2.556920456	26.40378107	3.685247352	2.497521779	6.663488817	2.816892802	2.446444069	3.313716115	4.338544062	45.52636028	3.380757213	3.996951381	-22.92388417	6.239863284	3.587767663	3.95681767	138.6182134	16.55938878	4.474857053	6.87562851	5.734902864	5.528685516	3.208115837	29.47136699	3.579846639	10.84857991	2.939406095	6.277174198
TCGA-86-A4P7	415	0	12.39242743	5.355072787	16.72328328	5.867457555	2.636299872	3.898520703	6.397981506	4.178873761	8.078641341	2.564741298	3.24577921	2.598225111	4.537473358	12.82171755	5.312065793	7.739089627	1.968788843	12.78005915	3.247461478	3.436637921	28.89012376	4.982550349	2.901581445	8.615311801	2.816892802	2.439501829	3.831506474	7.680313913	81.75803752	3.189443799	4.357145715	168.5711989	3.233007759	3.204795633	4.937294412	123.8747393	20.93047633	7.671210528	8.421345974	7.152263472	6.011104607	3.36343877	23.71970711	2.94426363	9.594908568	2.744781678	8.421993883
TCGA-86-7701	474	0	7.270398261	2.396533947	21.87721214	4.539515215	3.667851696	3.429649223	7.39188142	2.836461572	8.974172993	2.579710463	3.183980127	2.613132015	6.938309729	9.399759399	7.057816646	10.72790492	1.458488143	11.15875889	4.701351521	7.523598655	37.84341186	4.062393371	4.659730324	13.3894509	3.538625823	2.455616544	4.284319583	15.64200091	17.21945249	4.731448262	6.233807199	394.6991725	4.015779382	2.008887702	4.637612661	27.25156185	20.74111105	5.886395094	7.308801731	9.838237514	6.663691374	4.163350634	36.42352146	2.646460068	9.051131255	2.732714335	16.08294521
TCGA-91-A4BD	603	0	7.246126257	6.62616894	43.71690796	4.980040878	2.831676436	3.555340805	3.590867964	3.242447107	4.491811653	2.524800713	3.110309147	2.708286629	4.42217478	9.488636228	3.766363022	6.670919672	3.691046927	6.726188208	2.693893229	2.14838956	22.68804884	3.946009853	2.494503693	5.226933478	2.816892802	2.439501829	3.292759232	3.945175549	91.13487017	3.153911343	3.991618404	6.76997823	3.987299189	2.490997826	3.494504135	136.1022468	15.12221406	4.309856915	5.278096236	4.462580442	4.734305253	2.060057981	17.23769616	11.701672	8.500336855	2.948410999	3.857337225
TCGA-55-A48X	689	0	9.077341795	3.6681615	14.09338867	6.140016401	2.759895913	3.335342381	16.26844486	2.931620421	9.485065872	3.206936957	3.114873483	3.140207678	5.848434061	6.158852602	5.118085323	7.87638131	2.578750406	12.18571504	3.698955048	3.379132121	34.05487235	4.167082292	2.593595044	21.10000902	2.816892802	2.439501829	3.049965632	6.720158161	21.51898989	3.309682098	4.897588326	169.5220268	4.377015729	2.776376553	3.510348936	32.51243508	20.02123866	13.53146005	6.979593636	10.3432367	7.266217761	2.594278262	31.96775746	2.761935343	6.459706851	2.746259493	8.987574024
TCGA-05-4433	730	0	15.32028246	3.091427712	14.65377814	4.438472452	2.383419093	3.440370527	3.618588004	3.638764734	9.113904899	2.524800713	3.104855681	2.390999521	4.304980957	21.18889871	4.837374928	11.56220636	1.804500292	6.954022166	3.525642234	2.044818147	28.2852588	3.804344311	3.06937632	10.29542891	2.816892802	2.439501829	3.519670282	4.305150439	79.23425026	3.725862733	9.133124964	-23.00144454	3.385068203	1.777802565	5.82843122	41.39848417	22.08127715	6.768925612	6.405292636	6.404624436	6.724728366	2.649393469	33.09488848	2.81747247	14.09544994	2.664850022	7.264056085
TCGA-L9-A8F4	476	0	10.16626012	2.778771116	19.25943351	7.533078623	2.604184881	3.514982478	7.337596247	3.19168181	11.05352984	2.550326571	3.759360264	2.9671665	5.452066352	11.13677619	6.406343052	16.75323373	1.749805171	7.258464729	3.620848128	3.484517058	33.18423318	3.927940539	2.427517802	8.915831883	2.816892802	2.439501829	3.331244438	7.996827394	55.77252213	3.398264763	4.476707514	315.8157339	2.798637698	1.574200883	4.465637157	146.5735033	18.91888831	5.648466843	8.502425455	8.028543329	6.774164142	3.461616926	25.59275117	2.745977481	9.602077102	2.622363086	11.69829692
TCGA-38-4627	1147	1	17.33287604	7.775950547	51.52813253	4.544704294	2.490632589	7.794781337	3.272219199	3.341672503	6.138307237	2.528921927	2.968144609	2.356826401	3.739611768	6.989026563	5.734093115	7.014441972	4.504747542	18.57330917	3.18739179	2.06567137	57.72457105	4.135454936	3.00257994	5.001431855	2.816892802	2.446758701	4.35632212	4.023104277	306.5312722	3.147631958	4.795899521	-6.24387414	3.548795924	10.4367196	3.619884399	409.2849144	40.13145471	5.015640209	7.157127893	5.644096238	5.461092123	3.666566209	61.30331263	3.006469291	28.22552518	2.99958329	6.008250657
TCGA-78-7539	327	0	8.669857975	3.053254093	17.12765968	5.21509838	2.66302089	3.801317858	3.711708925	3.018306862	9.638013767	2.52739074	3.090313008	6.719652633	4.056408645	6.513569769	6.427885072	9.403560879	1.431234147	57.49664862	4.070640925	2.777767206	24.90939912	7.250375424	3.169365825	7.111550999	2.820675388	2.439501829	3.176074115	4.406472026	63.85333072	3.168178749	3.731410458	1.044140432	5.398497804	1.711743575	4.048411376	101.3411684	17.51335823	4.385916509	6.248544357	7.397045016	5.540686881	3.015845724	34.50290225	3.455190201	11.14047772	2.570832897	10.45575253
TCGA-05-4398	1431	0	13.11714245	3.13338418	26.81371439	4.974663201	2.350201421	3.531962967	4.321489405	3.084455911	6.583741326	2.536548875	3.078973898	2.683151804	9.107809747	6.164058918	4.696490872	12.84200899	1.640631912	13.82014511	2.453219294	2.075298703	36.66697635	3.692177968	2.406263493	5.650249701	2.81953242	2.59863143	3.169066374	5.519174583	72.16910865	3.634062156	3.502638592	139.6658024	3.656214718	1.770748028	5.494033973	113.2190747	27.24040084	4.460752938	8.226863139	5.887607619	6.441372019	2.974811217	32.95777823	2.667651914	15.19809166	2.971929187	10.16653737
TCGA-55-7227	952	1	11.68405134	2.926319769	28.48576347	4.720121087	2.552841804	3.335585917	3.574036476	3.424688953	7.013630987	2.537063701	3.01441903	2.472757769	5.68676682	11.74455495	4.218708386	11.51970607	1.576507187	6.941113354	3.596884596	2.641824714	30.59643653	3.710938409	2.475310781	7.674633155	2.816892802	2.45677654	2.882814174	4.664777084	60.77019166	3.295604161	3.795095435	41.40890551	5.50135119	1.897771805	3.923505895	89.44347337	29.53258374	4.373143897	6.586524805	10.26339157	5.90214033	4.14446662	44.80961435	2.85773162	10.210602	2.674011748	8.033047492
TCGA-38-4632	1357	1	24.16472757	12.05420165	65.59622866	4.475913202	2.649276173	4.287337209	3.345995375	7.698454803	6.98605789	2.527951945	2.997872567	2.546982551	11.12169969	70.85822104	6.272700696	24.33482404	5.64451456	26.02668556	2.797785843	2.385782542	77.74392853	3.94585964	3.009195177	6.787001269	2.826097193	2.450599579	4.186194255	4.08619195	231.2526021	3.134059395	3.935132657	17.45214429	3.4461681	5.965044433	6.279955446	238.3694678	46.81113615	6.795164038	8.39643848	7.427737768	7.541859056	2.797440397	66.68165025	3.537836468	36.72993812	2.800977958	6.308844556
TCGA-55-7724	705	0	11.98134501	6.540657489	30.83125581	3.615335526	2.79766099	3.739460506	3.931565939	3.838530005	4.717065044	2.524800713	3.084038829	2.48564445	5.553002975	15.92199031	4.679290166	13.39303815	1.267615513	11.78639697	3.5997762	2.598388377	43.10842378	3.738495384	3.38180159	9.605340839	2.816892802	2.526030754	3.270454266	6.673657698	36.21449017	3.134059395	4.962623755	190.2501746	3.416085228	2.520005519	3.586350273	22.48130606	28.37614748	5.546769791	5.358630978	7.795462423	6.823982266	3.012618709	59.42201427	2.644176177	13.42432657	2.601987606	5.341138291
TCGA-49-6745	522	0	11.74380702	8.602062458	41.49622608	4.071393737	3.230577369	7.975501801	3.27407238	2.970344797	5.55935872	2.527256505	3.014479309	2.372471703	3.491683195	2.949595444	4.636810959	7.366446896	3.267238875	5.981254286	3.095231155	2.285660777	36.71050579	3.842186932	3.399325219	4.537808673	2.824065891	2.465447646	5.020831264	4.0173518	170.6689447	3.150234919	4.43931883	-34.86254251	5.148514066	13.86956794	3.421028195	307.0211349	20.70597028	3.917960743	4.811741656	5.106758307	4.891669719	3.854538146	48.26193268	2.998021926	15.51661546	2.658770273	5.631868796
TCGA-91-6848	224	0	13.23579613	3.363151738	30.61906797	4.940237736	5.943215322	4.94613524	4.509262868	3.738427399	6.912721282	9.502963674	3.000319727	3.134664409	17.51045499	14.30633661	4.711635439	15.35325211	2.365861516	11.49317902	3.35013983	2.193081276	33.21151708	3.652848126	2.442398296	5.768456249	2.896589448	3.328338147	3.655667299	7.023811321	36.43524806	3.134059395	8.168781496	65.98252185	3.593939523	3.057864718	3.45067412	109.9022376	27.45222176	4.068617989	7.069654703	13.12841353	7.084174106	3.174771142	72.48807105	2.657126509	13.60780211	2.741872416	11.08493602
TCGA-67-3773	427	0	9.964837874	3.644435819	29.22032562	4.224372741	2.450584594	3.64170726	3.484367597	3.866947585	6.543511063	2.527923824	2.968144609	2.374315001	6.319988851	5.994200244	6.488600466	8.338800536	1.453371205	11.94526187	3.626955933	2.08878438	25.16600697	3.934260337	2.453260494	5.583949735	2.816892802	2.450500548	3.299571503	4.522191038	92.22632678	3.134059395	3.421188856	65.19745436	5.592794395	1.713521104	3.887791074	95.23863549	16.39022494	4.425305259	5.480717119	5.121956118	4.143486117	2.742362398	18.13845435	2.684065844	10.01754198	2.669891435	6.074306901
TCGA-97-A4M0	652	0	9.723683983	3.210404279	17.82848966	6.250357244	2.405241479	3.560291006	4.059375594	3.073100303	8.106194638	2.633597274	3.038928091	2.75454321	4.611424537	6.730240548	5.036619529	8.008822977	2.019599136	7.904187708	3.518202428	2.727153247	21.94500712	4.080636103	2.432695252	6.944356547	2.822371809	2.439501829	3.398116061	4.431864276	44.99698734	3.405876326	4.106934643	25.84283814	6.899105854	2.700879696	3.630155755	92.4140075	18.97306037	4.533559539	6.476765036	8.376249883	5.717921786	3.467829663	28.07782514	6.028528195	6.240630964	2.585226614	8.911129126
TCGA-55-6969	1239	0	18.64458911	6.268410465	28.43148587	4.890589659	2.510093295	5.328055982	5.49064265	2.988174723	5.665224514	2.534413709	3.209975625	2.452829004	3.639781963	6.655290525	4.46618034	6.873952054	2.712660507	11.22555625	3.231337256	2.703441617	35.7355437	3.862232515	3.358132063	10.44012526	2.816892802	2.439501829	3.285566568	5.722341692	118.4957127	3.155165302	4.599382626	94.9966807	3.088890963	4.098596292	3.454217533	271.571609	23.69030061	6.619879345	6.781203657	7.344456501	7.70521569	2.098554287	45.5661339	2.822600691	13.16208371	2.766050554	6.378255994
TCGA-55-7725	442	0	7.304970929	4.013278692	22.05178006	3.895898552	2.48245489	4.482766928	4.261630807	2.901003253	6.208962658	2.532635519	3.042056272	2.798142693	4.441401955	4.923855283	6.251469987	9.043135074	1.198583089	11.74188706	6.297770465	2.523489139	33.4139014	3.695031293	2.511069679	8.842137735	2.851219662	2.439501829	3.585145325	4.935279706	9.438260282	3.134059395	3.435694685	-4.434928069	4.246343997	2.281262142	3.393431851	7.866093178	14.73344019	5.450253081	4.697800171	10.83037714	6.002097005	4.36712164	45.84992107	2.717766646	10.51059867	2.497457323	6.415525777
TCGA-J2-8192	739	0	18.32327354	4.581453009	26.21225561	4.793399131	3.568336534	4.580662845	3.827009329	3.18651079	5.783667535	3.422144956	2.979095875	2.918722901	7.41712535	8.987088683	4.023890339	9.584515776	1.385083017	28.93006325	3.405292542	2.412361374	31.32708431	4.033894671	2.494045364	6.783318619	2.816892802	2.443590049	2.994275718	4.703249082	63.41221647	3.432261678	4.302335923	57.75049767	6.827754749	9.260143327	3.744850127	102.0248121	33.26125935	4.765180905	6.729494565	7.761313683	7.235332785	3.600592807	48.73961335	3.220272955	10.62670873	2.721899527	6.50886609
TCGA-91-6828	323	0	12.56819891	3.966196683	18.24627556	3.954466377	3.667183951	4.305328828	3.224701284	2.854765834	3.981686609	2.524800713	2.992531268	2.33676241	3.66878463	3.607182664	3.686462458	6.264090034	2.882689031	8.57466377	2.873552015	3.461322875	28.95052993	3.980163338	3.904311217	4.682647998	2.824443415	2.439501829	3.665079034	3.959466396	64.67826886	3.202166791	4.806926262	-30.83863784	2.750798408	4.890452097	3.400963086	184.2932855	20.47436429	4.039848098	4.695013339	6.031433012	6.300559158	2.401009826	38.70582373	3.447452498	12.57108349	2.823598302	4.726736943
TCGA-78-7160	678	0	13.56116942	2.888491359	20.03431041	4.753493738	2.463858398	3.380553852	4.115646398	3.229222961	8.42591878	2.554944098	2.968144609	4.316940664	6.306327264	17.83650026	5.568673259	14.51745434	1.613133979	13.63655167	3.907721943	2.924482317	31.48028731	4.139795409	3.473632029	9.617804802	3.38185067	5.456115092	3.677811689	4.872995476	42.91128847	3.398785845	3.809343219	-6.678163441	4.095108265	2.108730454	4.257273101	92.36432055	26.27804641	4.775994694	5.931502589	8.302599633	6.397974077	3.274579719	49.44611947	2.708250112	8.587286704	2.623379038	9.934374902
TCGA-55-6980	2109	0	18.32206992	5.094125112	23.85134162	5.082818131	2.683169854	9.038130206	3.485404238	2.793621672	6.835058547	2.536372282	3.259246946	2.369444321	3.89258462	3.299359142	6.095370948	10.80801697	3.08815331	6.616481362	4.23154894	6.440461569	31.57207283	4.501333139	3.48922483	5.607809693	2.816892802	2.439501829	3.897882473	5.002624175	86.25285689	3.21027764	6.114049463	21.18230467	3.996240801	7.741966249	3.428611364	195.9509345	28.53997738	4.571041437	6.814102369	7.775993721	6.680310315	3.453695968	43.69157668	2.917884185	8.419983644	2.631006738	8.886002944
TCGA-69-7974	184	0	16.73336613	3.782916232	33.66527531	4.873149323	2.510149668	3.627706465	3.984095712	3.333402323	5.791339278	2.538545509	2.991720083	2.447317511	10.91328136	10.6417396	5.237650466	15.70337282	1.484343237	15.11237683	2.751598159	2.249663319	37.90676589	3.720087453	2.533536579	6.344699906	2.820542529	2.439501829	3.406657793	4.608845768	69.69594341	3.191671059	3.711138419	-20.977053	3.406645006	1.885299937	4.648300287	185.6400672	31.63426708	5.029077475	8.177156072	7.081775755	6.92578721	3.110171081	39.17859914	2.660337133	13.70819765	2.792206063	8.25376143
TCGA-05-4417	455	0	11.10055604	4.39339745	21.36454643	4.664364423	3.275728743	3.49604648	4.678116553	3.311474009	8.528106009	2.621568301	2.993502434	3.903816203	8.291958496	14.54657761	5.400189207	9.643003606	1.903017163	21.58363197	2.939378789	4.595588237	27.8929128	4.731389351	3.279860441	9.861497992	3.515659005	2.477367162	3.073061743	7.049555101	33.33505096	4.585862843	3.753237779	376.9925666	4.046971516	13.9683083	3.478311199	66.7906681	25.95914487	4.889258028	6.774426723	7.201514411	6.102444541	5.539504559	46.6167818	2.714103709	8.820425611	2.973327535	11.6489008
TCGA-49-4505	428	1	8.642236021	3.489881706	32.93584413	4.272829397	2.485575545	3.692442569	3.694815902	3.537524356	5.971148907	2.569546716	2.988245698	2.460607102	5.601461755	5.813828636	5.070072182	7.805149205	1.873961038	18.92413795	2.360085349	2.0690713	24.48114796	4.657617527	2.451360595	6.013181303	2.820004658	2.4432538	3.37064578	4.465220059	103.3405128	3.323527177	3.6351834	53.02905157	4.863107421	2.277318028	3.834333181	117.592387	18.93845084	4.302373711	5.823386581	6.19979672	4.439471528	3.570644258	27.89127517	2.731000639	14.41823591	2.946899136	7.147148105
TCGA-49-4507	268	1	4.86561042	2.447807288	18.68125812	5.927719349	6.700731044	6.365392147	4.114132036	2.82537795	10.28375653	2.615289066	3.004214119	2.448144547	4.297298878	5.209256649	6.327804328	11.32940997	1.328269449	5.641411072	2.410978443	2.494672881	17.81891176	3.644655296	6.062665137	4.580118705	2.943461948	10.37494281	4.904546846	4.035092864	109.7355939	3.38589793	3.665254134	121.0631441	2.70639909	1.528288493	4.27071997	284.6070134	11.23288162	3.853426584	5.946775103	4.877006151	3.714545388	2.52246094	12.74106945	2.697372925	19.32555915	2.814678844	11.00643469
TCGA-86-8280	701	0	11.8154331	3.008401074	21.53232336	5.705646285	3.268326807	3.353131106	5.084542069	3.342086681	9.074904491	2.58277582	3.027271426	3.184252993	5.590807505	9.069076434	5.184956533	12.54242229	1.973058338	11.04174615	5.382458233	2.274299526	27.47389973	5.953118837	2.988389418	10.72504679	2.816892802	2.544346875	3.156726828	6.945790345	51.48234908	3.175341936	4.614586962	202.552003	5.540601977	3.06528689	3.646403563	100.2375158	30.41839662	5.243386384	7.248056725	8.381286402	6.526866068	3.589292616	36.91600392	2.84801695	8.625265512	2.813998991	8.828186102
TCGA-05-4425	669	0	12.97389028	2.660083296	32.98560878	4.682540214	2.741765679	3.578778788	3.570788701	3.154772012	7.332732502	2.601644549	3.061683464	2.402770929	4.734768565	6.734008723	4.799205905	12.68554751	1.360658701	21.42026768	4.518029974	1.980824767	32.61790566	3.712338775	2.455995905	5.767722608	2.816892802	2.448231581	3.237670416	4.195573946	75.48090722	3.215695845	3.910247405	-18.8464085	8.6110857	5.466255845	3.991266777	87.48302553	34.93795122	3.845159339	6.779667082	9.319528374	5.533450149	2.589800807	45.12895738	2.660048971	9.009728282	3.255182572	7.009508146
TCGA-99-7458	392	0	10.7982461	3.235996407	17.74278667	4.703780523	2.536887781	3.47539571	3.840855917	3.299620367	8.80277434	2.583869688	2.981412287	2.630475544	5.737088611	7.499270784	6.44436902	10.65848512	1.48544664	11.94503799	5.78824122	2.374759025	24.40324107	3.991021977	2.600865393	8.879748417	2.825108693	2.449407747	3.148463663	5.240746491	35.42823557	3.319330106	4.075081382	-18.79174773	7.777763292	5.171878025	3.720307771	64.59203836	25.50584696	4.679209341	6.302853073	8.122251395	6.384993625	5.470841977	46.27682813	2.985483532	6.761311029	2.645862318	12.20459812
TCGA-91-8497	434	1	19.65626975	5.976630076	16.42915804	5.321212822	2.959703528	3.366304938	9.431699381	3.591969367	8.853117721	2.622545772	3.429196262	3.137914873	5.338643239	8.396895221	4.706780461	10.28889026	2.612714312	8.83011727	5.380607645	4.125328556	33.94621728	10.98761244	5.725296658	16.24177843	3.513854104	2.449626255	3.275859114	6.968727856	57.87419633	3.493838778	4.931666313	212.7500656	6.447261773	2.720846321	3.567926623	114.8102761	28.99598175	9.608630466	8.387718251	9.113868102	7.74427856	3.128522897	39.11131695	3.949375553	7.324485213	2.617920308	9.166439054
TCGA-44-A4SS	415	0	10.64345504	3.549046426	14.65164383	6.269782019	2.47022933	3.333656439	3.579419818	3.176281774	7.893517008	2.531737115	3.05539308	2.38777742	6.57116923	7.636815663	6.272208527	12.57432475	1.599079023	12.66153699	3.267704626	2.084864394	27.56039917	5.391075962	2.490339691	6.545759568	2.816892802	2.529071363	3.125385197	4.506864783	44.00578527	3.895523879	7.721178677	-9.358814045	3.174940412	1.628922679	3.811396005	126.7184391	22.62795115	4.056583741	6.248254367	7.522932225	6.325133859	2.863844519	57.53385288	2.657673396	5.315794852	2.771959337	9.83204759
TCGA-55-7911	537	0	7.589966789	2.33675775	16.91442265	5.080102025	2.584007986	3.362301447	4.327887549	3.958958661	9.048649985	2.537697464	3.069531949	3.27032868	5.581016994	11.25852388	10.13062725	10.39387345	1.327504393	9.151162036	3.741179574	2.050445664	26.81502641	3.689022034	2.404763831	5.924822989	2.816892802	2.439501829	4.549884694	5.570337482	46.77318203	3.162374991	3.464325385	228.2591995	2.655147876	1.663286479	3.845302452	89.35270327	14.47542298	4.381932251	7.615718842	7.851579737	5.683339497	5.352515836	25.37128358	2.931036158	8.713757244	2.82553973	12.28731593
TCGA-91-7771	492	0	17.51592689	3.235218343	18.50584222	4.993847116	2.647787784	3.316643002	4.878900928	3.628509832	8.034362164	2.543173145	3.033139995	3.158727772	5.867889808	12.01898517	6.318407907	10.15513531	1.81367208	25.02753456	5.235025803	5.840358593	30.17547255	4.107118962	3.412481124	9.370107633	3.521229727	2.439501829	3.394272804	6.633102643	38.34987175	3.360959358	3.875293121	59.21825126	3.554335553	1.929991381	3.537299541	68.32307683	27.26536909	5.15958153	6.413022497	7.867104833	7.107105644	3.424251429	44.17143028	2.72290618	6.865450936	3.900815819	8.365520414
TCGA-44-3919	190	0	14.25139033	2.671668062	24.2280654	4.902553854	3.868619032	3.500674195	4.768944543	3.824165047	8.947645675	2.584184167	3.057268781	2.437486535	6.236401008	11.21375606	5.513201983	13.45363247	1.562783881	9.621639624	3.912307599	2.0884459	35.38026479	3.841162208	2.446546292	9.071025951	2.816892802	2.439501829	3.261357274	5.345670326	61.51919677	3.738548265	3.621191564	226.762911	5.351847242	2.245029122	3.830855823	111.8265495	31.63356354	5.062593414	7.930566236	8.78283104	6.136335664	4.39056993	39.78760273	2.650367996	9.33202385	2.672953582	9.840233746
TCGA-05-4382	607	0	20.94969071	2.836289941	35.42498204	5.061840646	5.961260451	3.455604074	4.724663318	3.947218772	6.501335913	2.624652923	3.054653099	2.835753467	8.59688925	8.944544819	5.641323005	27.07762145	1.297574034	11.11577285	2.564544224	2.462683291	55.09269268	3.671123883	2.393468136	5.568045744	2.816892802	2.439501829	3.137771072	6.490053115	132.4471697	3.644108442	3.573221374	785.273191	2.642478107	1.6964043	5.230210251	280.6407327	40.87607279	4.244873603	11.90434766	6.256457548	6.815827592	2.340290076	55.38318907	2.711843992	23.26183447	2.887617307	7.646270501
TCGA-97-8172	545	0	16.93130724	3.934269532	16.78247627	6.839748366	2.490691217	3.46202046	11.26712341	3.314880156	10.01391302	2.709959451	3.044564575	3.873966025	5.092681192	9.095224191	4.634117373	9.397125184	1.898837239	11.25271141	5.15486086	2.912214006	39.21495169	4.416984553	2.690091665	17.98274013	2.816892802	2.439501829	3.418760074	7.925975836	50.03463823	3.156926542	4.818960889	321.8883565	5.595878067	5.78046496	3.470535732	71.04073089	30.40258866	9.681175012	8.690996183	9.710332167	8.025986325	2.987602013	40.29915398	3.966030194	6.765320071	2.629800645	8.765460589
TCGA-86-8585	353	0	6.108096715	2.857118769	20.67893688	6.558813977	3.349208381	3.300098919	6.262105356	2.998674511	7.143172771	2.539077189	3.075889237	2.550296174	5.649746908	11.67761969	4.737627732	21.54556034	1.923564963	12.2831775	3.714334041	3.980907743	32.93431002	3.625751407	2.50352659	10.05586895	2.816892802	2.439501829	3.03667949	5.00639174	104.8422516	3.134059395	3.86251017	125.9428942	2.792140394	1.706174124	4.107179014	241.2624243	19.76485825	5.583391593	6.66457959	7.505833217	5.056098318	2.644713057	22.8610236	2.746793518	13.56482696	2.698048301	7.381751957
TCGA-55-7281	872	0	8.335986572	2.928069507	42.91099373	4.603262652	2.361685762	3.44756632	3.390405222	3.140753661	4.779217086	2.599476401	2.968144609	2.373143158	4.806768088	7.171329884	3.97107633	16.0651446	1.558341219	31.79909255	2.651671873	5.578526783	30.63457949	4.916940236	2.403453958	4.911007647	2.816892802	2.446807012	3.049559314	3.816933863	140.4364858	3.298014369	3.655705964	-27.08773161	10.75584814	2.382672914	3.905090914	173.1672797	29.10553192	3.877210479	6.000873118	7.061442137	5.194036611	2.57549426	40.96302605	3.679048557	10.94179249	2.819754889	5.856227182
TCGA-78-8660	321	1	10.4509194	3.267302166	24.97475072	6.237796959	2.79991103	3.39909059	5.742254978	3.656622248	10.39499643	2.534506765	3.128382557	2.348812873	6.298430532	12.00787259	6.459194122	15.66637847	1.843069135	5.369133651	3.994577622	2.142202183	26.82615801	3.74516289	2.487520886	8.414257915	2.816892802	2.448047321	3.925318254	5.001806924	62.05345266	3.182007401	3.792385565	-13.79790829	3.566908419	1.602512168	5.846007852	180.6978286	24.23628543	5.231844258	7.609471963	8.842352857	5.895022018	2.58805876	27.05589158	2.693882812	8.231796639	2.740805648	12.47031541
TCGA-44-7661	366	0	15.40870155	6.461992707	28.18028399	4.88837648	3.044651148	5.596005455	3.631904565	3.054028816	7.432163742	2.551239527	3.00555722	2.640888446	10.74062141	8.06735382	4.433312508	11.8303918	2.05236555	18.02291164	3.323011955	2.08993451	29.81278453	3.721148257	2.629291677	6.634207421	2.824615279	2.439501829	3.441667221	4.412550284	50.81859834	3.151473802	4.615025111	6.485697762	3.56647436	2.657729641	3.59104194	127.204769	29.29225536	4.271121619	6.958965501	6.19926056	6.727848287	5.259778053	52.28260704	2.700078104	9.902210794	2.652155537	8.27573029
TCGA-55-7994	603	0	15.07372815	3.016411055	18.81574843	5.497741507	2.335828921	3.626788351	5.254673733	3.204989205	9.061846908	2.526203892	2.98138186	2.353320758	9.621592525	18.50013778	6.933313508	18.29987801	4.384064724	4.95418042	3.029166983	2.356820636	33.75183022	3.621223069	2.385315832	9.689893026	2.833286907	2.459268232	4.232489979	5.219410642	35.00925591	3.318905252	3.571927967	-14.88437001	3.007134764	1.547218583	3.519044064	141.2558521	24.67234679	4.683817993	8.107130682	7.591571699	6.828703556	3.520599591	45.60437188	2.684712656	9.103900032	2.756195414	12.2046341
TCGA-73-7499	715	0	5.918616958	2.812453303	27.8639461	5.626824689	4.693726157	5.078249658	4.790026302	3.407393155	9.397400757	2.899163378	3.041415315	2.453384143	4.846594603	10.52595951	7.214683587	15.73086617	1.377428591	9.577021386	3.432503967	2.445724339	39.4462624	3.793527498	2.481316332	8.959617863	2.830504471	2.444972366	3.410745609	5.060786325	161.4625491	3.962815933	5.239094102	183.0831895	3.755062892	1.599125078	4.101975547	205.0214921	20.61631287	4.179906249	6.352344299	7.093429322	4.537788909	4.006303695	25.31709638	2.676375979	10.26229622	2.693374628	8.538026908
TCGA-44-5645	383	0	19.76849452	9.303251813	22.71774963	4.674600188	2.847827438	9.330868373	3.411173003	2.800290197	6.105975327	2.524800713	3.024309231	2.380003869	3.37886631	3.959741537	4.527034342	6.331564594	4.320589581	4.808996369	3.708560436	4.141788919	32.63265217	4.45125719	3.268652572	6.279607993	2.816892802	2.446490771	4.367622512	4.043699301	127.3672573	3.277845273	6.610872425	-0.464443834	3.425586293	7.065983451	3.406396377	211.0012775	27.51625763	5.012490427	6.594982942	7.12722577	6.569434302	4.952791049	46.55801924	3.048936385	14.282178	2.698239535	8.748295349
TCGA-97-8177	499	0	11.49609953	6.665300003	37.79370028	5.233680147	4.901877245	3.449852786	4.903933688	3.724125394	6.087627974	2.638084048	2.9805712	2.690212856	5.567258703	11.08173284	4.380790538	9.402151709	1.881025756	17.1911332	2.500167189	2.995190397	38.07181774	4.103826563	3.044140851	9.036692105	2.816892802	2.444140803	3.266707611	4.664979344	196.8356525	3.333614093	3.890821947	7.728291123	5.657788208	3.795405368	4.792562861	137.4566285	21.9437723	5.522580956	7.419137808	7.471919828	5.155106865	2.764250174	27.20834149	3.801081766	21.94828351	2.801204989	6.022553585
TCGA-97-A4M7	629	0	11.3541663	3.783281045	25.35995426	6.5372298	2.773620627	3.705667376	5.011620781	2.888761441	8.61613854	2.745652017	3.166569135	2.543695717	6.174604451	5.627754253	5.346091408	9.850812639	2.482472539	17.3978013	3.427956725	3.500131408	23.29010938	4.026756666	2.545811815	8.394179533	2.822012496	2.439501829	3.441116692	5.751066386	46.97264426	3.226419851	4.722649166	195.0015178	8.466156064	3.75262946	3.622325068	58.12111933	30.14444224	5.262024487	6.679790435	8.662081108	7.110011172	5.333249586	44.38462922	3.399054501	5.592516139	2.799159304	9.373901305
TCGA-55-7816	468	1	11.87949874	6.074109951	39.36164962	5.212342131	2.357273645	4.525283036	3.438415171	5.226227418	5.298331732	2.531181157	3.013288273	2.673848592	5.588816289	6.268787049	4.54094404	21.86948065	9.664737081	6.418410471	2.707805676	2.101089811	44.64589049	3.724767416	2.741977094	8.741892406	4.326452996	2.450736889	5.678927259	4.380739441	64.16043285	3.249630747	17.37441241	0.405303408	3.862637502	185.7307134	4.513567201	166.7750855	27.68089876	3.837045959	8.115449331	5.865842036	8.204983587	2.432910708	36.51828451	2.639878197	6.210407731	2.930915546	7.546011854
TCGA-44-2662	480	0	20.11617438	8.308696422	25.86847351	4.928251576	2.386638535	6.725014721	3.31757391	3.147192978	5.065366996	2.524800713	3.029704276	2.583646129	4.814690461	3.777393477	4.724413297	5.477101122	5.518672198	12.78968623	3.62578431	2.30181665	34.3635807	4.920973808	3.59473667	4.905846161	2.821657837	2.445247041	3.961965668	4.30330278	151.5234248	3.134059395	7.012727753	-28.91484536	3.477746805	9.469810984	3.415691707	260.4972978	36.73759628	5.653650113	6.16896768	6.622235406	6.99652297	4.869356586	46.16135403	2.841705879	13.05651009	3.01857216	6.475134263
TCGA-50-8457	779	0	12.39939688	2.984801791	17.22645598	5.20794001	2.65089571	3.438378962	7.251909437	3.44868232	7.797416717	2.564319156	3.05690826	3.344917557	5.847166657	7.04061347	4.779801557	8.107262237	2.040603661	15.77721603	3.737565789	2.296404699	30.62108098	4.566881421	2.57104164	17.35723851	2.822389415	2.439501829	3.35212335	6.967471753	49.59034755	3.196034489	4.710326778	839.2650429	4.562556204	3.14691992	3.525904377	63.58553699	23.36900131	6.940631573	7.50289253	9.515028088	7.199354233	2.938115477	32.56188036	3.348792352	5.865600513	2.799431392	7.796068453
TCGA-64-1676	1728	0	8.791478177	4.518482734	58.93195529	5.058911706	2.349792998	3.268579122	3.565456464	3.454219513	5.524278154	2.532134127	2.968144609	2.361702145	5.12488497	5.002325974	4.634504288	9.379263588	1.453936625	23.60363642	2.198712717	2.439673219	38.87447667	4.00733245	2.367290715	5.949402869	2.816892802	2.439501829	3.554259495	3.911031399	306.9290063	3.15016035	3.378078284	33.70640397	3.538903835	1.815961615	4.627419151	218.142576	10.78905986	3.671977819	6.191920867	3.863076668	4.215269075	2.596476962	8.968368219	2.682782858	22.64316977	2.858531101	4.950621154
TCGA-86-7954	605	0	13.86378927	2.766137855	33.63873656	5.468749011	10.20575223	4.500583705	3.864677787	3.551825995	8.438350068	2.615031556	3.10433917	2.677682645	7.055088899	9.325962486	5.323274492	18.10712676	1.479619519	8.94362006	3.874931864	2.053265311	35.80262739	7.543660159	2.552746421	7.053307371	2.816892802	2.439501829	3.076239929	4.91163391	78.996126	3.379712451	3.931874017	-2.200690503	3.4623047	2.011230579	5.130257676	259.8416881	35.56141084	4.215796785	8.550097459	8.386601664	7.370040476	3.93864575	38.65317121	2.699017499	7.507043405	2.992994144	10.8153908
TCGA-55-6712	171	1	9.778543021	3.048911159	19.0462899	4.773278287	2.736276419	5.488451271	4.579562913	2.850438846	7.994676792	2.558816228	2.968144609	2.439474298	9.20997348	7.216747144	6.224860259	13.51248349	1.766841269	13.19938971	3.593194944	2.050106141	27.49169451	3.745083601	2.685080117	11.84401622	2.816892802	2.450392103	3.061283175	5.260338872	45.63588597	3.154427515	3.898875568	117.6271295	3.788783696	2.01624865	3.459993047	99.1717916	21.77396955	5.224978859	5.640152386	7.817251542	5.819850567	2.800683197	42.50883852	2.712859187	8.655056757	2.716752836	8.030623377
TCGA-MP-A4TH	446	0	11.78640212	3.764061783	15.99200524	6.763495936	2.424974157	3.474534089	12.51371852	3.328629681	11.02280913	2.545625969	3.021724711	8.488084262	5.397937955	7.054505638	5.781909092	8.234059233	1.920623684	9.656760779	5.517261144	4.557752433	33.99510453	3.84276058	2.513210428	18.14019867	2.839012142	2.446169161	3.646214162	7.616370551	20.98141417	3.73261634	4.697247391	245.3224085	7.819313478	4.14441749	3.468219112	61.47036412	20.04490035	12.47720894	8.689496315	9.321870855	7.44277311	4.199991124	37.46749994	2.813579971	5.904290405	2.801406065	10.26459352
TCGA-95-A4VN	553	0	11.30770087	2.997669379	22.73608889	6.798339496	2.512445316	3.585492716	4.698360835	3.487393936	8.399164119	2.542478021	3.097849514	2.360729137	7.463779729	7.072910668	5.981465746	12.56433707	1.788965578	17.36637787	2.929880096	2.233525186	28.4681413	3.708455416	2.414148747	6.142644484	2.816892802	2.446418994	3.602874638	4.657215086	47.12548547	3.276368554	3.623211675	-4.930882809	4.964225314	1.757485746	4.680299882	139.2657928	26.58880707	4.728222385	7.518087958	8.29720641	6.401996461	4.682132207	36.08636464	2.829986744	9.216937865	3.204317145	13.43970251
TCGA-97-A4M6	568	0	10.22678697	3.336297903	23.36731304	5.839669356	3.672352068	4.193285482	5.713930093	3.124758002	10.24609672	2.611573448	3.124067114	2.746318988	4.815179107	8.183253702	4.470966385	9.798201194	2.086536838	9.033542639	5.592038542	3.380078016	28.43606622	4.169995702	2.683873789	11.67122053	2.834996616	2.446777765	3.108688928	4.933788503	59.93707944	3.29735788	4.310155358	41.53695396	7.302243344	3.475936469	3.78097073	94.64339583	24.86068549	5.948630929	7.279207427	12.59385716	6.261918882	5.134582947	33.05026795	3.517802033	11.39154229	2.746628911	9.429057304
TCGA-50-6590	1288	1	11.86855807	2.658216016	28.77196949	4.915541323	2.424334852	4.252047899	6.332109733	3.315937597	7.671856377	2.564303102	3.014726596	2.600239664	8.473179653	15.64644884	5.435878115	23.69634642	1.406347779	7.352111753	3.298078473	2.257455363	42.38048718	3.869941621	2.389944481	7.926121286	2.816892802	2.45689136	3.243749699	8.380021841	71.36532278	3.182844952	23.89960973	2254.181077	3.046736137	1.529401572	4.134318769	274.0887228	31.66657217	4.682277139	9.759006911	36.34444495	6.319262432	3.629095851	42.3488658	2.695090864	10.40817661	2.745488434	13.34652985
TCGA-49-AARO	3759	0	10.37945908	3.701419233	26.40397707	6.305624614	2.63051289	3.488018129	6.702190545	3.160293771	7.502363743	2.578356812	3.037040328	2.56486274	5.649067785	4.617416504	4.545220868	12.39601386	2.544450816	10.08748061	3.529456731	2.673667836	28.69468235	4.317408777	2.548219753	8.334646255	2.816892802	2.550952864	3.432037837	4.675492401	67.8278045	3.166128206	4.26821094	12.62597233	6.566656138	5.823517317	3.775598658	104.5490241	25.58448474	7.030767467	9.06881012	6.437218386	6.123377658	3.430812575	39.48325512	3.341679071	14.26639136	3.018304739	8.301964557
TCGA-49-4487	855	1	5.432732916	2.664635354	14.56589772	5.866653176	3.267876552	3.271682138	10.83682079	2.93948481	9.739143483	11.8401153	3.068500656	2.956247051	6.267850936	13.65126444	6.004509474	16.8153607	2.350685484	18.13618332	3.84863469	9.720493292	37.39519267	3.712518085	5.145932613	21.01708442	3.65584516	2.439501829	3.333685003	6.997737655	42.39013264	3.414335154	3.865524792	250.9312318	3.467842103	1.61301813	3.675067794	71.42008683	24.04049502	8.564342556	6.807407659	10.47679122	6.898959447	3.275789568	40.60806261	2.658412434	8.536092263	2.976415563	9.744346997
TCGA-05-5425	882	0	15.52672819	4.581264548	30.59038054	4.950762835	3.134446032	3.564446726	4.255231161	4.009487581	8.634483693	2.527173272	2.968144609	3.116436159	10.88147173	46.63848965	8.384559157	13.75958222	2.046436996	37.61529446	2.54405321	4.373226116	40.85146242	4.504469069	3.6625932	8.083456346	2.858472646	2.439501829	4.18402861	5.711595774	104.5805372	4.587397145	3.564034857	274.6696654	3.182561445	2.023201001	4.022480556	201.4197975	22.40676893	4.762845835	6.323974557	7.31162058	5.645203084	4.209204241	34.18193848	2.647264305	17.06405968	3.004452425	9.623424728
TCGA-93-A4JQ	526	0	8.51584315	2.929839151	12.25587662	7.667050189	2.672526588	4.736908553	15.1374456	3.230739059	12.94857712	2.954603103	3.120830208	2.697315069	5.544537743	6.790474341	5.643125648	9.02892933	2.034241784	12.38980484	4.971613259	2.189136916	34.68228741	5.379773229	2.464646079	17.3621126	2.822145537	2.439501829	3.1320778	6.466663316	23.26713454	3.311735421	4.972641164	117.7976935	4.212236621	4.044270282	3.919877183	45.23750035	20.38210093	12.07149237	9.752516294	10.42866923	7.404947837	4.417598154	48.33472253	2.735776425	7.516792323	2.773582819	13.31445296
TCGA-55-8513	791	0	20.36494133	4.289236662	24.24892703	4.69550496	2.964060022	3.358108272	5.661229823	4.189190523	5.810920152	2.537226295	2.997449593	2.606998997	4.40221427	55.28377396	4.02658615	26.35351131	3.329151791	11.41850233	2.980990229	2.972578362	43.05607942	3.729254538	2.911702148	12.72838643	2.844113088	2.439501829	3.017788102	4.908220861	111.577633	3.318206987	5.047889216	67.58355767	6.106653236	4.251826934	7.771703179	166.1558269	35.35979115	11.72424039	8.572737898	6.646439082	7.547865156	2.164407043	41.23919717	3.259235104	19.465122	2.99241738	5.991904248
TCGA-91-8496	505	0	12.79282144	10.8753955	35.37924887	4.695526925	2.577364355	5.078035186	3.250991527	2.977588406	5.326253178	2.554686458	2.993775057	2.477787843	3.666150555	5.424574435	4.740398405	6.765380569	2.702435024	8.288951045	3.150837152	2.294978924	37.07683741	4.265221549	2.514373088	4.745936857	2.824828517	2.439501829	3.675852061	3.976052337	224.2322746	3.134059395	3.882401974	-34.8202686	6.341830745	3.18195089	3.47974682	189.5357251	22.17593108	4.078605134	5.595661452	4.174329512	4.582668254	3.036324077	38.67450616	6.2254464	21.42738925	2.584214161	4.261065035
TCGA-73-4666	800	0	14.72508251	4.478205766	27.88725824	5.051404923	2.58571641	3.900060088	3.381516109	3.36375346	10.81683594	2.527058436	2.978794013	2.382755432	16.50741846	15.43125444	7.466362694	20.50720523	1.401589282	11.18826124	2.755216938	2.136770554	42.64135546	3.711081275	2.583773818	7.11562141	2.836676456	41.59053198	3.764825885	4.472129002	80.83458005	3.134059395	3.515325526	-28.62581864	2.688950297	1.590740037	3.562083494	302.8486497	30.87284316	3.96662704	6.82715922	7.207578385	6.51474551	3.883731244	50.77645249	2.672985028	9.80039453	2.764917514	13.38195978
TCGA-05-5423	151	0	13.5703443	8.670887142	40.97494408	4.580414341	2.366268459	3.550436684	4.039856976	4.368403696	6.778065736	2.524800713	2.968144609	2.378400499	6.14092228	12.62059428	5.12656634	7.776323683	2.183987989	29.1357708	2.890218832	2.205135737	31.71978176	4.445317764	2.444791061	8.725266327	2.816892802	2.439501829	3.760375321	4.381474594	162.4772122	3.223790229	3.56127857	-8.254578972	7.856342033	2.559537121	3.750829962	135.8207591	18.41865468	4.338434071	6.110227637	5.1041665	4.738799766	3.904817341	36.1220711	4.022516444	27.76652263	2.618932761	5.766214002
TCGA-69-7761	186	0	13.13738774	2.694551268	14.2074126	5.554077596	2.4444425	3.405800789	5.137702352	2.99835537	9.267516491	2.536115128	3.010839579	2.447591658	6.30500931	12.04211954	7.21027334	14.37493202	1.398091701	14.52224321	4.039898305	2.027495394	39.60665934	4.093352004	2.743108853	8.685321856	2.816892802	2.439501829	3.700465701	11.7701119	22.88265816	3.37253758	4.117223906	224.0296573	5.141878532	1.646831563	3.843611191	45.70454336	27.31946217	4.425675649	6.684474309	11.06497092	7.704851144	4.393668405	44.46875707	2.635473135	8.179111518	2.572727008	12.10195638
TCGA-55-8510	539	0	16.31129979	3.776248186	26.42286967	5.518677333	2.394522565	4.134927921	4.579542652	3.711032623	8.196668544	2.54488388	3.062874492	2.701663001	4.468950771	11.96626535	5.434033224	15.18547369	1.9898087	7.017835347	3.606150021	2.155903798	31.44997664	3.90161284	2.503194454	6.492644932	2.816892802	10.76763623	3.639710326	4.771171971	125.3311909	3.481298124	4.360169374	74.44913424	5.990115497	2.102438904	4.716569673	192.7845205	32.00540237	5.502172884	9.612639506	8.558988408	6.781020075	3.308064229	33.77758551	2.791673136	10.41114788	2.932329204	10.13733286
TCGA-83-5908	824	0	10.66067327	2.392681088	24.70377952	6.402828776	3.393622908	3.617399652	3.765771146	4.001633036	14.29586594	2.53296198	3.045135964	2.568491671	11.09089372	14.72733022	9.476761746	15.64569127	1.477855639	13.66313628	3.347657333	2.633246065	31.13120538	6.768678841	2.400240087	6.676424303	2.831195676	2.439501829	5.559524982	4.858074488	47.74101623	3.155561654	3.64355992	-18.18566128	2.986334814	1.824181583	3.532289733	176.2004065	19.9965145	4.142727471	7.284049877	9.110707776	7.077930394	5.48632308	75.71656958	2.678998894	12.99275774	2.946736701	17.44127006
TCGA-86-8076	489	0	7.686169748	3.42825715	25.82600289	5.653777455	3.381839892	3.485356802	6.385657236	3.230121561	11.22064197	2.55624247	2.997805994	4.061215247	5.079251108	9.049134404	6.672031921	12.08471798	2.896623189	10.47660828	4.730834166	2.956251422	32.37701976	4.100274327	5.100815814	9.82780897	3.216387101	2.588985912	4.176487787	7.546113086	35.83200712	3.372220714	4.124499632	23.18564636	6.292569152	2.080783836	4.01347847	73.64309402	26.6574877	5.327546256	6.983047076	10.31434659	6.753222512	2.910021729	43.97333433	2.841289179	13.57544274	2.725807316	9.934220921
TCGA-44-2668	246	0	30.78555675	6.671975618	36.40331551	4.607855642	2.448600052	4.528256125	3.324254515	4.24990009	4.170441837	2.526247137	2.981789826	2.47715752	5.291769812	10.22872685	4.812451471	20.36020843	5.407997798	14.48195824	2.311210038	2.154196565	76.02900168	3.925514067	2.724304513	5.994607752	2.816892802	2.439501829	3.227144807	4.070971975	216.6373227	3.134059395	4.944581575	-13.59485901	3.535799387	3.833021361	3.677103462	419.7363104	36.0333811	4.983689279	8.314790033	9.139230148	10.83465544	2.633828928	97.19803598	2.878944977	21.95116823	3.084531426	5.059969694
TCGA-64-5778	926	0	5.428531064	3.010767814	22.77652581	5.708001102	2.385195973	3.237244424	6.304220846	3.12484283	10.96491721	2.5334899	2.968144609	2.686073369	4.991997318	11.06972548	6.58627151	11.89827168	1.532811401	14.76680576	3.722654485	2.071084141	35.59715893	3.756849194	2.405161968	10.75152577	2.816892802	2.439501829	3.513574537	4.486882809	123.2445743	4.378874756	3.715087541	-19.81065779	3.224130181	1.782700431	4.444138811	109.5972328	14.84271038	5.211819752	6.217978038	6.657505742	4.642963771	3.986339499	22.02569021	2.748550666	12.63447526	2.712719938	8.935594774
TCGA-38-A44F	133	0	11.21319883	4.202733708	33.9913721	6.768432038	2.792836638	3.340903208	9.869955779	3.260336827	9.282549762	2.529581406	3.283843862	2.425495624	5.822149719	12.52455705	5.140849612	12.26181582	2.726453452	12.00766096	4.822760476	2.400220151	35.97778519	3.988302353	2.777437717	10.22894987	2.816892802	2.456338076	3.387844278	5.360310688	57.4948897	3.511926217	29.38183976	229.3301176	5.30502454	5.739200118	4.36152968	138.1380496	23.81015969	7.289461004	9.670527202	8.49601134	6.113630903	3.526826985	35.97911615	3.056201765	11.75236332	2.691538477	7.616688235
TCGA-05-4434	457	1	13.78938117	3.889513393	29.76626358	5.675152584	2.444692286	4.085816776	5.155733623	4.140806625	8.923008975	2.588611723	3.022053054	2.591071863	10.67959555	15.65900461	5.762534393	19.63697721	2.023733066	11.48361693	3.563541358	2.516798404	43.07335062	4.862332428	2.562168713	10.8625757	2.83358397	2.442855924	3.819962608	5.1055575	86.06815106	3.359893747	4.136194441	146.7488319	4.262016117	2.500620741	5.077590194	160.4930916	33.30329187	5.75559458	8.552352766	9.564078979	5.916888556	3.534035339	39.84672386	2.71973065	13.76317324	2.881584146	20.70947257
TCGA-55-8206	888	0	13.22437978	6.214074591	37.75498805	5.902419272	3.620787282	4.612002283	3.83400669	2.93618561	6.263602832	2.541802825	3.079186494	5.562424677	9.214731739	9.809118711	3.866375574	7.085416213	6.248540307	9.398367878	3.36842195	2.595671444	40.63192166	4.210037112	2.627699924	8.903219169	2.820712896	2.439501829	5.124140538	5.509880312	101.7825593	3.18574593	5.857779504	30.33599092	10.13751097	7.883666328	3.401629596	91.06471635	45.61444775	4.739376552	6.870990153	8.687511552	8.904733719	3.355933874	67.46901406	24.36883075	9.936200031	2.683270075	5.600447398
TCGA-38-4629	864	1	17.0047784	4.254854216	45.0184781	4.395989561	4.644620683	6.022776639	3.668863118	3.798221837	8.850402067	2.623265813	2.990261185	2.437021345	10.02199981	8.692003497	5.152133915	16.94273807	1.473041947	14.54421289	2.263631196	2.043919882	44.02854551	3.653546527	2.424296131	5.583569195	2.816892802	3.306417497	3.361353514	4.318495738	157.8855944	3.134059395	3.753680989	129.9706131	2.72393744	1.812872397	6.554774532	303.4020892	29.10558217	3.847336664	9.238903771	7.17869416	5.15267424	2.711183704	60.14362339	2.674838007	29.20904952	2.84643846	8.71642496
TCGA-44-3396	411	0	26.94828538	11.33365907	26.5148103	4.998698387	2.676130159	9.39818561	3.718459095	3.305059606	6.022268922	2.593589238	2.990142377	2.408432793	4.264210116	6.750762742	6.109620865	13.55836869	4.48295222	15.25772916	4.70688696	3.897513935	59.23905731	4.096542709	3.707745155	8.395820117	2.820298284	2.443607825	3.590708777	4.55242634	163.3856122	3.14941831	5.599018027	1.369918349	3.726334877	7.031590053	3.428038633	307.3831398	36.42305951	5.946115788	6.453135697	9.813449137	9.11481874	2.822292472	77.99327815	2.929331491	12.84637973	3.021082623	6.188731764
TCGA-44-6779	500	1	14.93891572	2.42464351	26.18943933	4.484711384	2.813180324	3.457037622	3.341647923	3.000922712	9.133364035	2.639451747	2.968144609	2.486686972	12.51853982	7.192527492	7.225669921	16.7400282	1.31383144	15.39187276	2.702450111	2.77610574	31.66842719	3.742290506	2.861411064	6.751469478	2.816892802	2.610797535	4.362825957	4.726923239	46.96485019	3.179827263	3.999673542	-8.180359623	3.121363087	2.001927246	3.970420749	149.6701548	26.78228587	3.953596691	7.147856318	7.287169785	6.561821415	3.494342602	36.57823036	2.624723935	16.55843282	2.790761128	18.80232915
TCGA-44-6145	328	0	19.8582902	8.02866118	33.9673126	4.148514927	2.60150728	6.343946429	3.522488037	3.25936628	4.269772606	2.535047415	3.088975784	2.33640378	4.459548539	3.08421959	4.397277451	7.315714587	3.689137718	8.637474522	2.646619201	2.252896656	50.68376708	4.010728943	4.029098031	6.536702417	2.831857532	2.439501829	3.101572461	4.246558393	112.2773068	3.134059395	4.968695657	21.38669466	2.972250163	5.022033532	3.718593971	353.4278886	25.91599244	4.882261602	6.312997552	7.329101299	7.096687073	2.580781626	64.36641686	2.831588965	18.96535833	2.626361426	4.872973913
TCGA-44-3398	253	0	22.06810416	5.374911171	30.94198844	4.556828305	2.764567657	7.461160473	3.317880535	3.044786024	6.694660012	2.540466717	3.075627741	2.405167468	3.734534095	3.545205495	4.987075032	7.899615913	3.922263738	6.764287042	3.377436725	3.311698522	41.09703191	4.302180713	3.462372721	7.068975239	2.833532297	2.454548535	7.31554015	4.899147509	125.1565951	3.162201299	8.326311115	-8.785370634	3.737886777	33.92864467	3.366889923	280.6598044	31.75857708	5.164238494	7.374983114	9.472300793	8.067642034	2.949433708	69.43864271	2.969748318	13.43435098	2.832366479	10.49293813
TCGA-93-A4JO	33	1	10.53675827	3.508873907	34.14589043	8.181732503	2.584814081	3.72653767	8.193424261	3.117938293	9.228565952	2.535810871	3.092785159	2.415379258	4.558491748	7.266052363	6.074957802	13.90615772	2.803662632	13.13654285	3.570715148	2.446034121	36.01978691	3.791591238	2.644100305	8.943653216	2.823324683	2.439501829	3.380522089	5.468102738	87.66640147	3.134059395	4.431173314	79.00345776	8.318462548	2.500853046	5.703492885	165.243824	34.89219285	6.989450638	8.891200245	9.621523085	6.880338215	3.272180317	31.97069774	2.85484701	5.83537728	3.411086623	9.313062414
TCGA-S2-AA1A	513	0	8.931936082	2.468843953	14.6607919	8.004357024	2.442952511	3.712047241	10.82224749	2.837940968	13.27914921	2.563445983	3.072307511	2.572477855	5.247830462	5.707183946	7.196803925	9.924597957	2.230363366	17.79498885	7.526212391	2.442384934	40.09033183	4.033086574	2.585113741	14.33608677	2.816892802	2.439501829	3.715798708	8.919468711	20.29031607	3.170422833	5.727644297	1310.726394	9.900449575	1.860490084	3.559040784	37.64600789	24.5809808	8.759156925	8.50764379	8.716997394	7.82229362	3.607199054	40.03352483	2.729623188	6.05604914	2.768977314	8.825878552
TCGA-73-4658	1600	1	18.38297155	3.610010989	41.7338388	4.351826715	2.35500726	3.725008853	3.497507657	3.930259129	6.599106079	2.581714974	2.990516077	2.505364183	13.84991451	8.309967423	5.008365038	16.30142032	1.820548621	42.38766213	3.935552792	2.087917495	49.98152928	3.852167205	2.478263644	8.875162435	2.816892802	2.439501829	3.265856829	4.750001811	96.15534112	3.149679233	3.692300124	50.21184224	6.747050234	3.917104807	5.980658585	203.6844614	39.25911664	4.658960844	6.416884124	6.885552336	6.716976163	3.979022902	45.69413646	2.658518361	14.0092256	2.854488215	8.18784046
TCGA-38-4626	2595	0	30.83724026	15.08122224	48.53538356	4.191928686	2.499980007	4.908777356	3.33405765	4.338516807	4.621321903	2.527480205	3.006061127	2.439886204	4.627284667	15.1973202	3.821870618	12.73499921	5.415112546	18.30410476	2.180630829	2.420304358	103.0818114	3.780256135	3.206905858	5.651463531	2.816892802	2.463092868	3.494712623	3.981460524	443.338783	3.134059395	4.937968134	-24.57722915	3.215271671	8.178512375	3.88137347	759.5863934	28.35324675	5.726164647	8.520092765	6.742116744	7.968563055	3.537849801	83.614447	3.2929537	46.77089825	2.633427381	5.735841686
TCGA-L9-A743	664	0	12.70514471	3.570252479	27.65992901	6.156774303	2.601574055	3.746513473	6.498413466	3.67189334	9.363392372	2.553365563	3.083633441	3.403604037	10.09552095	10.13187422	5.525647034	11.9768075	1.910741148	37.21380975	3.803409081	2.534374908	37.22999737	4.658176189	2.700533679	11.00310849	2.822852421	2.439501829	2.910937599	8.208204331	67.36381713	3.228133169	4.621979817	302.7874851	5.109603848	2.430058731	3.59817497	131.3232653	26.45722483	6.188131509	7.686187659	9.935598673	7.26369071	6.063994859	45.68553076	3.070560549	13.80575894	2.891355881	10.69442248
TCGA-55-7574	995	1	12.02902126	3.845581488	16.55835928	6.749563209	2.410401449	3.410940441	11.39155929	3.777882662	10.22190224	2.592693202	3.096240855	2.716803379	8.06396721	9.818434516	6.337397913	13.16935053	1.966023476	22.3281239	6.071031641	2.36680978	53.15945155	4.069239023	2.538604193	22.9753802	2.816892802	2.439501829	3.056621665	9.194350904	28.46023662	3.201137326	4.82621131	180.5662416	3.84789731	2.508128308	3.745285729	69.05583391	24.73852198	10.69913666	7.945073766	9.778320747	8.029753295	4.071514882	31.66104329	2.721475306	6.862885697	2.772754747	7.249012036
TCGA-49-AAR4	879	1	6.525115063	3.124235863	18.82478871	10.90469045	2.508099806	3.556662454	5.319897137	3.399475779	14.49781296	2.547232924	3.126859672	2.459673593	5.42888898	6.244983758	6.817103118	9.876141385	1.801259802	8.746001274	2.708759781	2.789649407	31.5170962	6.401216379	2.544819294	10.68378668	2.816892802	2.439501829	5.748551233	7.923645738	52.37556958	3.392628624	4.129831886	659.4226414	2.736952081	3.282926	3.849724177	117.2369066	15.05272939	4.505038014	9.374542313	10.85659675	7.235755379	4.246964376	34.5924732	2.984357248	11.26982145	2.676300502	12.30816807
TCGA-55-7995	889	0	11.05400413	2.364408874	24.26083462	7.332470064	5.861640544	3.763168601	6.042651096	4.229529073	11.24793052	2.526083852	3.10129772	2.712857478	6.539317103	10.97353671	6.820958193	22.79666384	1.500915509	5.547851435	3.298501986	3.026834278	40.7144691	4.353940796	2.595699433	11.62233517	2.850623945	34.36521644	4.844764385	5.077347786	69.23683182	3.134059395	4.072190035	-24.63622751	2.754026841	1.546761355	6.233094251	183.9832619	31.91470402	5.506105903	9.574255963	11.96600605	7.648897666	3.608876832	81.80674886	2.661295134	9.59735337	2.922308931	16.12768593
TCGA-MP-A4T4	2617	1	13.7325949	2.737696329	26.02736826	8.994981926	2.362792815	3.452712344	5.310119817	3.257401247	12.0814744	2.56968588	2.988308217	2.550421027	7.023207467	13.5720404	6.873240009	19.91585492	1.671326843	8.147437274	3.037157068	2.134132483	41.19128475	4.03065952	2.437893703	7.567096903	2.816892802	2.454556386	3.997556381	7.678256231	70.36987592	3.162215993	4.132409444	442.9885666	3.05037956	2.119144	3.849128031	206.8698037	27.6236972	4.492298341	9.517982663	8.487735799	7.588790226	4.505490904	33.96176892	2.766866999	8.796453571	2.87753273	15.43193821
TCGA-49-6744	890	0	19.55012072	8.420148919	16.47504212	3.778608918	2.641325783	5.197957296	3.266150717	2.759056814	4.18445133	2.546252663	2.968144609	2.45714174	3.904953894	6.053602036	4.223278737	7.872015787	2.043690996	7.472618553	3.22738639	2.72928207	37.91757474	4.249139342	3.700852645	5.657822961	2.816892802	2.458388758	4.158754531	4.335916469	85.79919469	3.169383685	5.176730222	-19.8860888	3.829162294	7.071659357	3.394733845	162.7954689	24.53075714	4.731421211	4.688417739	6.871803406	7.013230145	2.978696714	43.74379174	2.726625447	13.30212254	2.599690395	4.724314266
TCGA-50-8459	589	0	21.44501198	4.93396333	39.51782797	5.044489685	2.534113727	4.514849249	5.750093193	3.007662332	7.281011859	2.82744536	3.006467775	2.806289481	20.61044403	9.028338725	3.865003579	17.05982996	2.412712178	8.678929473	2.672623086	2.254965624	47.26028249	3.726389647	2.581620024	10.92037885	2.828758444	2.439501829	3.082691127	4.773889424	136.6266411	3.281224863	21.08406368	80.49422565	5.865125854	3.857267892	4.574521949	186.6087119	46.76269287	5.988902466	7.399495635	8.693945469	7.57593516	2.682777628	44.38153117	4.998259665	11.64862872	2.825358557	6.215224344
TCGA-53-7626	929	1	14.02372633	4.031293013	29.21457664	5.124005834	2.423878414	3.738574563	5.934132529	4.941330938	9.365861616	2.531142707	3.016007675	2.901681677	5.543600743	9.121006098	6.204407088	10.9029689	2.291465312	31.40168834	4.165194743	2.603562773	36.67267842	4.251961607	2.679199557	13.353592	2.82059765	2.439501829	3.619059314	6.630877033	76.90613932	3.150768474	4.329600915	243.9392558	7.007233982	3.634727226	3.714963611	111.7208661	34.5962351	5.854208461	7.396492229	13.14416	8.213133617	3.875540805	52.0082216	2.757277874	10.27636645	2.889117723	13.02875416
TCGA-NJ-A4YQ	886	0	11.71422828	3.22796372	19.13472366	7.633284437	2.968422625	3.554109296	12.37811628	4.191660032	12.93463583	2.631660772	2.968144609	2.477047235	6.087470808	11.99955258	6.314433496	18.84731887	2.009514059	7.168002658	4.273097381	2.151919634	40.98484801	3.840260346	2.58300306	15.58594911	2.816892802	2.448910099	3.784773087	9.434890641	52.03833803	3.134059395	5.967125065	269.3112033	3.087196501	1.684785881	3.859037035	195.3029249	26.15857499	8.249239147	10.61974739	9.011772704	7.077889373	3.648259495	35.11899836	2.72624575	9.005631977	2.810035355	15.40616444
TCGA-49-AAR3	1893	0	11.53956672	4.17102605	33.33357327	7.406062437	2.493416317	5.299685748	5.42044091	3.131166936	13.14129106	2.562050414	2.968144609	2.570246644	12.2378282	14.80876955	7.134821789	23.97633548	1.432035111	5.886464001	2.647751066	2.890988388	38.38183865	5.135800647	2.41514137	7.38627376	2.816892802	9.326605337	3.516175875	6.192819294	94.59000219	3.183129772	6.145236102	95.89861213	2.945920824	2.18897407	3.888347863	276.6064819	26.54881336	5.099325747	9.123066711	7.7571715	5.855481601	3.179606027	41.19056782	2.748584998	18.32198599	2.931290359	14.18490392
TCGA-44-A479	392	0	13.99881792	2.393327684	33.14217519	5.328765808	3.609474162	3.93939796	7.517228323	3.705702519	11.50828281	2.53766733	3.817808365	4.469422852	10.2444299	21.14981706	8.277201876	18.36448193	1.700282827	12.13607743	4.599739154	5.746102272	59.90807961	6.660131002	3.018979673	12.31975676	3.418203349	2.439501829	4.013781472	12.59490103	44.19729568	5.439212523	3.967213669	615.2804829	3.992613998	2.317754243	5.118478663	165.2818958	35.00378182	6.144519869	8.654789393	8.859828427	8.226308338	4.288894149	58.10061684	2.636947792	9.710888817	2.724533785	19.6820909
TCGA-97-A4M2	624	0	22.20176343	8.867176717	35.19676172	6.653745881	2.629947343	3.956389483	5.174342723	3.199685109	8.827292968	2.538517655	3.116032967	4.668127791	4.081410932	16.30908333	6.26535819	17.12853064	3.24754562	5.589850934	4.323373453	3.639586457	46.57114871	4.879583316	2.969629856	7.876651029	3.114523095	2.439501829	3.58563819	5.606363698	165.3165625	3.211501524	4.617560733	136.8227826	6.531045509	3.740929553	3.752411217	375.4749863	27.41435301	6.816936552	11.16044856	8.518521957	7.824942187	3.233704195	50.17382429	3.536943203	16.61415122	2.775813759	10.01980464
TCGA-44-7672	418	0	13.22997985	3.44274823	27.06858126	5.622036284	2.483054406	3.458484691	7.88968649	3.172778037	9.026343189	2.565132464	2.983363808	2.566710985	8.30554316	9.770087577	6.100930083	17.21849236	2.089330448	14.68614193	3.543289566	2.205246128	42.95709996	4.331325875	2.464989224	11.98870102	2.82160498	2.462227758	3.093244534	8.988046147	93.20054968	3.282824769	4.124937058	320.2772833	3.526074244	1.903458349	3.795578944	207.3520468	35.80565172	6.789963933	7.969245642	9.560428827	7.304317024	5.595084312	49.42260441	2.76266504	16.81202873	2.931039342	10.68489583
TCGA-55-8299	469	1	12.07245962	2.979377286	24.17094205	5.967790616	2.579062596	3.452451247	4.976965289	3.269299855	11.95150727	2.556759237	3.051891509	2.536289831	9.994330114	14.28745244	8.094090627	16.19584877	1.728073113	8.483202881	2.829459903	2.396031453	35.97242738	3.873805413	3.263302874	9.2692868	2.816892802	2.445754545	4.675512833	4.974389832	62.88563276	3.169142825	4.071759116	14.74898842	2.805109107	2.030319439	4.309463805	193.5934929	23.88374352	5.5844281	9.23024521	8.790919034	6.180317963	3.890304793	29.40769202	2.675327308	18.92713577	2.915471538	15.94534123
TCGA-55-6978	176	1	15.92818167	5.985442342	32.69622645	4.767806691	3.466478443	4.929996168	3.444343248	2.648588336	6.181547968	2.531210148	2.998377137	2.354471609	3.663760217	5.351456544	5.023502193	9.454472603	4.369991772	5.957556354	4.38188738	3.441252607	42.24489966	4.20009401	4.475656821	5.819154057	2.816892802	2.439501829	4.346560451	4.52926567	111.8478084	3.134059395	5.185924113	-22.89748583	3.135500568	3.534261594	3.414430821	204.9488617	29.04558802	4.641087678	7.366243063	9.406751776	7.222422765	3.276865239	57.72303476	3.58378109	9.365421719	3.039213894	8.145239637
TCGA-55-8621	515	0	26.57959626	7.659381592	38.76908021	5.173919765	3.169955104	7.320803619	5.007154987	3.143178447	7.518800677	2.559795794	3.030044942	2.446287503	5.092283389	7.551967505	5.085153005	19.31886066	2.667102556	6.244695447	3.809312333	3.330529213	52.02219899	4.309665336	2.792751856	5.445258268	5.404251499	2.539636598	3.992631681	6.567341178	139.1927329	3.162872077	4.557385428	493.5836932	3.562276974	3.716823418	3.582458118	387.4694741	42.31739692	4.589850827	9.327140476	8.265856145	8.373490297	2.908097021	62.5282187	2.863685935	14.50520307	2.652229829	10.4121127
TCGA-55-8301	534	0	10.50009476	2.636045027	25.93569352	6.650607136	2.379940678	3.291851432	7.252005492	3.345824486	11.59620607	2.582933092	2.985282323	2.501560341	5.524665145	10.05145233	6.089714713	18.25170472	1.781791439	8.83403888	3.863335678	2.240931865	47.97927508	3.834558933	2.452301769	9.972714727	2.816892802	2.439501829	3.740267446	9.992022972	97.94546763	3.134059395	4.035981315	1019.272775	3.727805483	2.585280245	4.314908608	203.5232835	27.37438084	5.345229103	9.992730775	10.42428581	7.729475381	3.354110644	42.78473713	2.659241662	12.45258632	2.931470657	13.59197783
TCGA-44-A47G	351	0	13.21475083	3.348408619	29.98709646	6.398992448	2.511441806	3.554572588	7.284571793	3.040044251	8.387989086	2.534080377	3.011915674	2.835155799	10.23481888	10.24683891	6.017579372	17.55229138	2.35068387	27.79824196	5.360571931	2.422554903	55.15548726	4.301315149	2.524812696	13.62586977	2.816892802	2.455842012	2.972290621	5.93983719	78.17871664	3.134059395	3.994161257	77.01003158	5.190263845	2.000057519	3.812966598	161.5218195	30.82913796	5.63963091	7.51049318	8.798757704	7.467080788	4.041380289	43.59649091	2.834106291	8.690212864	2.875487556	7.166725948
TCGA-35-4123	182	0	8.910752404	4.397405846	58.27345939	6.176604298	2.395409997	3.455201316	3.911207742	4.335184428	16.01784616	2.528296742	2.968144609	2.361178586	6.852925543	5.961097022	11.18787251	12.50643034	1.558071864	16.02484076	2.667072282	1.997576032	46.21712498	3.733976473	2.407388656	6.444068619	2.816892802	2.537998019	4.751828918	4.513866273	180.4902616	3.168600236	3.508253402	15.98111421	3.562860913	1.693153265	5.602504401	199.4057909	20.48342407	5.512695339	7.777147325	5.839863664	4.801846789	7.411342431	32.44779035	2.682848144	24.01453778	2.754128733	11.34177424
TCGA-55-8619	416	0	21.79054407	5.719935267	25.45976382	6.221532895	2.452761022	5.464167675	7.840826907	3.512666781	9.411782799	2.536354724	3.033543272	2.403488659	4.563648543	10.75700737	5.638330708	11.23939014	3.254923429	8.157033301	4.188647371	2.252778214	38.97687738	4.141224145	2.89312836	11.30141754	2.816892802	2.472053808	3.743857469	6.279617323	138.522027	4.199495722	5.905560119	209.927264	3.50181147	2.633133566	4.16268081	284.5698737	30.68417423	9.385713275	9.019061206	8.593829963	7.838519378	3.521455392	51.47572265	2.756445888	10.24653843	2.779081211	9.797678974
TCGA-50-5068	1499	1	5.630203399	3.407733796	77.22212016	6.402159218	3.078180115	3.425838835	6.731367916	4.766180545	10.57755325	2.531257298	3.029054468	2.390679842	4.326510704	5.224884978	4.894563607	9.755003588	1.816789271	25.1245637	3.829250091	2.044034597	41.91366989	3.679109338	2.432458455	9.328459034	2.816892802	2.450870961	4.780690062	4.454626396	228.9844345	3.155323131	3.645797948	73.91313747	13.61912258	2.783445563	5.569925738	109.1815258	9.979487002	4.475365791	7.198434086	5.073362691	4.348591339	4.002439621	20.20037908	2.732069729	27.30710902	3.50194274	5.256995802
TCGA-50-5941	567	0	14.42068246	2.977908953	34.26517468	5.647624938	2.427829387	3.982010425	5.675757349	3.484689022	12.31302007	2.557517403	2.993864719	2.548164102	6.746343479	10.8581102	6.6423958	17.93491017	1.868561834	11.41030522	3.605408634	2.064904964	45.47540298	4.8497036	2.479864649	11.54011099	2.816892802	2.525916041	3.903196536	6.522146077	80.91976271	3.277722315	4.016464179	103.6267592	4.493983075	1.586690553	4.428284647	195.1612489	40.77956671	6.218327842	8.273166688	9.741537544	8.278477819	4.620609199	57.29805681	2.702429732	11.64721521	2.816965849	15.48288852
TCGA-44-2656	582	0	19.69010799	3.631720362	31.91877688	5.35243819	2.431099012	4.312792634	4.499900535	3.440016435	9.496336975	2.533924965	2.989663611	2.426432652	6.844453718	19.42481269	8.368413204	19.54028198	1.593863881	19.55475154	3.432495324	2.052173171	47.94952386	3.750483496	2.474034973	8.620629258	2.820224165	2.439501829	4.066758463	6.348876174	100.94536	3.269281128	3.758925614	313.5982588	3.924440055	2.154646961	3.85824229	222.2100948	38.86128298	4.761489445	8.361440835	8.144421488	7.61035646	3.389973132	53.79961911	2.684319517	8.841864144	2.6923352	11.44743804
TCGA-69-8453	550	0	22.67794933	6.621468762	32.56770071	5.509764781	2.601303974	4.350296609	4.669915132	3.317906155	24.62641254	2.526698489	3.057660413	2.476710026	5.205376098	20.39370701	5.535111647	22.61950063	2.568524116	10.38109578	3.698307775	2.379681183	60.04527376	3.909235965	2.75386672	11.61407448	2.816892802	2.439501829	3.5149516	4.570126728	198.1460171	3.984062478	8.90106091	-27.26309202	4.662267301	7.231593545	4.523220652	359.5010969	35.68724995	6.582714401	9.592799114	11.8354964	7.654928533	2.99432778	56.48035076	2.841080515	28.69026832	2.658429435	7.043157227
TCGA-55-6971	1400	0	17.90026304	5.956359518	23.54370626	4.319119077	2.514176653	3.941235742	3.310153233	3.165866815	4.933730719	2.5403858	2.968144609	2.434409809	3.568380757	5.308848458	4.642443475	6.733404025	2.61993961	9.621227964	2.848214899	2.587356214	34.20052279	3.995958139	3.518467576	4.845352506	2.816892802	2.439501829	5.545234876	4.451183493	105.8050738	3.134059395	4.434430508	-28.57563884	3.892963001	7.44546874	3.377039934	236.7640701	19.77136234	5.137157539	6.304311828	6.578641724	7.170570617	3.193462347	50.17723071	2.896176901	12.43808338	2.653108352	6.462114266
TCGA-69-7978	134	0	21.99074107	3.254794849	30.01424604	6.56863922	2.710180666	3.976575562	4.855305237	3.599894157	10.88333024	2.558744936	2.99598996	2.542483173	14.75453311	12.06657443	6.767122044	26.21003744	1.666884745	9.830351583	3.587541383	2.16249741	49.46325701	5.023542212	2.428228637	10.42315619	2.829825048	2.896879799	3.69830597	6.972421532	83.34280785	3.172942833	3.981872127	96.17965912	3.539693303	1.578881352	4.10541979	228.7814632	43.75437062	5.222678193	10.34102235	10.02913243	8.833570721	3.953344341	57.3372701	2.715861092	14.35513983	2.94789832	13.22007867
TCGA-50-5066	944	0	9.475171444	2.432283532	10.72540347	4.44303666	3.565018174	3.278709849	4.021629843	3.445540624	6.499663838	2.527737529	2.98661475	4.22117	4.881443812	6.332338019	4.363486061	6.885682307	1.514895743	14.72347305	2.653560971	2.372032403	17.64480114	4.8549527	2.663710005	6.83394494	2.977017437	9.872408663	2.790885037	5.52831436	18.74644488	3.217882819	3.507245587	-27.27748851	2.894920102	3.292821746	3.733824163	72.21285543	9.492936375	5.438166349	5.504499161	5.18115212	4.82850892	2.674306432	12.30527701	2.675875892	2.832931192	2.655040375	5.512594263
TCGA-93-7347	297	0	13.95570389	3.702118583	27.45834086	6.125011168	3.474645595	3.882808633	4.781024174	3.488091767	12.77267193	3.257489004	3.013027749	2.714948095	6.335358136	7.208226537	6.065352358	13.24399297	1.981247117	10.38341408	6.761009076	2.484597123	35.02960493	4.720659102	2.56373891	12.5317835	2.840054041	2.450672049	3.383400219	5.824844375	70.50467676	3.165396956	4.318282075	294.8539299	7.143123324	2.738136015	3.576204527	140.8683943	37.97555624	4.932681544	8.129390097	11.87402046	7.585777888	5.189521131	65.75586383	4.033470529	8.041257143	2.77308567	15.78117919
TCGA-55-8205	599	0	25.99781629	5.984911018	49.04847326	6.865914173	2.383318124	4.995983829	5.202201593	4.88259868	9.791749298	2.533480631	2.995439349	2.43647833	15.07725953	15.20702567	6.941311251	22.94947165	1.987452449	13.28481291	3.168527699	2.136699072	59.61190149	3.674619525	2.497375788	6.676134024	2.816892802	2.449691233	5.121350927	5.497826792	94.38027216	3.134059395	3.9495959	47.34473273	3.031689136	2.844415777	3.856818198	360.0039891	42.00742594	4.978354486	10.53642141	8.404753134	9.491139609	3.84401934	72.37892214	2.707186993	13.10306951	2.824341511	12.46426412
TCGA-86-6851	179	0	15.94181787	2.578673262	21.80015418	7.557927277	2.670891485	3.681211736	8.190665689	3.877556021	15.66214161	2.52608875	3.028899724	3.416266237	7.026651435	10.56138266	10.40194641	22.48265131	1.546713362	11.4575162	3.861272853	3.87358033	50.50836542	4.023461866	2.415746884	9.442852235	2.824417216	2.439501829	6.180943005	17.97104689	64.46108175	4.805385016	4.056640819	1359.021308	3.030724412	1.592437815	3.84866547	212.2552098	34.38548384	5.617531193	12.17022728	13.35485091	9.645131836	4.700366759	59.2343599	2.655316237	6.914728479	2.749197335	25.04198331
TCGA-L9-A444	307	0	11.10740297	2.70722926	23.13416297	8.828046714	2.4125506	3.493018607	6.682718453	3.236055552	12.77828952	2.539302066	3.0228655	2.482565671	7.60182271	8.895920787	10.60634248	18.04250831	1.363914119	23.94691809	3.410986438	2.774003006	41.79363218	3.727092849	2.388580217	9.982918555	2.816892802	2.439501829	4.20000234	8.888140009	71.95708414	3.344194139	3.91105422	502.6302518	2.869612099	1.771193388	3.813027106	249.5195642	25.88755678	5.228903826	8.456663708	10.0115789	7.408703972	4.476232409	39.20326881	2.693608594	7.891856669	2.674132991	22.36892306
TCGA-44-6777	987	1	24.93794768	13.05858655	31.54929682	4.318356356	2.712821388	4.628414886	4.447834376	3.201039085	6.617162285	2.539379958	2.995652017	2.37167607	4.174744597	4.20641484	4.477479468	7.924446364	5.500853453	6.868315859	2.803889135	2.372076082	52.01456753	4.039149736	2.867605811	10.01995012	2.816892802	2.439501829	3.894806015	4.727368809	132.6475784	3.134059395	5.148334431	56.61261583	4.300605799	7.526855715	3.435311991	389.9661538	35.76730198	5.249113527	7.297924571	7.713079168	7.237877637	3.152449263	76.00529068	2.777084161	11.31834968	2.794867005	9.021501565
TCGA-97-7552	1932	0	15.46576169	3.166369439	18.5627931	6.344805914	2.770986669	3.533767258	9.081834334	3.418749979	15.42869652	2.537896905	3.02109303	2.458211735	4.751577416	14.4340014	9.366746457	14.36443588	2.522105164	10.64580803	6.467072871	2.328482469	48.08040627	3.989450957	2.708905905	19.17848919	2.816892802	2.439501829	6.360149429	10.37957535	35.20401445	3.454455382	6.092765995	378.399594	4.68673412	6.011621887	4.076677974	71.37563386	30.50269138	8.893764555	9.354440563	13.7704519	9.851501744	3.058433979	78.72081802	2.749143662	9.661473529	2.626270438	17.13727348
TCGA-91-A4BC	44	0	8.205265721	3.029418665	25.45803912	11.25098255	3.342682224	3.821285812	6.868312675	4.138992168	19.0839544	2.549982386	3.232097653	2.910244183	9.027934738	18.36584152	17.77136384	13.8737686	1.597507759	8.204388722	3.042001057	3.508229284	44.13329878	13.15654697	2.518762275	7.494830323	3.151966611	2.459209098	7.042349443	10.2656095	65.12640995	6.451331631	4.15240811	282.3533611	2.553687559	1.596290165	4.917144046	253.6903286	20.39004799	4.194670771	10.7807831	8.931688537	6.931408641	3.803725625	39.88410127	2.677887734	7.633512503	25.90377665	20.82676406
TCGA-35-4122	225	0	10.81015975	7.247149492	71.11217108	4.311375223	2.609674578	3.651132869	4.135760856	5.254529544	9.504688548	2.528186053	2.968144609	2.607404547	6.459173228	10.59089594	7.548462229	16.30617809	1.786533394	24.3946099	2.7517207	1.996570223	62.3642264	5.27176514	2.409225367	5.916935621	2.816892802	2.439501829	4.748622343	5.073722028	308.8348608	3.580022463	3.486305553	410.3974395	3.069955537	1.690108843	7.270554181	341.4366989	23.15573743	3.813214046	7.492629853	4.703642699	4.915184065	4.499970476	54.19159422	2.672967289	56.11785196	2.958938921	6.746066027
TCGA-44-3918	197	0	9.541025209	2.804718445	40.38586717	3.954313378	2.8852254	3.727121642	4.332507181	5.505799627	7.678937027	2.575220624	3.013444537	2.444490782	5.977703385	15.29856013	12.40914044	7.406760061	1.145489734	23.55744376	3.631443634	2.07489299	67.36953197	3.60566111	2.484051132	5.102452706	2.816892802	2.439501829	5.463819617	11.03419341	23.38668425	3.323830754	3.36447695	70.5644482	3.172650733	2.52052151	3.493869847	41.3320915	20.69733405	4.017479519	7.953857866	4.500730889	9.024387461	7.342773435	55.29113681	2.624723935	17.72784865	2.57124963	5.358075439
TCGA-L4-A4E6	435	0	28.84497846	6.72365487	45.67335932	5.378425246	2.408712883	3.688071599	3.86255918	9.28565498	6.0591015	2.524800713	3.066234837	2.502781977	4.868065009	55.29275061	4.255668483	14.63883184	3.303067608	23.06621703	3.719771524	2.48231326	59.01245171	3.826998076	3.04276901	7.832018761	2.816892802	2.439501829	4.172622746	4.874287405	230.9740376	3.14775678	4.816606744	-8.064872251	4.056302667	3.787082925	8.213052099	374.2535333	46.92668789	8.015994945	10.86220029	6.670593481	7.941642414	2.473205212	51.73987448	3.24706093	21.47663146	2.761552367	6.604454951
TCGA-97-A4LX	614	0	26.85082835	3.726995467	35.75645413	7.968883291	2.428104486	4.443250329	8.733473144	3.908804057	14.06357224	2.569711558	3.023406965	3.117943578	8.836443947	12.08358245	7.661437202	21.75988497	2.048196922	9.679366005	4.248379017	2.39164739	53.69328798	6.704100944	2.469416529	12.9740697	2.816892802	2.439501829	4.031981962	9.352804307	83.09593588	3.481318668	4.90983552	575.2512893	4.340370779	2.012697138	4.041974962	230.6629712	46.00689722	8.088882797	12.14045017	11.38819652	9.891042161	5.928512093	63.82610107	2.754580951	13.15997065	2.639144127	18.84509115
TCGA-99-AA5R	658	0	13.12445065	3.7493777	25.54042207	7.48067051	2.414858977	4.693688415	11.96113375	3.214401169	10.44716076	2.531498915	3.031333813	2.525548518	4.040840824	9.186568878	5.407602129	8.296575547	3.104016044	16.4314315	6.14988091	2.986991149	43.32914082	4.378484849	2.949115711	16.28707502	2.816892802	2.439501829	4.722081604	5.527376947	99.00028422	3.134059395	5.569251394	63.24611353	7.328715737	5.672849264	3.670593018	157.4216779	29.64040379	10.26430272	8.225957932	8.864002971	7.246385247	3.297578121	39.41156968	3.070175275	13.30530294	2.980163178	8.618038544
TCGA-55-6979	237	1	19.77818112	7.031318984	35.35272449	5.85157826	2.450385362	4.004049829	3.91908588	3.707588314	7.406213583	2.551664742	3.004348713	2.408348222	4.289197751	16.35040914	7.861703943	27.98587527	2.275327413	22.56647543	6.472545887	2.372654949	61.5599465	3.774627392	3.212416536	8.534248022	2.828102343	2.439501829	3.291104391	4.995715978	191.8348998	3.134059395	4.593863833	0.311238699	5.17340604	3.094238858	3.785647574	411.2205546	38.90215251	5.864042107	7.712432038	7.82606839	8.353598187	4.37834403	72.50126645	2.715874055	25.20904347	2.811916853	7.640837288
TCGA-97-7553	1870	0	29.55432753	14.65169712	44.78702397	5.018260255	2.696351934	7.184608002	4.957755847	4.429483932	7.978272126	3.318147433	3.018600167	2.809392996	5.99299941	21.4286851	5.438970477	16.91669022	3.272973764	14.7022617	3.919865528	2.192607733	58.96947454	4.09625814	2.694458186	9.135208755	2.816892802	2.891555585	4.664750649	6.531906069	138.3196106	3.345428837	4.37804743	100.4717916	5.188326533	4.30684624	3.953655853	256.2042877	49.37249946	6.849161981	8.909647956	10.87423339	10.5672408	3.564452944	102.3275327	2.8787851	15.11615835	2.889161467	11.12266127
TCGA-91-6835	79	0	9.198951906	5.325769713	16.30135092	4.792979521	3.786457249	3.369364982	3.814022056	3.385598768	5.277538603	2.54098587	3.069935825	2.642113701	3.68194182	3.299945078	4.087540216	6.26511931	3.09578369	4.853618941	2.804415021	2.897259322	15.9870672	4.238741745	4.003369077	7.372432775	2.872046958	2.449001754	3.637108988	4.258668187	28.29458933	3.134059395	9.006781983	-31.48396045	3.484179779	40.5273574	3.369906739	96.02064934	27.4992149	4.475788885	5.837902186	6.109755721	5.144261056	2.033263947	23.0349232	3.162905618	5.513931984	2.719657651	5.975977328
TCGA-44-2657	400	0	27.28018126	15.89687341	27.58481852	5.847361706	2.642524525	4.616733116	16.35464646	3.841926795	15.78635916	2.541954371	3.069284281	2.370220362	5.564189095	8.396284029	5.194434488	12.59238973	4.983256122	16.3399995	6.559161479	2.927017376	75.98058781	4.054986436	2.896534833	31.3038869	2.829418773	2.469706996	4.193863223	6.018770204	160.2469036	3.162305813	5.384542098	8.789860107	7.785590448	2.715609696	3.704275986	328.0899803	41.10193566	23.00132505	9.805587968	12.82777429	9.659003915	8.043010899	97.66353242	3.123811561	18.90728888	2.750226411	13.24521925
TCGA-50-5045	2174	1	10.51438683	4.799840989	57.43179366	6.108623644	2.500077914	3.456983227	7.87141283	4.982193287	11.80198126	2.58786792	2.999458331	2.557482274	6.236020787	13.20842091	7.020168698	13.91634152	2.756566662	31.20235069	3.59742047	2.106564524	63.81497848	3.737268581	2.536327074	12.40972172	2.816892802	2.439501829	3.475584561	5.183451598	309.4280562	3.221512755	4.265534329	232.1444591	8.423207986	3.611933865	5.241051313	322.8582955	32.06326438	7.342374859	8.609798503	8.211881999	6.198547561	6.057497982	49.79729641	3.034680047	25.61198145	3.310935653	10.37345925
TCGA-44-6778	1110	0	19.82165552	6.637238957	25.96992153	5.887899544	2.637198346	9.946764866	3.286064586	3.672767877	7.287590886	2.618088922	3.126103846	2.368473973	3.902753887	7.617846344	5.852323325	6.785918136	5.856209993	24.19739555	4.470360283	2.791764068	43.93633682	4.323728646	3.438363656	6.807937492	2.816892802	2.574285331	4.963296264	5.08466946	123.2918263	3.181325542	5.419187653	-22.35584661	4.698962706	8.315860178	3.389341054	172.9113167	29.09886989	4.377399726	7.779130263	8.617212852	7.978517237	5.232172529	62.77350254	2.749712146	19.9565344	3.054113728	9.577943604
TCGA-55-7728	704	0	12.17844288	3.20565112	50.77356391	11.73639742	2.356557091	3.570503249	5.941007195	3.380824304	12.27651311	2.540048117	3.098908533	2.512201341	4.209375489	28.13410978	4.417082797	27.78083373	3.318481686	15.74584316	4.509275453	2.15474025	51.21817013	4.044284412	2.673809706	10.77235801	2.816892802	2.439501829	3.525268234	4.750263033	409.041505	3.526648652	14.92369379	-0.877676119	5.664081689	1.829600868	7.682847392	217.6257743	55.51467438	7.572092301	15.42201076	15.18068431	6.447705514	2.75013001	54.21051958	3.059295432	36.57462469	3.395931543	6.361344749
TCGA-MP-A4TJ	339	1	12.95037288	4.100072284	26.46513189	7.823359566	3.62214314	3.641289893	10.74706967	4.437978945	14.14630326	3.523309869	3.336341071	2.932192487	13.10353091	24.20421796	9.087462166	17.47365387	4.091762105	29.78716242	5.177362744	9.512075857	52.87396751	4.925437289	2.826881716	16.14710546	3.595901198	2.462410413	4.991613286	10.81910115	51.86857501	3.926710553	4.739334243	637.1163287	3.380364044	2.266052336	4.102149614	217.1517766	34.33373108	8.2453764	9.706690677	11.30910377	8.8978298	8.640290572	58.04956355	2.902823437	15.67956619	2.811523887	18.39771272
TCGA-86-A4P8	431	0	24.49161439	4.783545525	26.27193007	8.277084774	2.652083686	3.563321288	3.806112626	3.13915322	11.06623907	2.524800713	3.075049583	2.590195843	4.016222422	18.26222754	9.511331415	17.54905901	3.272184581	18.85777392	9.060219361	3.052747629	45.40899349	4.227730056	4.266661112	9.444272583	2.816892802	2.439501829	4.725267478	5.178648102	127.6279678	3.146499636	5.152624817	-14.55350887	5.173372651	3.645542059	4.130557772	282.9753025	34.34706949	6.865872004	10.23389818	10.8530959	8.785655045	4.236842464	49.10367014	3.163027548	14.8477566	2.860240905	9.861074375
TCGA-78-8648	1209	1	21.56184942	4.466259291	26.5510864	7.315188786	3.057215236	3.604025335	6.172400006	4.24051304	10.5949927	2.524800713	2.996240956	2.606915012	9.308973099	40.65792991	7.495548155	26.96271596	2.182020681	33.73745819	3.398302178	2.362732368	60.96414749	4.168203763	3.023154222	11.50137096	2.834291216	2.439501829	4.833846457	9.17931647	174.2788826	3.134059395	4.78447729	787.65277	2.953807783	8.384163549	5.036968722	293.0786747	50.31222596	5.972310294	9.181815564	9.969473817	8.467638238	2.62770865	55.00210734	2.822788693	13.11899317	3.281218952	11.40873422
TCGA-55-8208	674	0	17.89452604	3.839942788	49.44312668	6.612770255	3.895659085	3.861806003	8.169397074	4.365629144	11.79536629	2.53506647	3.081130035	2.635559587	9.529554836	24.54853477	7.887673259	29.8604204	2.649943077	13.36856058	3.734848968	2.266386357	72.20452114	3.783223521	2.477184896	11.70512257	2.816892802	7.84438867	3.952356787	9.092693834	115.1203139	4.159587807	4.042816723	403.8144155	3.330244721	1.985893517	6.202728704	345.0747446	44.03306309	7.652410654	11.30939283	11.69211596	9.366993676	4.682315996	77.1375134	2.714125785	24.17670964	3.039802614	12.70388386
TCGA-55-8089	702	1	17.48397695	4.140516521	52.56639198	6.441998715	13.36533737	3.780382834	5.40741499	3.692997431	14.22285935	2.527572981	3.007373973	2.460196076	16.6633311	26.37784586	8.102349278	31.24455974	2.293422937	14.19054582	3.435142039	2.167336681	63.58027522	3.676211422	2.46649651	8.534333228	2.816892802	2.444383403	5.742276086	6.779990638	105.0115414	3.134059395	10.12518386	213.9491756	3.06705595	2.03149797	4.12804654	368.3838766	37.50502894	4.913397087	9.661591867	10.19213013	8.957417897	4.215292949	72.08654362	2.664230614	13.29901425	2.892764872	20.42862345
TCGA-44-2661	446	0	25.90165657	7.740201947	27.08952193	5.132000395	2.481365985	5.018397782	3.2953936	3.485273343	7.52761867	2.548599976	3.140849608	2.481289869	3.850231356	7.201042326	5.317877684	11.64133054	2.619259364	6.444532146	6.600424697	4.233756159	42.27901171	4.122345571	3.444041419	6.226505632	2.816892802	2.439501829	3.362023317	4.744328074	142.5690638	3.170234356	4.948167019	-25.31803174	6.123276575	5.914132795	3.492564429	254.42538	44.13166542	4.918132375	8.672553611	7.054035926	7.597705724	4.041930528	59.77428844	3.042146078	11.24194782	2.73854817	7.630069438
TCGA-MP-A4TI	429	1	18.07358405	4.926450614	44.46510957	8.924345003	2.713274844	4.692853836	4.686701444	4.954964279	14.92396465	2.548438611	3.069505591	2.595762284	13.59606013	11.619257	7.017044464	26.79804642	2.610187798	11.097797	3.924388761	2.239180953	54.70319413	4.058893364	2.501370113	9.920923678	2.816892802	2.439501829	4.157686002	5.185965298	123.2552579	3.148213512	4.769644585	4.514396866	3.474395278	1.632946689	4.192110226	301.8947749	43.2373527	4.907605528	13.71259482	10.91294132	8.196255392	7.721665821	75.72976498	2.808463455	17.99375511	2.981459383	18.47735811
TCGA-55-6987	2137	0	11.93916793	5.563071936	31.95002979	7.164332828	3.971073584	3.543174995	9.40757689	3.993639946	13.28282338	2.53713687	2.968144609	2.926126441	7.138139011	19.79632645	9.234480543	23.81380876	2.287898658	11.76056345	4.112568703	2.096587231	59.18977558	3.805547617	3.331689804	12.8962286	3.688879608	2.743613144	6.478128315	10.69532755	77.33004495	3.182812005	3.968348084	548.961709	2.983693956	2.143754187	4.781075982	168.0841539	27.13011842	7.077717744	10.22202184	12.49717925	9.07283641	4.05849294	63.15002325	2.659883642	16.98133307	2.636273068	21.73410561
TCGA-05-5420	457	0	11.80003832	8.402694683	70.05766356	6.901748437	2.845877665	4.31920972	7.746119959	8.402144478	12.9317757	2.524800713	2.968144609	2.395751918	14.09390073	30.05287715	15.84125427	33.76387291	2.427705842	11.61124619	5.88747769	2.058582076	102.3124253	3.684478682	3.750646173	7.714631061	2.816892802	2.439501829	5.286040528	15.76735005	294.8079727	3.537548695	3.510203308	3652.531829	3.60404085	1.919125021	4.940300713	442.5834899	28.06271627	4.259362455	10.70726536	5.86985257	4.806257713	6.61189173	60.8413015	2.673222415	50.19771724	20.31602341	8.658061271
TCGA-50-5055	1830	1	9.260452466	4.21030546	27.84925745	7.381119105	3.151917249	3.983234319	18.62167285	3.81799006	16.96293503	2.6405236	2.968144609	2.614048805	5.682945561	8.193936932	6.945362749	11.26961467	3.689605741	29.81820308	7.124981447	2.295081638	75.24175629	4.717107812	3.097703241	39.32783128	2.816892802	2.476551219	3.545794059	6.404675387	109.5769161	3.157157268	4.920783452	299.9284055	10.04066021	3.234385896	3.834729167	101.4748141	36.99174405	17.62097264	9.244268936	16.38202036	7.739045668	5.141162134	84.97486409	3.99066844	19.00066012	2.904426782	10.84028673
TCGA-38-7271	800	1	17.67311797	7.711961522	25.52236307	6.036652906	2.695220113	3.672695226	18.23823443	3.915054393	16.21558366	3.16196683	2.997754811	2.513875555	8.990128743	12.64108039	8.502386143	15.84499443	3.496101049	41.46825775	7.784343028	2.298555436	77.55464823	3.889962981	2.505531061	59.71934728	2.816892802	2.450555616	3.280409828	8.625206848	66.12938559	3.175407279	5.356518661	371.4793136	6.155054873	4.819066526	3.442232552	123.6838067	51.1956052	17.19027303	8.242467489	20.0270532	10.65087032	3.268121179	88.86664664	2.758911755	11.44852998	3.047368125	12.97886876
TCGA-99-8028	1118	0	12.58974152	4.108620402	60.5781052	8.192565871	2.480047152	3.572722809	7.289216939	3.483498626	11.84963538	2.547087889	2.984317826	2.732723376	9.845256324	20.66323759	10.02017835	30.77704934	1.910064129	46.57490111	5.467390338	2.25141207	73.43172308	3.879713269	2.557632516	10.51744646	2.816892802	2.439501829	3.81506058	7.361050139	179.5871677	3.224396924	4.099706637	529.9459404	3.05790792	2.421903461	5.575054133	615.548362	46.42250586	5.343210256	9.061818813	10.44426125	6.81617511	6.185793818	50.49227089	2.820174498	19.97468651	3.105881447	13.29468732
TCGA-50-5049	2146	0	16.97199242	3.106811902	65.70121949	6.554441396	3.45161056	3.530914305	8.069231516	4.879364742	15.4461653	2.621912349	2.968144609	2.706981888	6.96424169	15.24770926	9.945705948	31.39818109	1.958871609	30.92314365	5.11613968	2.134941376	79.00749467	3.732291393	2.561096812	16.56277549	2.816892802	2.439501829	4.08863375	8.728582011	215.3955774	3.166041555	4.158729452	458.8761101	4.775131493	3.034157336	5.485510919	452.1920002	58.5733495	5.214064055	11.08619667	11.02020268	8.667218776	5.801984237	74.93753896	2.69391921	17.62969598	3.254397369	14.42659591
TCGA-86-8671	839	0	18.70671599	4.194353616	37.30193931	10.06042092	2.429966608	5.121652409	13.00748479	4.222860671	21.18800368	2.547994099	3.055664947	2.672849773	6.039957819	11.1354268	10.25065269	28.55731561	2.694279329	12.03851385	8.3596445	2.87204887	69.57453629	4.189720127	2.707793944	27.48752839	2.830441849	2.439501829	4.007395923	7.374777717	114.1899013	3.210443091	5.79331092	106.6166117	7.39603195	7.884533309	4.352929474	247.600558	52.82901542	10.82477074	12.83077838	19.20179383	11.62476719	7.419628711	78.52955643	2.690828191	13.17587268	2.890029419	24.7014703
TCGA-50-6591	119	1	2.812777875	2.39537563	0.314498086	3.289123217	6.517396374	3.125300441	3.186130159	2.632560543	4.596874411	38.7189935	3.188876176	3.738033376	3.07748373	5.431235489	3.056436498	2.089736887	1.217678566	1.805716652	2.004599072	3.146993515	-1.14967396	3.982445271	2.586754158	3.803945454	2.892829526	2.494436059	2.472844451	3.666974937	-12.78250778	3.134059395	3.290047642	-36.39992442	2.553687559	1.556906558	3.368996336	-33.68244594	0.064117181	4.94200938	3.32468502	6.864300112	3.429727066	1.462552542	1.412012149	2.637073486	2.424582923	2.48913906	3.285550299
TCGA-62-A46O	1454	1	3.198016094	2.247344152	-0.21072197	3.34471537	6.90863991	3.124859878	3.458835428	2.691111781	3.188113743	2.539229722	3.058891123	2.707207443	3.237495991	3.703291329	3.272369505	2.418632798	1.154788372	2.369524141	2.030893519	16.99286866	0.12923543	3.615329456	4.234068329	3.30381032	3.898626889	2.541131607	2.552623845	4.178817762	-13.15302941	5.87435887	3.537219799	-4.368860517	2.553687559	2.138049261	3.359714	-32.67724949	0.220210375	3.629991505	3.398748381	3.466036949	3.205776622	1.605331079	-2.310011569	2.967428972	2.507654263	2.480317348	4.174938786
TCGA-55-A494	481	0	3.231210006	2.215486225	0.455570266	3.507259367	2.692777969	3.145571013	3.24367272	2.665857676	3.295902935	2.613500487	3.131860867	3.592738265	3.254688067	2.943799079	3.539716182	2.384614266	1.122952895	1.899610384	2.033734042	3.571960549	-0.547647131	10.43712035	2.379675816	5.134286683	2.816892802	2.439501829	2.513380319	3.682784475	-11.06971178	3.972311962	3.338985736	-35.66732345	2.728723884	1.475930871	3.386688782	-28.58396732	0.456051927	3.572724845	3.662581262	7.565582295	3.149724693	1.486051413	-2.896252371	2.725479994	2.12747206	2.490986271	5.705700341
TCGA-55-8094	541	0	6.30696325	2.266147105	0.788458757	3.306010411	12.69791927	3.124329417	3.328601742	2.606801854	6.044515582	2.531311029	140.7463743	2.313739594	3.414259696	38.15856631	3.12276361	2.273888493	2.072767294	2.180357398	2.051611396	2.011820042	-0.623119692	7.506648766	2.60623637	3.498642117	2.867601842	2.477714323	2.50353365	3.672489523	-10.54143087	6.67892016	3.219032814	-27.15462366	2.577326379	1.496891535	3.445846875	-20.15182754	0.200927823	3.641936229	3.401973867	3.283309235	3.178962481	1.490497297	-2.596046255	2.665957876	2.30494463	15.41246149	3.507153079
TCGA-91-6847	842	0	14.24517764	6.926745701	16.15089999	3.774883324	3.110895276	7.794824076	3.250923396	2.625314905	3.816339693	2.531004215	3.114450451	2.339403463	3.212354803	2.610600557	3.518705393	4.151733622	2.234863644	2.751915735	2.714404219	3.102602785	25.12700332	4.002198938	4.353840726	4.240300422	2.816892802	2.461348816	3.074644724	3.907408626	71.0456727	3.174919892	4.677373807	-28.98250455	3.060495207	2.841318381	3.354411269	226.7909738	18.75859761	3.986149249	4.862878846	4.792319395	5.40474314	2.362905679	35.65964403	2.889936144	10.93502061	2.541262183	4.774363002
TCGA-86-7955	508	0	3.079843934	2.325599179	0.256173199	3.329965159	135.3286681	3.167184097	3.919268234	2.633670254	3.56595898	2.531404881	3.030446735	2.316232242	3.38983287	3.051774608	3.443596211	2.531796653	1.16012181	1.778436188	2.049993989	2.021818354	0.015414781	3.61528074	5.769238492	3.828608374	2.816892802	2.458108244	2.595823564	3.770521021	-10.97128566	4.160648607	3.273995799	-27.5660062	2.606442665	1.517945477	3.385790108	-27.16512303	0.544644702	3.756042897	3.48242844	3.69361968	3.217486814	1.584148014	-2.098561015	2.637272448	2.304225325	2.506080584	4.800929694
TCGA-55-6972	1632	1	17.78367065	7.281709803	26.54815442	5.011226859	2.561113555	7.734355979	3.336476052	3.208857292	6.956136554	2.524800713	3.158257575	2.408781636	3.509116444	4.735445094	5.639990295	7.466446413	3.424928552	9.829723259	4.458574907	2.96279964	32.65627814	4.113366816	3.338076246	5.861300897	2.826703284	2.439501829	4.861839174	4.876498087	95.0494723	3.134059395	5.094238257	-4.509133079	3.212244241	4.785416358	3.584628845	197.7970952	23.54078545	4.701989814	6.845554072	9.453857341	6.698331711	3.627041476	42.80387763	3.007637685	10.42919181	2.705970616	8.530345866
TCGA-MP-A4TE	896	1	3.402172279	2.483988668	1.577746209	3.441966113	3.324463976	3.131272964	3.660693514	2.644706394	4.047581752	2.540528611	34.39028243	3.176265766	3.527426692	2.853350397	3.264284224	2.454722884	1.275547768	2.374610678	2.08935986	5.501661067	4.022564074	10.59432711	5.059544019	4.154603725	13.3063909	4.821238073	2.645177412	4.570787993	-8.712199926	7.93394486	3.318879197	87.1764764	2.604449919	1.569931035	3.431593124	-26.50855261	1.204056304	3.738804664	4.069478975	3.278048692	3.348865223	1.498791797	-0.817135604	2.633025157	7.003183432	2.737504367	4.590495761
TCGA-55-7570	824	0	4.719261993	2.365787366	2.59719642	4.708022829	3.673096189	3.158888766	3.660925096	3.039206052	5.484803991	2.532561889	3.187795767	3.256692298	3.579193543	5.696712143	3.991402011	4.178080748	1.282021971	3.574344417	2.078231218	2.212643117	4.073362058	5.229275508	4.204609093	3.809020867	2.816892802	33.01792404	2.629166717	5.103678196	-1.607550202	3.760284198	3.51590365	77.89174482	2.617094052	2.24630137	3.423095677	-4.569461343	4.463226178	3.734442329	4.216840418	9.365972749	3.625320204	1.869703669	2.709158732	2.670808085	3.099813413	2.797331975	4.575337305
TCGA-50-5931	434	1	16.19563714	9.717776479	17.64884107	3.998795856	2.483534339	4.247972917	3.23525925	2.836300422	4.102210191	2.530288443	2.968144609	2.397692654	3.460665356	18.93038225	3.268306295	7.667481259	2.619738683	18.37460707	2.271204971	3.403608367	32.66507153	3.810695824	4.318490013	9.938614115	2.816892802	2.439501829	3.381713835	3.834472145	134.5135662	3.134059395	4.250591725	-9.326371758	3.071759144	5.964283834	3.651469545	220.8008638	25.28919463	6.3619749	5.447550443	7.432407285	5.051137094	3.064680542	33.35604267	2.872369383	12.33783208	2.628626996	6.518464695
TCGA-44-5644	498	0	3.435604032	2.226410952	1.843201985	3.513761812	6.983973669	3.185331318	3.447217385	2.660265271	6.472776438	2.533549764	3.105705273	2.724811725	3.674530878	4.430696293	3.562635386	3.245191866	1.382289085	2.782118629	2.155957793	3.122986861	4.982845649	8.436630567	11.50028108	4.751590085	6.641620985	2.449772388	2.62588779	4.382694873	-5.619567448	18.7510336	3.25328434	-3.079148768	2.564276761	1.505657115	3.417218237	-15.86006499	2.06791393	3.650113	3.791978211	3.971604512	3.402531817	1.638241897	5.370850275	2.652430559	4.511540842	2.64763278	3.987842269
TCGA-78-7155	1171	1	4.910950064	2.451588623	4.847064458	3.55320124	2.565309659	3.195426409	3.657048538	2.854982645	4.70524685	2.52997465	3.236597749	3.183863477	4.402620864	7.730427605	3.511452945	4.455229675	1.207014191	4.456953555	2.240372655	2.232223891	4.104389252	4.356728289	2.54057175	3.723226977	2.824449041	2.439501829	3.271456457	3.959708735	-5.284544333	3.134059395	3.266914507	-33.1464961	2.581867235	1.526097874	3.481324868	-8.477028309	4.544942993	3.705432929	4.230925812	3.766168413	3.824577683	1.724049829	7.680375228	2.624723935	3.215198688	2.513555836	4.582758595
TCGA-86-8054	745	0	4.87520549	2.898854003	5.491588882	3.622554186	7.959437715	3.217631438	3.311488919	2.803550021	3.925246023	12.98474122	8.529889254	2.938143066	4.455736072	11.06903996	3.390089311	3.648769516	1.236895326	4.888306047	2.204382797	5.392480623	6.79152327	7.331795396	9.296070225	4.481270617	6.349805909	2.597644137	2.689468756	3.863874597	2.009436042	3.725607805	3.346269415	-27.61041449	2.627322451	1.750446624	3.461714128	-2.347250012	5.261230945	3.83135871	3.908479969	3.950189749	3.693482629	1.683602206	4.477851554	2.686652133	5.95116209	2.53674001	4.515318685
TCGA-64-1678	1189	0	3.030085065	2.225880559	3.97264604	3.329568877	7.576309685	3.145354022	3.63123721	2.810672585	3.589788758	3.631994659	4.672898652	3.079765346	3.878380174	3.43805208	3.583990397	2.502761063	1.104167813	3.400567283	2.022473391	4.815512944	2.216049657	4.180947524	2.538365869	4.115603745	3.378232555	21.93562471	2.62321134	4.161096402	-6.367439654	9.822214354	3.344882523	0.643311496	2.626592698	1.511832172	3.4160267	-20.35180857	-0.08164269	3.58971174	3.482415812	3.191912098	3.139961607	1.727430753	-2.965188298	2.63834937	4.260519543	2.690026615	7.912510894
TCGA-86-7713	422	0	4.818766613	2.322083961	4.183223445	3.487526171	3.291428035	3.21093577	3.362210987	3.169089937	4.327772329	3.259468289	13.07492444	7.481355716	4.174392947	13.17612226	3.843879606	3.849242874	1.740267196	4.870477529	2.405099393	2.617616285	5.455063776	3.641783574	4.640141718	4.17790262	9.051772902	2.443576304	2.613792704	4.487159704	-2.91193478	3.225505456	3.291002893	23.27228339	2.692316739	1.561094338	3.535162796	-13.89962432	4.710696129	3.63893819	4.186243266	10.62338567	3.8075346	1.992940804	3.962972768	2.652202953	4.913838406	2.553070169	4.673948216
TCGA-78-7161	215	0	3.672548143	2.270283685	1.924748458	3.642022437	2.80177388	3.159876164	3.292961165	2.682241809	3.959585156	2.531685165	3.773477888	12.51626652	3.421032175	12.72539168	3.333453803	2.801197904	1.355893021	2.557759954	2.240840055	4.530670317	1.604615475	4.436207491	3.931364088	5.740780055	3.190914585	2.439501829	2.74997484	4.098477733	-6.58889306	3.27009647	3.359501504	-13.83139734	2.643677816	2.286535676	3.374705673	-20.94718445	5.992703728	3.600592704	3.742005089	3.863936436	3.331151097	1.621454428	-0.765331466	2.729372492	3.175233028	2.611805491	3.971898081
TCGA-50-5946	686	0	5.847536464	2.723026929	5.500526397	3.790577127	3.982137937	3.237656662	4.332531945	2.920119948	5.88111502	2.618972253	3.010448962	2.416898702	4.991019293	5.797633854	4.403603006	6.905537806	1.220139558	5.565951505	2.449715373	2.201243852	13.52704731	7.156360085	2.453699265	5.298840458	2.825625003	2.444766044	2.657772952	5.82309195	13.46724236	3.360510065	3.512651156	182.8657365	2.591680317	3.118355126	3.521138939	36.06735373	11.84068404	3.880466035	4.788237856	5.224053722	4.172746505	2.247476071	7.909064425	2.809338729	4.816895159	2.562375302	6.306182994
TCGA-MP-A5C7	1862	0	4.033016623	2.228513007	1.757873398	3.585645295	2.551190626	3.147506279	3.362265168	2.851751259	3.703613847	2.53877984	3.407730171	3.303666413	3.540904249	3.117957095	3.65119938	3.05907098	1.194325618	3.081439989	2.38804738	17.83928451	1.454677362	12.62485736	2.62240074	3.938225685	3.275112103	5.004959175	2.665382184	3.954719324	-9.119972475	3.32844214	3.365477895	-7.839504108	3.128943683	1.737773715	3.402650654	-21.316983	3.237303096	3.712170301	3.772090025	3.716745814	3.466850879	1.571954137	2.289322686	2.624723935	2.46586041	2.482532103	4.443606172
TCGA-64-5774	2550	0	3.50901032	2.314218694	4.468393926	3.583933603	17.06199931	3.193039926	4.035082756	2.736292367	4.745744058	10.24931593	3.111551524	4.213659304	3.96534605	3.64581692	3.808865206	3.437784765	1.210646932	6.378228779	2.361002096	14.10174666	5.077722489	13.24702411	10.19430122	4.787708933	4.079170602	2.46244551	2.59241521	5.10403495	-2.245337444	5.308249951	3.362087377	267.2933289	2.593113409	1.542825043	3.452660637	-13.68783458	3.696746159	3.750515735	4.001972452	4.010604431	3.551602601	1.939633717	1.817733419	2.624723935	5.344191334	2.527565416	16.93726418
TCGA-86-8674	405	0	3.038798899	2.299554592	0.953635711	3.604256829	2.504549917	3.151736637	3.371021606	2.689953227	3.880169677	3.096713739	3.013105349	2.776629564	3.33067896	3.242519016	3.467042866	2.90565592	1.149302261	2.588502339	2.166300247	3.142319198	0.017159832	3.691323244	6.854053895	4.605440892	7.201936559	5.015892154	2.604992317	3.862099707	-8.759731564	4.813517814	3.590021626	-14.79740318	2.700780366	2.355916623	3.58153707	-20.64215101	0.795698365	3.720888822	3.601295702	3.528965697	3.227202533	1.669632906	-2.009274052	2.658682864	2.704473799	2.51785816	4.043526408
TCGA-69-7760	202	0	4.109891061	2.609826132	2.219737487	3.248334219	6.584431322	3.999005057	3.555694002	2.666215998	3.238785598	2.670756288	3.030731414	2.406456567	3.718009567	3.381110209	3.574971774	3.114016272	1.104291468	3.028678813	2.052789242	2.407897927	1.582114143	3.819054084	2.491068817	4.107667996	2.875027299	2.439501829	2.53720508	3.795625106	-5.011042028	3.206889924	3.390839327	-30.30676429	2.569747	1.507767658	3.34478098	-19.17077192	3.164823385	3.603962518	3.461368184	3.454718242	3.698822253	1.796151516	11.90270972	2.645733679	3.311125792	2.486687462	3.627463455
TCGA-78-8662	3361	1	3.467773068	2.538952141	2.175734039	3.420749208	2.623865332	3.177084974	3.363789586	2.845349616	3.555733804	2.536140482	3.021632939	2.328511233	3.213184696	4.241619349	3.409033288	3.243728217	1.292162081	3.518276234	2.167472638	5.383374986	1.908676811	3.636774161	2.408910652	3.746469189	2.816892802	2.439501829	2.652980143	3.669933221	10.35005175	3.171405123	3.264422729	-34.83986016	2.759559867	1.577960817	3.494413374	2.674487724	3.200165159	3.992475239	3.762228634	3.627428374	3.318376293	1.815403672	-0.26334473	2.705523572	3.522288887	2.508520918	4.062183965
TCGA-78-7220	807	1	4.996197936	2.466910749	4.249073753	3.504487137	3.913083022	3.19840155	3.241341638	2.740694582	4.466076371	2.530967848	2.968144609	2.479388242	3.686872094	5.817648765	3.866588303	3.993255717	1.311477368	2.903143976	2.329472472	2.246005858	4.224759043	3.88451413	13.54143735	3.667858992	5.903205053	16.84637797	2.906663184	3.918737665	-0.189581574	12.0977491	3.347754421	-32.34407538	2.717900906	1.679064455	3.497962248	-13.92455384	3.832768557	3.6872909	3.973249583	5.778444327	3.589622453	1.809606771	3.756479095	2.654019204	3.54995265	3.017798549	5.122672902
TCGA-49-AAR9	260	1	3.510135379	2.25850653	4.292099155	3.53419653	9.889467848	3.180795826	3.261381526	2.576527439	3.527485789	2.676101402	2.968144609	2.55015255	3.685169597	3.357065905	3.374245997	5.739009219	1.163953704	2.747484967	2.000838248	3.575662137	0.99966158	4.325478104	2.420686223	3.268609101	2.816892802	14.69478624	2.614690308	3.736758105	-3.000487462	3.134059395	3.351134167	-27.15445159	2.560730759	1.512413622	3.386938666	5.04028933	1.366162553	3.590240278	3.852720574	3.892939072	3.298680696	1.691296528	-1.642923123	2.643152457	2.185411413	2.521709775	4.283603048
TCGA-78-7150	666	1	4.346113001	2.282551377	2.293848367	3.49831167	5.618001479	3.173621814	3.287516288	2.709293053	3.984404464	2.590751314	2.968144609	4.84135092	3.724041457	4.539026632	3.588588617	5.177259469	1.102828051	2.115632786	2.194758298	2.940394822	3.273657455	3.670700594	7.885067013	3.592104294	5.449559469	8.133375671	2.619279269	4.101893096	-2.08544787	20.64151787	3.405251163	22.28191537	2.5682006	2.011324369	3.450264872	-10.53431911	4.47498954	3.622097146	3.846744449	4.14311016	3.511601588	1.882276625	2.109094314	2.672190612	4.268967451	3.210805826	4.955103141
TCGA-97-8171	568	0	4.210573353	2.508657034	2.856049486	3.377265161	2.371912232	3.166399663	3.398337391	2.628897406	3.217823869	2.681244406	3.03006847	2.327870116	3.264850081	3.93714259	3.197898215	2.906346704	1.13906903	3.671186506	2.089523599	2.688192357	2.2388759	4.248629854	2.372309853	4.12588989	2.820088286	2.439501829	2.540490168	3.807678551	2.088968539	3.134059395	3.291200205	-23.52827143	2.688746921	1.512522667	3.592738489	-18.12899497	2.314115368	3.85713671	3.702267186	3.346721189	3.523056985	1.586353818	0.6481756	2.728659923	3.559628008	2.496899486	3.427200589
TCGA-J2-A4AD	550	1	4.430635819	2.498070432	2.722389904	3.524948667	4.337174105	3.154366003	3.247649266	2.859537017	3.565624125	2.578056373	3.130209429	2.365934826	3.267419834	5.285246493	3.606027477	3.603217724	1.186805546	4.763095482	2.254079107	2.465342158	2.609970721	3.745080691	2.501276948	4.062491275	2.816892802	3.086856635	2.565413347	3.863350437	0.870727436	3.688515096	5.250743361	53.46202167	2.690918031	2.698295397	3.510128665	-10.03407259	4.466359772	3.852315413	3.808379627	3.56004369	3.586788131	1.561135518	9.601037468	2.698168661	3.834808853	2.537798934	3.706654389
TCGA-78-7167	2681	1	3.871099	2.310152245	2.212413999	3.622109126	2.602961408	3.153668764	3.471355335	2.633165014	3.959790498	2.577252681	3.023124512	4.74906087	3.27258249	3.021437481	3.365728216	2.986641807	1.218045238	2.233694899	2.441409431	8.846794821	1.74002871	6.530524932	4.088138625	4.043056273	3.021167751	7.656844047	2.614917815	3.939263577	-7.168429129	3.571672998	3.503201316	-14.0348768	2.91343015	2.925430775	3.420778762	-22.30740243	4.639964482	3.880027569	3.836355425	3.702154401	3.476164514	1.568453017	1.375857469	2.973545913	2.532876109	2.494802002	4.042940706
TCGA-38-4630	1073	1	5.503946746	2.388781	5.897683507	3.957338511	29.91625874	3.201192182	4.014898508	3.153116396	4.682869651	3.121314041	3.078846787	3.424450569	4.699539868	4.030102931	3.576270314	5.888591191	1.250414155	7.372946116	2.340819833	21.85243635	6.110329365	4.45038137	2.567383892	3.954182388	2.8568811	2.439501829	2.590481014	3.951656312	8.498899177	5.272489771	5.36060371	-30.75097771	3.249624791	1.485184782	3.402467754	17.15443451	8.981223669	4.239577972	4.602483326	7.18796406	3.835901813	2.21909356	6.218912921	2.629369134	2.831719608	2.525201291	4.848325502
TCGA-78-7633	994	0	4.581762682	2.619463465	2.773864876	3.358217353	3.678526894	3.216289274	3.228766522	2.68015539	3.505210161	2.553375664	2.999248738	8.06900267	3.353256915	3.23131335	3.280304466	2.572158486	1.381843898	3.209171794	2.259062635	7.558372412	1.018395954	6.466157261	3.430184236	3.733484239	3.208532318	9.294150396	2.65121973	3.755936934	-7.1904705	3.206449428	3.349504774	-23.79598303	2.972698245	1.711518869	3.368666926	-19.33068791	5.869108741	3.652940191	3.608946054	3.556223791	3.482693129	1.677892351	1.635517131	2.833550691	2.375503561	2.497010508	3.925567905
TCGA-55-7913	561	1	3.907635655	2.275408923	3.842194391	3.697443564	3.39404043	3.191383	3.511391991	2.815148934	4.064958128	2.619100199	3.834636014	2.62290032	3.758543484	6.470074842	3.741950042	3.942935264	1.464053979	5.78932075	2.296821932	3.167666056	5.052963277	7.722645304	8.709528717	4.436551699	5.578426664	2.439501829	2.58616579	4.074888436	-2.260065153	3.755179834	3.283410124	8.651379937	3.033935928	1.520310831	3.41702542	-10.61600503	3.090421879	3.884049233	4.387230666	6.106045996	3.531915751	2.069706892	36.27248432	2.688715858	7.313966796	2.565503794	4.978497401
TCGA-44-7667	557	0	4.513364021	3.02390712	7.714509273	3.549075426	4.858423602	3.221182982	3.490704882	2.772457302	6.397731087	2.544312797	3.010622813	7.238574078	3.935214808	7.886593272	3.559677111	6.392713141	1.332121757	3.4802034	2.212143359	2.365875066	6.623717212	10.21131302	2.820389804	3.591134963	6.280286585	2.439501829	2.630658617	4.125191169	13.37459546	4.152331753	3.327162953	-9.103749559	2.580936768	1.48550516	3.424002197	32.87810381	4.827336187	3.601037561	4.234013645	3.738551775	3.618829359	1.774801914	6.198373993	2.653242927	5.419066458	2.681187646	5.189630723
TCGA-49-6742	445	0	18.83553195	12.93153794	37.11453678	3.508738834	3.278258611	6.644981428	3.232552541	2.946401501	3.48741342	2.544801508	3.072968273	2.376674261	3.444933285	2.814524918	3.328019563	5.373878673	2.498733091	5.520885495	2.230375253	2.706243375	32.70605477	3.974428754	3.827297362	4.451595683	2.816892802	2.447328178	3.09139304	3.846739343	142.2861254	3.134059395	4.458718114	1.134964496	3.465502637	4.306277419	3.365480403	372.7646454	35.97426278	4.503992723	4.622126233	4.477459057	6.469959043	1.746783485	60.02538113	2.835853304	9.792346155	2.570934018	3.710592911
TCGA-44-7670	531	0	4.605049448	2.814867499	4.186198545	3.466638895	4.395841141	3.323653774	4.174971442	2.908327315	5.046724831	6.740758634	2.981061893	2.46288094	4.270277537	14.98643373	3.642299204	3.787375214	1.596281217	4.939804074	2.231647232	3.894350516	4.906028976	7.882874519	4.574763715	6.61132156	2.904880917	19.6497672	2.855340245	4.047675246	1.301021764	3.449720656	5.026224718	-17.62847845	2.697868611	1.844542909	3.421303886	2.252234661	5.262016318	4.275776606	3.794833833	7.061398744	3.769933627	1.853338125	92.8889489	2.709279842	4.14463449	2.559169237	4.830515558
TCGA-NJ-A7XG	617	0	3.748956269	2.375632082	3.441278164	3.737908689	2.453323514	3.156516162	3.235108775	2.624075933	3.533081446	2.823877826	3.002552182	3.018616626	3.27576653	2.616764648	3.468574148	2.523279817	1.2437826	4.520151412	2.332689057	3.352253494	0.440378819	4.840543862	2.394063676	4.327993692	2.822219449	2.439501829	2.598837527	3.7306232	-6.583687453	3.218141565	3.761562314	-34.627489	3.911115563	1.5313796	3.418387288	-22.14223812	2.317734256	3.760916898	3.52290798	3.624258413	3.292468794	1.660127193	-1.10323555	2.633386634	2.312633857	2.518777664	3.699936157
TCGA-86-A4D0	116	1	4.746357815	2.473545191	9.74350563	3.517221703	4.162931101	3.29952264	3.551559072	2.924176043	4.370872987	2.643368747	3.133175405	3.337952418	4.629011413	6.523652632	4.030229236	4.664829226	1.208530745	3.854445557	2.299894657	2.542778467	7.127006284	7.309737683	4.776808629	4.673834913	2.885022036	13.08393508	2.947575352	4.274914689	2.229720696	7.192541254	3.388419242	-2.685539585	2.977147756	1.92803387	3.94827095	8.631946218	4.56501379	3.752197718	4.401071588	4.477364917	3.748447733	2.388551428	5.409805392	2.680123065	4.920199218	3.41759426	6.457802809
TCGA-44-6776	1938	0	12.63472224	5.906882765	12.21797644	4.121700769	2.821897894	5.311708654	3.263213619	2.715765183	4.283332545	2.539151118	2.99522025	2.424346435	3.464909107	4.728083371	4.004193211	5.721366988	2.026302348	8.331158541	2.643928598	3.739237139	22.72551042	3.936199143	3.581328193	5.143886845	2.825275979	2.479932281	4.587590781	4.067534893	58.72846082	3.134059395	4.722943435	-33.01383331	3.574964847	6.170952517	3.424979973	86.39378427	15.36062566	4.413466674	4.444938494	5.702620019	5.254301169	2.914696504	24.96442779	2.829226801	9.118323642	2.662976907	5.158474114
TCGA-55-8505	440	0	7.922243939	2.304068126	5.097778399	3.696318569	3.241355129	3.24297442	3.794223078	2.74474217	3.630754073	2.703722757	3.061917233	2.415749024	3.793469249	3.911074931	3.428562012	6.60703777	1.205537015	3.112628701	2.216338729	2.914208659	5.97068942	3.832044079	8.920518166	4.011295226	2.831409776	5.099978646	2.583336454	4.584619313	3.830487871	7.553444597	3.773780733	101.1312483	2.652941521	1.850868183	3.491375345	-11.5721885	6.899002352	3.861809778	5.167106766	4.181739401	3.943982203	1.599070309	8.977741256	2.66013726	4.486140864	7.500803891	4.402513496
TCGA-55-8615	446	0	5.175268198	3.101055887	4.637033925	3.657767593	7.634482823	3.15950421	3.404443019	2.769256055	4.173792587	2.546969437	11.43808522	4.08723186	4.530013991	7.180105936	3.252045676	4.386045952	3.043063381	2.38324833	2.090838698	10.68828037	6.025766472	4.923026602	3.903055762	4.999499547	5.685420356	2.455116227	2.735286106	3.701201297	7.827963834	7.12036028	3.36208687	-27.35620318	2.618082897	1.971368177	3.448024883	-2.951315737	6.099085124	3.788716015	3.900782411	3.560672887	3.528288717	1.613613864	9.803558178	2.740561011	4.8661352	2.563696077	5.765429708
TCGA-86-8358	653	0	5.866485881	2.442818288	9.744066156	3.979221112	21.36369098	3.322719574	3.89560613	2.968013591	5.269140828	4.6291734	3.089379083	3.69699537	4.759834588	7.271154769	4.415522533	5.896264632	1.300054634	5.733982723	2.282686012	8.631749411	10.25342337	30.46417405	6.134756167	5.346699015	3.023344551	31.35939582	3.216034661	4.976100461	7.931143841	3.620775581	3.399141231	48.60320668	2.705339616	1.886520803	3.614106459	18.77692504	6.589584151	3.964607534	4.974879239	5.260695715	4.084310552	2.60227251	16.14381181	2.746815438	4.65962372	2.776965536	7.118566713
TCGA-49-4486	2318	1	3.108255591	2.420545197	2.588293398	3.352218365	2.400940631	3.163260933	3.343706271	2.65647274	3.637711077	2.532344121	2.988476803	4.268122117	3.200118349	2.969757272	3.455578817	2.442911059	1.182800161	3.259774279	2.241537075	2.396665255	0.614244142	3.736768913	3.745672464	5.053571672	6.35483329	3.350327884	2.563382352	3.745433206	-2.328340346	3.148255401	3.461866836	-0.482984332	2.9371469	1.572665862	3.405005651	-18.05118792	1.786148173	3.620616339	3.441559286	3.338290611	3.944496127	1.524891584	-1.809880795	2.660556812	2.554700473	2.499939098	3.492130399
TCGA-MP-A4T8	161	1	4.462821431	2.314742298	2.422170736	3.669528043	2.562292584	3.13996294	3.300034469	2.924858683	3.806658528	2.566605302	3.105318322	2.758945307	3.695396227	5.163189231	3.547985211	3.333474931	2.680571919	5.383359777	2.248699149	3.039353784	3.113244732	5.047366841	2.959345028	4.01655275	2.949617173	2.439501829	2.551062865	3.803472134	0.105008459	4.175613597	3.467060127	-30.75312212	2.632883182	2.035038047	3.480218743	-7.66302266	6.069439815	3.664744299	4.301432071	4.342402708	3.458629875	1.834846945	0.416949874	2.676527708	3.517418755	2.558786113	6.637878098
TCGA-MN-A4N1	827	0	3.849068464	2.665176669	5.304751191	3.800129851	3.291217819	3.191629923	3.424496092	2.657738522	4.896695732	2.633077886	3.051870912	2.722400911	3.552466341	3.474886676	3.234377632	4.291960592	1.312846333	3.782521939	2.050470014	2.809912731	2.77173186	4.354551106	2.383577828	4.300843901	2.816892802	2.439501829	2.707461948	3.696793344	8.753292745	3.274358533	3.383007962	-23.69064059	2.805047077	1.654881101	4.38087039	4.333565915	3.389577828	3.732631003	4.26915445	4.255806664	3.41153075	1.589282599	10.77345596	2.843951141	4.209899162	2.5791831	4.496271139
TCGA-L9-A7SV	565	0	5.042662639	2.410378129	5.793927269	3.845258634	2.566386926	3.215176502	3.69675208	2.779563459	4.113893446	2.562281898	3.198745766	2.313760449	3.657853529	3.306552012	3.772446198	3.88020249	1.356341516	3.626971261	2.15692419	2.06452832	4.906143735	3.958397613	2.374767115	4.455460299	2.816892802	2.439501829	2.717756107	3.99507809	3.568092295	3.434604832	3.390002	-18.53894165	2.932382122	1.616879381	3.451033004	7.156107487	4.521278434	3.937151284	4.312983915	4.193014935	3.767444037	1.765151989	2.24790132	2.802767928	3.015404283	2.519022054	4.656077111
TCGA-78-7156	976	1	4.136788681	2.53983753	1.760550269	3.669968255	2.620794139	3.146599845	3.329666598	2.627398602	4.247305936	2.748461821	3.036207976	21.85679777	3.321232992	2.973845619	3.741477663	2.952969175	1.291953569	2.689004597	2.949018654	2.672400456	1.935323805	4.27961853	3.450783127	3.686545911	2.964409581	3.515138647	2.928335411	3.948913633	-10.16034315	3.18158147	3.41402556	-18.49770231	2.763263984	1.736943931	3.382115442	-24.15701897	5.199392532	3.959708206	3.679906091	3.841276518	3.48756581	1.649548853	2.153846801	2.647572108	2.284486398	2.510683209	4.27819214
TCGA-44-6146	302	0	17.98738481	4.930667908	20.23636567	4.787532919	2.4172254	6.661861052	3.322907648	3.555425985	7.305598691	2.543134413	3.169926166	2.547216613	3.529200837	3.204894995	6.141382058	8.430514277	3.106002718	16.15031782	3.748270774	2.400805279	32.42963667	4.432195014	4.540179968	5.600934692	2.816892802	2.439501829	5.747824751	5.225662799	61.22184619	3.154185761	5.084876625	37.3583874	4.373247209	8.771847529	3.34478098	162.1509725	31.68318417	5.404803397	6.666129379	9.013932788	7.744789388	2.644232726	51.08142401	2.726327928	7.241783839	2.62704959	8.88023011
TCGA-05-4396	303	1	5.952354301	2.30249648	4.231657204	3.598993826	3.357251876	3.259659465	3.29333938	2.69347811	4.263192845	2.537864668	2.998955158	2.829004889	3.878383104	3.47785893	3.774021287	4.127668771	1.304201797	2.981229505	2.789991573	2.638495521	4.575375156	4.312184409	6.814480711	4.485363413	19.28221222	2.439501829	2.766876042	4.299861818	-5.630623985	5.177702076	3.392773037	-31.82622264	2.838297168	1.617180871	3.405622255	-11.50006713	9.21542125	3.686868537	4.62383827	4.261254312	3.937074414	2.111022156	5.420791997	2.655752287	2.796616147	2.534581897	4.829032595
TCGA-50-5051	478	1	3.727834574	2.541725624	5.342123184	3.72583126	2.970261325	3.19046515	4.345942084	2.809757214	3.966430395	2.787713509	6.95812088	2.64311252	3.647930856	3.324240498	3.533401079	3.449021082	1.446230797	4.387296959	2.331734953	5.298339092	5.067114472	8.506826369	4.265742419	6.016193855	4.394504869	33.12518841	2.654506938	4.187904101	2.799885238	3.359936286	3.4740452	51.16202484	3.67434131	1.645953726	3.451253449	-11.89941257	5.768382172	4.860143586	4.43923562	4.022940517	3.585332349	1.778938176	3.453838284	2.638298877	3.434928686	2.553911947	4.008359107
TCGA-78-7163	6812	0	2.967961075	2.210574721	1.705161676	3.601552161	5.187175478	3.213329783	3.411989243	2.622658299	4.834113937	2.561901472	3.010144558	2.775420638	3.368084514	2.45633709	3.827248155	2.517149636	1.106062844	2.31318874	2.530965124	1.988283466	1.42394352	5.330575283	2.527970761	4.795838923	2.816892802	2.439501829	2.67845255	3.772420477	-8.26524192	3.37843025	4.379362598	-13.5143878	2.699176574	1.478373636	3.473793859	-23.20110796	1.104171821	3.777332073	3.72577172	3.728040618	3.304649336	1.614288358	0.029897944	2.63177341	2.294032736	2.486779615	4.451256994
TCGA-NJ-A55R	603	0	8.286499851	2.405054969	2.448618222	3.89382451	6.163859359	3.166840599	6.513106836	2.79109395	4.297290701	2.647827699	5.658232176	2.783391342	4.087369927	4.431300991	3.653307404	3.814813357	1.414060063	4.853969214	2.51689518	3.083729606	8.670899486	14.31687741	8.12093981	8.855844411	4.65820178	18.22853039	2.66892026	5.433887162	-0.891549791	4.54744188	3.680966462	73.77340263	2.75107027	2.09873397	3.418806749	-13.59280559	5.048471024	5.514196664	4.826704359	4.704536298	4.205820303	1.888894937	2.519510709	2.697208335	2.81054647	4.826853408	4.459555398
TCGA-62-A471	1246	0	3.465294479	2.400919494	1.946817373	4.070264425	3.247537957	3.156989323	3.65116226	2.797644468	4.477189801	2.528956248	3.026948081	2.37504112	3.461107555	3.11054486	3.968261925	3.880315078	1.314286713	2.283345508	2.096336779	2.513335712	2.52761335	3.668751677	6.664514493	3.639631412	2.822961724	24.36947899	2.872779556	4.031570176	-4.384132067	13.27508415	3.416182321	-21.87933574	2.583864877	1.520212908	3.441546512	-17.04971261	1.138389378	3.984236907	4.612353234	5.647604443	3.398047675	1.832556125	-0.229624027	2.664203376	5.587218347	2.577663582	6.430002833
TCGA-44-7671	535	0	6.384284541	2.948107327	3.319566408	3.372887429	2.61028224	3.356287274	3.265266414	2.714239119	3.450144196	3.466842854	2.991970337	14.04051155	4.015867109	3.985255733	3.320230547	3.32437416	1.546573439	4.710423861	2.191254569	2.153228831	3.46523293	4.196754764	3.043967752	4.352914398	3.716879481	10.71572761	2.622873629	3.967872214	2.317735608	3.242188194	3.605590436	-16.63190158	2.782945916	2.850876888	3.595705954	-6.336839884	9.236713898	3.839344063	3.904397363	4.045477611	3.798068026	1.543459165	7.834044271	2.690707871	2.836669791	2.492656684	4.177331242
TCGA-69-7979	89	0	5.923245482	2.296021739	6.683737874	3.71654636	2.496889902	3.196752309	3.311804623	2.807761311	3.532645019	5.060828746	3.10471287	2.754942992	4.566803133	5.121025649	3.349957171	8.036561114	1.19474829	3.632962007	2.087269857	2.137216072	8.396905673	9.440153598	3.636438669	4.510957826	2.820736834	2.444136585	2.703036125	3.915718762	17.29445338	3.151396201	3.441347743	-12.80862288	2.663594215	1.780574155	3.54091187	29.72038681	6.78145488	3.721582755	4.311211678	5.58071613	3.955371348	1.601808762	3.649244953	2.818521369	3.335578139	2.634739261	3.917368078
TCGA-05-4420	912	0	4.831050004	2.450215354	6.639269477	3.59380823	4.315694233	3.278810636	3.663611326	3.804799092	4.001142078	2.535327312	3.514324029	3.567197792	4.165380461	5.897608831	3.853725946	3.565858731	1.431863234	3.960390402	2.10974562	4.93424104	10.23622389	9.934637588	2.713077215	3.971508893	4.431109636	2.439501829	2.835141091	4.137480609	15.78813284	9.880387271	3.304941515	62.67448402	2.794485202	1.92889897	3.632390282	-2.039198073	5.980172222	3.699973843	4.828254148	3.654219296	3.381971063	1.59573584	4.656039659	2.694729088	9.546740922	2.682060993	4.124847598
TCGA-NJ-A4YF	2161	0	3.786531496	2.276711349	5.423911115	3.851735705	3.286358116	3.198160501	3.431202437	2.74500249	4.421307305	2.532266521	2.991621484	3.544844623	3.930675598	4.563117118	3.687694215	5.846313904	3.784160802	4.015729874	2.216664575	2.448228091	6.167830697	6.84098854	19.347068	4.053876041	2.838699574	2.439501829	2.546483131	4.285444166	10.90183175	3.740549809	3.326537615	-17.41749962	2.616940002	1.512325397	3.452953292	3.14640623	5.015173086	3.651806328	4.105473596	3.773306324	3.420148962	1.999573887	1.919023177	3.07393783	4.188105808	2.676966722	4.149690283
TCGA-78-7154	593	1	4.990538769	3.089929862	8.639700567	3.478637401	12.40910119	3.331425457	3.313378645	2.719023671	4.238863426	2.529064817	2.968144609	2.626144819	3.805656838	4.604332523	3.681339233	4.239452292	1.422530543	5.200796215	2.560757001	2.146627914	6.073814548	3.708054095	3.971454442	4.565882738	2.835575244	24.16906265	2.764526263	3.854202674	3.44743837	3.780044249	3.493444556	-12.25129665	2.770447768	2.237736491	3.56322698	2.235758381	8.592212892	4.091116204	3.933812535	4.930956762	3.813751997	1.842535179	47.11737513	2.644979385	3.298972458	2.560215446	5.467582277
TCGA-53-A4EZ	1071	0	3.793031034	2.249266957	6.38027053	4.271587987	2.895996832	3.224540024	4.266820763	2.706722917	4.438897091	2.549718608	3.077843653	2.930262799	3.450532499	5.494043215	3.4384993	3.72819442	1.292807306	4.350232332	2.368401375	15.32481361	5.190802944	10.08369792	8.901764062	5.330107596	2.831449267	81.6870431	2.753583592	3.805630946	2.067629853	6.558826776	3.400855795	-31.44257843	3.247339416	1.686041701	4.412415746	3.524184809	4.212285942	4.442654316	4.447115248	4.314444443	3.741114254	1.832321484	25.46073262	2.672070158	3.550854847	2.761126374	4.660950525
TCGA-78-7149	1093	0	3.748266531	2.413252579	2.806913633	3.553308036	2.459441386	3.132859362	3.600058524	2.629305325	3.853817633	2.554523784	3.211158155	3.440987397	3.186206505	2.960575611	3.432455778	3.092979685	1.415041135	2.589244773	2.689809355	9.570275611	2.738856332	4.613880361	3.163658364	4.376183688	4.234915502	5.586768214	2.713770216	3.928415708	-3.275172859	3.956320539	3.368756201	34.24525423	2.762340292	2.253463013	3.69545993	-22.21093948	5.357887072	3.908406793	4.034016613	4.314343684	3.669027044	1.514350542	0.551498496	2.690613179	3.087112703	2.56654869	4.295348027
TCGA-69-7973	230	0	6.620473327	2.761337316	8.409374681	3.55467995	8.44929954	3.351280891	3.851862587	2.919270933	4.217457203	6.850549002	3.001907479	5.32953248	7.267774636	8.341996188	3.902651526	5.033548798	2.337827778	7.835430988	2.275282507	22.7395801	9.151674316	7.478555606	5.784750803	6.71547844	5.343199594	2.439501829	2.937973371	4.798860734	6.674305241	4.257722863	3.5241454	118.113011	2.700964897	2.982008911	3.581834146	20.66918058	10.86702283	4.127692256	4.176606084	4.748819854	4.090066656	1.817937251	6.490408284	2.766397034	3.514864334	2.623354469	5.001578663
TCGA-73-A9RS	340	1	4.635464949	2.41825543	3.731609796	3.655088298	16.21119126	3.201870646	4.262726431	3.073828759	4.680205332	2.536961433	3.427029826	2.518301117	4.156837573	5.216126965	3.992075037	4.789731832	1.381001458	5.12621558	2.082173873	2.88665844	6.903491999	3.704437774	7.916664314	4.203998163	2.816892802	2.496603994	2.613949829	4.215597939	4.066360664	3.134059395	3.295329502	133.4106427	2.700871926	1.709472561	4.175423955	18.12401123	5.378800672	3.849004518	3.857063803	4.229837854	3.578947307	1.785926547	3.059267127	5.378243788	2.742550687	2.536702893	5.245179589
TCGA-05-5429	275	1	6.378765916	2.32703156	4.538581843	4.024317099	2.528689642	3.146582368	3.499914203	2.96167077	4.991988587	2.533813502	2.968144609	2.340635161	3.603463079	3.201839757	3.955023029	2.807785412	1.295224562	6.226991872	2.332148574	2.338896557	3.989697153	3.720339579	2.494094768	3.955091497	2.816892802	2.439501829	2.630792873	4.284317032	4.501401702	5.746092211	3.953913761	63.36498494	2.902756904	2.311275765	3.391419034	-18.23852853	3.421706322	3.679986889	3.978260154	3.752280994	3.359688509	1.864805078	0.810156312	2.638994862	4.017160787	2.747736434	3.845085621
TCGA-97-A4M3	540	0	5.552179398	3.30464701	5.366012372	3.809978271	2.389475806	3.195084752	3.585764082	2.798483882	4.006950337	2.837931618	3.135352211	3.015822944	3.523338472	3.281906619	3.576014965	2.97220217	1.483932991	7.568869872	2.629405946	17.1649038	3.72461723	5.056904113	6.086162583	4.054874689	3.052738104	24.77903389	2.668280818	3.931565371	4.479417693	4.392310026	3.543605634	-12.96286892	3.039939518	2.595655074	3.436498475	-4.019492019	6.68509237	3.875945369	4.106820026	3.912930695	3.668852278	2.011745214	1.601285107	4.074745346	3.486348856	2.497592106	4.288202319
TCGA-62-A46P	594	1	3.726303745	2.422009139	8.734077337	3.770053337	3.373604365	3.265788878	3.66052842	2.992675136	3.780330685	3.072368197	3.134777438	3.075272812	3.292354208	4.077460563	3.418039606	3.604491062	1.558926812	3.821340818	2.291722298	34.85136047	4.352717259	4.236054273	4.177115842	4.542820687	3.341421337	2.439501829	2.594575336	3.826847678	8.813365163	3.638215084	3.387314182	-8.317606628	2.820919532	1.526728816	3.920615321	5.436494384	4.305189653	3.930157567	4.619011236	3.583070683	3.417605348	1.991777409	0.10248412	2.750582078	5.063548267	2.612115344	4.311758475
TCGA-91-6836	417	0	23.86726093	9.002006734	33.44246622	4.74167724	2.656157006	5.810133154	3.354878185	3.416840606	6.244717922	2.540508368	3.027417507	2.444419117	4.604910961	22.05905703	6.216041246	11.46439251	3.695354348	12.3249069	3.081703711	2.850748714	54.63044422	3.798014111	3.332948959	6.296504856	2.816892802	2.450565417	4.204260687	4.290306175	188.8282674	3.154751666	4.121428253	-27.84582002	3.557488972	3.641194125	4.1055773	321.6179141	33.18863032	6.056625349	7.330904039	7.502333837	8.904677218	3.58735776	62.75174448	2.893337543	24.66763884	2.799967546	8.155260609
TCGA-97-7937	564	0	6.329775777	2.328225375	6.318734835	3.575525492	2.420836172	3.162484176	3.444581959	2.873459845	3.39417971	2.609675928	3.049847864	2.338441699	3.579288195	6.453624615	3.386926089	5.826982848	1.115496603	2.293269419	2.019394701	2.354053539	6.502546261	4.606263492	4.454118884	5.896759756	2.816892802	2.445601963	2.669345306	3.982914633	9.565331587	3.21392311	3.330564968	-22.96876566	2.968787264	5.381950225	3.473851939	-14.47417901	5.966242983	3.803748302	4.381517513	4.970272198	3.857242044	1.721259059	3.187707139	2.649408196	4.05034086	2.685963096	3.920112386
TCGA-55-7910	1040	0	4.014015313	2.474437468	4.014008548	3.760207265	8.564207035	3.143976564	4.461318807	2.851521565	4.1464637	2.716731061	3.856375268	3.32536159	4.345857293	6.18833269	3.78011484	4.127695646	1.407626691	6.271503223	2.526273446	9.413594686	13.82139647	4.304862729	9.056098003	5.765920998	4.763150152	2.439501829	2.62481167	5.374511451	4.330168781	3.444142331	3.349448596	142.2008176	2.632581344	1.794682577	3.445972137	-14.15142174	4.314513621	3.998393946	4.541154672	4.318379223	3.851943363	1.850025191	3.818354049	2.659128169	10.4135422	2.564173541	5.246864022
TCGA-50-5932	1235	1	21.66087043	4.909678321	22.71811613	3.830529859	2.503565611	9.81644316	3.215061742	3.184448288	4.601613423	2.524800713	2.968144609	2.509270488	3.540270987	3.205282492	3.389178799	4.720509611	3.046314523	8.853740815	2.689512319	2.611848859	32.14486988	4.399359041	4.238372216	5.017112721	2.826332121	2.439501829	4.097947898	4.577445416	76.24410944	3.176631277	5.64249958	-24.12004025	3.152126801	14.41575176	3.364848265	206.0295708	29.56651126	4.526017043	5.969700392	8.293298108	8.10292555	2.104081368	73.28165964	2.79358631	8.668493071	2.799155368	6.87531836
TCGA-L4-A4E5	578	0	4.913203785	2.540282874	4.587748598	4.038106674	3.237889836	3.172483998	3.653224585	2.771034661	5.237152867	2.579583997	3.115805247	3.313111979	3.880351609	5.717343297	4.625975092	4.693502935	1.336041849	4.776683173	2.335382926	3.044385141	5.400883276	3.809778468	2.385243308	4.690767879	2.816892802	2.439501829	2.907102228	4.613876153	3.989932889	3.494899425	3.466945673	204.5593382	3.278313481	1.623082713	3.514871651	8.210524857	5.312733881	3.89890994	4.834300604	4.987621267	3.827989395	2.412715254	2.629154446	2.792016457	2.98581569	2.559189432	6.198786554
TCGA-78-7153	760	0	4.078412484	2.42712643	6.402418494	3.61341933	2.494357271	3.195611158	3.87777995	2.661374071	4.603155692	2.537442841	3.087407383	2.89896758	3.403905887	3.436965357	4.129138114	3.842595803	1.257928901	2.896252632	2.794167545	2.827381602	6.420163786	4.457236625	4.190420699	4.569495345	2.995369455	2.446922164	2.870709231	4.551383692	5.83027988	3.827973231	3.317358112	22.79010139	3.005069905	1.679297701	4.600818414	4.044148376	5.717259	4.138791743	4.414151197	4.339888862	3.601176611	1.605536291	5.046766939	2.634732754	3.445680045	2.50598095	4.675097314
TCGA-93-8067	186	0	4.64892385	3.452658718	6.819025857	3.744506644	2.896165223	3.264595602	3.535894349	2.76523095	4.375364121	2.532689594	3.053198054	2.471023133	4.019358697	4.768619032	3.631186937	4.637362027	1.285310071	5.834692255	2.156744413	2.344712955	6.699730573	4.455253664	3.012557057	3.850767093	3.05719337	2.614134137	2.752414814	4.110629472	13.94705448	3.683367123	3.391087539	1.466284488	3.351637513	1.659378115	3.663194206	16.54552915	6.250050423	3.75078533	4.268587686	4.310308144	3.715570681	2.243033006	5.695112897	2.721085475	4.122547615	2.586562407	5.647687066
TCGA-05-4415	91	1	5.106228089	2.598862835	3.834505124	3.686488024	3.33981121	3.228265477	3.352849629	2.831650648	4.841972688	2.526727189	2.968144609	2.939385821	4.892920043	6.93769438	4.262169707	4.660109958	1.240080945	2.975434478	2.08857833	2.193379804	9.004202083	3.641726399	3.486224506	3.931630854	3.312070306	3.28756473	2.914610916	4.322542138	-0.829878406	3.146748478	3.293744431	8.938858031	2.553687559	1.484978248	3.410575335	12.30067883	3.607014809	3.686251025	4.248609274	5.342621506	3.95520262	2.132323838	7.719961429	2.670479895	6.26699588	2.527455517	5.960867081
TCGA-78-7158	179	1	5.917817669	2.646020152	8.19991761	3.608805359	2.385056881	3.361863332	3.292843422	2.642633745	3.838620821	2.754684442	3.000273017	2.532312545	3.498482926	4.474746128	3.470845611	4.171018916	1.182364093	3.936727136	2.620461853	2.321696175	6.648533803	3.693642566	2.382915406	5.092735566	2.82186661	2.439501829	2.684858701	3.951310231	10.96062786	3.145275478	3.358374031	35.22637351	3.796467649	1.57941189	3.439946446	0.616221828	6.628795358	3.816959966	4.119506865	4.062911259	4.037037281	1.654074116	12.30161958	3.692456176	3.63371416	2.515727218	4.184997174
TCGA-86-8279	482	0	4.77283525	2.787835572	11.08142372	4.151327225	2.777324068	3.191653803	3.518045281	2.682233205	3.60440599	2.669265334	3.112871463	2.930454819	3.337857667	5.964343483	3.267127611	6.373252063	1.423922587	3.38910795	2.069915508	3.301763269	5.910175669	4.525116305	3.021858152	4.160900333	2.816892802	2.448506496	2.624853761	3.753282473	23.57391401	3.15932159	3.357906961	-17.88752204	8.47226034	2.73583106	3.531338778	8.834106872	10.17452363	3.690556118	4.600648687	6.330507896	3.816850247	1.65624226	13.51062663	2.703671834	4.740115397	2.549400564	4.137553157
TCGA-05-4390	1126	0	7.927903827	3.148617752	8.239168803	3.721326887	5.460811442	3.182356418	3.826005558	3.006366447	4.40916203	2.68074451	3.756252701	2.980950319	6.603640408	6.784763629	3.525987935	7.739292286	1.234925436	5.403846034	2.132589868	3.593704955	18.44647744	5.538283538	2.880876623	5.175075275	8.713912933	2.439501829	2.608185289	5.007503798	21.781113	3.721003369	3.328612387	54.77419567	2.614354896	1.844294105	3.560929518	10.70974991	9.091448653	3.792015564	5.002871629	4.617685045	3.960183194	1.821737394	7.58021927	2.690863913	8.261489083	2.718848461	4.615589564
TCGA-50-5072	250	1	5.498497311	3.381113078	9.443020572	3.667640251	5.140260179	4.41759131	3.495253523	2.775758811	4.215956736	2.954217727	3.056982654	3.446972881	4.360124743	6.639577048	3.619291796	5.011147349	1.404106516	9.526979337	2.665874249	2.427890303	9.735251515	3.964546611	2.973871479	4.743271629	4.076672098	6.452364756	2.764409355	4.283462165	23.69070317	6.347060126	3.697052736	17.89746039	2.772523237	3.059832433	3.701483888	34.64444989	10.42569933	3.859433058	4.037024424	8.348376198	4.190265587	2.20363918	10.9055032	5.863396714	4.564791368	3.941158646	4.679091456
TCGA-78-7159	1221	0	4.818537421	2.693720298	5.893539208	3.705757301	8.254995805	3.187496653	4.399623163	2.848706544	5.080852021	2.879806043	4.510729982	3.159361909	4.384983439	4.220261548	3.837989146	4.233041294	1.352315877	4.005209416	2.578237232	7.035949859	16.46163789	5.532292465	3.800549797	5.770647065	3.759556269	2.462233256	2.727267697	6.7360703	-0.125522493	4.111896874	3.423634102	66.70449717	2.631809758	1.55732789	3.404901921	-14.11348614	6.464534717	4.1925228	5.541600879	7.592240979	4.149722864	2.043876001	8.832233281	2.757588199	11.85416516	2.581389835	5.804985457
TCGA-62-8399	2696	0	7.220655681	5.219002256	7.326632461	4.099700011	2.635115678	3.27897794	3.544302288	3.265159296	4.564062879	14.0700282	2.984795706	2.354278063	4.532882866	8.632810247	4.000274391	4.818088115	1.979109545	9.08744852	2.291501419	2.24381241	10.72119459	3.78258215	3.491261127	5.359070551	37.24032804	2.439501829	2.804566948	4.464709557	11.25658024	4.529161603	3.575787941	24.84800348	2.643411816	1.840444649	3.459863623	17.59082649	10.91134542	4.165834854	5.11070499	5.938363336	4.318797677	1.985973856	9.035370733	2.683414774	4.38481284	2.729014548	4.957607125
TCGA-55-1596	2065	0	5.006332112	2.58920552	6.100288508	3.697038193	6.754131039	6.816376991	4.282828132	3.341292354	5.981127085	2.537561277	3.088524666	2.351490355	5.069926533	6.883601371	4.273068577	5.074056632	1.466888097	5.547482385	2.222454601	2.823858162	9.66103126	3.654951476	2.683424341	4.873874987	2.816892802	2.448489648	2.728971628	4.250693758	24.55309156	9.303312936	3.408055604	8.076165643	2.60928756	1.579320922	3.574570479	4.710899964	6.912477166	3.719728461	4.622463208	4.856907885	3.736056281	3.362387904	9.581502538	2.66109325	5.381259291	2.690234836	6.201710746
TCGA-99-8025	1060	0	4.663601504	2.614892712	7.539661089	3.669049884	2.848356251	3.227715308	4.157669586	2.909086276	4.006244839	2.675602881	3.047918294	2.386016513	3.62585891	4.923407893	3.469514087	4.068372483	1.58014001	5.299726218	2.3672189	3.024489293	7.343061247	3.783138339	2.484970565	5.779973555	2.816892802	2.464318769	2.688590373	4.116518456	13.71356939	4.062363862	3.781902606	54.69999066	2.93237344	2.736185668	3.751729078	20.1318947	8.654324822	4.233744103	4.42662293	4.654302767	3.843975993	1.949334945	3.262727293	2.865736831	4.930617391	2.610637091	5.061723922
TCGA-62-A470	1194	1	7.837571929	3.097406248	13.58920271	3.655224937	2.786228286	3.280967019	3.399446298	3.307724901	3.818022768	2.535012485	3.208983006	2.73246585	4.54365067	13.04111163	3.369573136	4.921625812	1.467023663	6.601192863	2.222530277	4.857834482	10.24389122	6.884418005	4.494273075	4.121153714	6.545319868	4.795076504	3.032925048	3.98112101	30.65873798	4.243876715	3.602441911	-24.61352866	2.739081121	2.10713638	4.47032345	66.37453091	8.156697136	4.135204373	4.96075053	3.796842926	4.025492566	1.779115989	10.63917125	2.770248522	7.423819895	2.569428207	3.931642944
TCGA-53-7624	1043	1	4.539572625	2.36849591	6.49586824	3.900541835	2.849186351	4.531355878	3.462563702	2.824777344	4.619109337	2.794816307	3.005330904	3.011343218	4.043229111	4.569168423	3.860602226	6.955176193	1.180777739	2.582045044	2.382842013	25.27179865	7.224350438	3.827245619	2.922483329	3.911873078	3.358034073	2.474206882	4.119971044	4.006179867	8.376330793	3.198968391	3.823712542	55.36274536	2.58231298	1.494551807	4.103572146	47.85219559	5.047002219	4.002462896	4.251912213	4.514793865	3.707636515	1.9578376	7.305790799	2.662173111	6.498972966	2.628258745	5.521948945
TCGA-49-4510	896	1	5.33895377	2.532445687	6.626377379	3.53076383	2.670544519	3.195976547	3.577431185	2.809766693	4.267994927	2.545562214	3.205237006	8.330214943	4.169467655	4.656900079	4.16374262	3.94472215	3.070869564	4.91443711	2.201476787	2.326570628	6.823490769	4.405307924	5.118517076	4.925291272	2.816892802	2.451046484	2.796456078	4.288590172	26.63341273	4.184870584	3.985275371	7.960914867	3.093282228	1.992512464	3.504234911	15.88713042	6.199869842	3.727968403	4.272890537	3.675823958	3.477185628	1.641431704	1.073947425	2.744108145	4.360949698	2.593448138	3.922797693
TCGA-44-2666	97	1	5.663028299	3.276183308	4.441761036	4.504182362	3.218848181	4.50876786	3.433243375	3.311634794	4.320487804	3.759390178	3.370575246	3.182925862	3.469934912	7.221684304	4.954190893	2.541048946	1.445581779	6.429257368	2.189957909	2.269831681	5.456053571	4.011972768	2.767920964	3.620984064	3.183365761	2.439501829	3.097860207	5.471479216	-9.56829283	3.134059395	3.805040975	-4.50813651	3.300815535	2.049115061	3.375944732	-9.933673393	3.303323224	4.07702995	5.02596871	3.735457715	5.289885764	1.785035678	9.918107162	2.684323273	5.319555808	2.528172086	3.528665538
TCGA-95-7948	133	0	4.42524188	2.448619261	6.546128739	3.748056138	2.527271228	3.132427557	3.516644533	2.801867547	3.683554524	2.615418953	3.117407712	3.642571665	3.480164839	3.468888769	3.472828072	3.696414725	1.328553893	4.572898143	2.079939905	28.30247931	3.839206763	5.388054237	3.380906027	3.899241591	2.821094159	2.439501829	2.618329322	4.057687728	12.30901631	3.134059395	4.429606535	-5.080561842	3.232644189	1.552499933	3.384973925	-0.325923103	4.390723494	3.740943193	4.218905581	3.59076645	3.424306948	1.681967839	0.116591007	2.740878957	2.614666633	2.590774947	3.665224754
TCGA-71-6725	256	0	4.132648091	2.373844728	11.29059335	3.539717889	2.444399075	3.280452829	3.406228211	2.687883312	3.069412503	2.539801736	3.062488621	2.33119594	3.229064972	3.52706962	3.144859171	4.234374921	1.41086589	3.261409366	1.989785637	2.003672561	6.700505195	3.626737301	2.3833492	5.699603702	2.816892802	2.439501829	2.737511191	3.725480564	34.43790111	3.232866368	3.303308363	-6.073288652	2.898653972	1.967714119	3.63199369	46.60342551	5.484818816	3.693910274	4.742789592	3.719756767	3.375086571	1.456349736	1.488430728	2.678167584	4.458487919	2.654240299	3.287884472
TCGA-55-A492	596	0	4.081285311	3.26807569	6.76224026	3.732597741	2.454226498	3.188289075	3.436200809	2.689830116	4.211865287	2.541941391	3.022044931	11.60092072	3.233323669	4.347702638	3.508997364	3.060204127	1.668764823	2.275360736	2.510674727	8.922813032	2.997204217	7.496242949	3.001640986	3.732594121	5.29793878	21.62203563	2.668610051	3.797189153	5.414591367	3.598204526	3.830791679	-25.6856154	2.878705223	2.33492091	3.480783075	4.891006206	5.724242644	3.860428134	4.179447243	3.783891985	3.316995896	1.79195572	1.86540754	2.724239793	3.821859336	2.4907615	3.709448417
TCGA-62-8395	1216	0	10.20138847	2.645273724	7.751137492	3.94918565	2.391779346	3.276173399	3.910581735	3.10418889	4.739677654	2.643122802	3.276067826	4.407152122	3.961096218	4.443797592	3.717343604	5.518024444	1.398680441	6.151308419	2.849963018	2.861781921	11.56043289	4.012856589	3.722521957	5.800725646	7.667283391	2.439501829	2.705992029	4.558156053	14.46143442	4.047779964	3.699042263	19.72249496	4.183298626	3.599296055	3.541131361	7.628578071	14.15430316	4.28222645	5.651831972	5.14599946	4.845082196	1.863121438	11.79645089	2.663486431	3.171735303	2.678789458	6.413865089
TCGA-73-4670	131	0	5.49268607	2.595192155	4.855337965	3.489939006	2.949693893	3.163732423	3.513773248	2.99223568	3.56827539	2.535583997	2.977392506	2.396558032	4.301349442	5.280181609	3.346959315	5.752447909	1.202454441	7.033343399	2.034471166	2.149902321	8.478305526	3.653283781	6.31604306	3.910812331	2.945743132	2.484382173	2.660073839	4.144818329	14.0421321	3.540844964	3.60810914	5.282336268	2.575044216	1.821452039	3.515223773	17.3202441	7.792618715	3.723780942	4.130115327	3.982915349	3.622797101	1.725418999	5.199439156	2.661977025	8.958401865	2.633633123	4.006378945
TCGA-62-A46V	2199	0	7.371988672	2.425620708	13.33213686	3.966231371	2.761001693	3.261350536	3.223612676	2.785538892	3.531852984	2.836717746	3.126133805	2.786189423	3.542227111	5.8573582	3.509432459	6.11696612	1.165049361	5.004465854	2.610046989	2.682315956	9.755829203	4.096807346	2.405707392	4.92082949	2.884153298	2.439501829	2.665624772	3.897618481	28.28822931	3.161636547	3.506625383	-30.60425612	5.115258485	1.963193947	3.461773422	24.33181883	11.69352356	3.97943552	4.881769249	4.041550186	4.190944369	1.787327062	10.76452038	3.191539359	4.331139702	2.611492868	3.618242103
TCGA-78-7166	258	1	3.082660616	2.209667889	2.174675508	4.329968351	2.392074623	3.147940649	4.073106166	2.610112004	4.329497939	2.604715325	3.007823299	2.484778794	3.420680891	3.553307577	3.363092	3.935947523	1.398794945	3.056855181	2.676804147	4.861987029	2.715845758	3.638026052	4.106553191	4.29243374	3.062599603	2.439501829	2.739562787	4.001123658	-1.418054635	4.67623703	3.530578955	0.78387801	2.665682297	1.804062259	3.636428677	-13.13016485	2.56132616	4.124205462	4.128018595	3.972435597	3.362286689	1.785651878	1.106412413	2.83783962	3.522439614	3.419786559	4.297305164
TCGA-MP-A4TF	336	1	4.087469169	2.297425132	3.625608579	4.454194204	3.80858159	3.189777524	4.04081302	2.955467709	4.645011094	2.534139999	3.1443537	2.573158236	3.863206493	4.703452409	3.58655931	5.120246183	1.215347895	7.961530594	2.149429932	2.635292448	12.62502878	3.887429795	2.901450256	3.666525657	2.816892802	2.45046527	2.903190364	5.929194268	2.358319265	3.195574283	26.10006306	112.2222087	2.63281262	1.646923544	3.422105046	-12.46144156	3.364842894	4.123351002	5.241185397	6.577822407	3.904097364	1.736741402	5.414746496	2.669087619	9.857512026	2.580819341	5.366102578
TCGA-73-4668	467	0	5.314824471	2.405925448	4.312273779	3.536364188	2.446612091	3.167264105	3.529060056	2.804051215	3.582767364	2.572178374	3.025201977	2.732020214	4.522025684	4.875773891	3.657769537	4.705767075	1.254686958	6.121386466	2.139122723	2.029927023	7.543523357	4.100583847	2.427411722	4.338466858	2.816892802	2.492752069	2.605653741	4.64621541	15.14968594	3.253572355	3.539798296	229.2953452	3.040488139	2.747822614	3.385467589	6.703368289	6.525907219	3.998553741	4.066821354	4.248265861	3.736500237	1.696133781	5.727563542	2.672607869	3.665425188	2.568183765	4.665015901
TCGA-55-8512	607	1	5.777426071	4.005703912	5.0849287	4.205352428	3.349748105	3.247786302	3.53817062	2.853086641	4.182163227	2.526985324	3.236062802	4.374134194	3.221066702	4.962213168	3.359717901	3.704129569	3.437670059	3.647392519	2.226293876	6.313202529	6.625144524	5.404878127	3.092928258	4.739916808	2.836035797	2.939584695	3.316384384	3.942071189	6.686064463	3.134059395	5.371224838	-26.07956155	2.767858997	4.545589617	3.432956882	14.05595469	7.938451093	4.583028617	4.840762589	5.605732503	4.199649345	1.671480378	6.449717685	3.423782938	5.163198826	3.051976255	5.009584216
TCGA-64-1680	1126	0	4.473127862	2.461757205	5.471583134	3.544502658	2.709666691	3.326049341	3.290454136	3.240549888	3.9650568	2.53555734	2.993513467	2.485115807	3.238645446	3.875192121	4.141218486	3.756244173	1.197893966	6.579014464	2.418820827	2.259038265	4.363470876	4.760596926	2.433912626	4.211912971	2.832602248	2.439501829	2.723239518	3.864309942	13.71562008	3.258047724	3.816456989	-30.7874837	3.041901167	2.791760045	3.486718613	-1.405528101	5.381134536	3.849278505	3.787807727	3.846865376	3.452605045	1.734851309	1.319763392	2.688594423	2.718253395	2.591564743	3.654800626
TCGA-55-8614	536	0	5.953916842	2.368829237	7.46143178	4.10888069	2.681818942	3.274127205	3.86969627	3.557750143	4.760972405	2.543231109	3.340718665	2.447506696	4.459237183	5.1572707	4.15668326	4.859077537	1.440055482	9.096252281	2.214818788	3.098246748	6.452489906	3.896227566	3.502749877	5.375587595	2.816892802	2.439501829	2.708006957	4.833281555	11.77374224	3.134059395	4.112016011	0.990849046	3.117730646	1.811596675	3.467400701	18.83700108	10.28306875	4.045491134	4.944075791	7.462333675	4.20705403	2.333909561	17.40738614	2.737286255	4.313549388	2.697121222	6.49447394
TCGA-97-8179	435	0	8.924668247	4.206686853	11.08248729	3.69739774	2.424318268	4.066312192	3.339863632	2.711546237	3.902857823	2.54884161	3.243539677	7.944764298	3.574792575	3.655393944	3.758689933	5.402325027	1.686221415	2.331425308	2.136553987	2.236276109	8.187183962	5.486474863	3.035366177	4.295507669	2.841971623	11.91595878	2.750601468	3.798447645	28.8748711	3.416826698	3.53309549	-32.01002307	4.67363519	1.790098865	3.499396482	65.2224819	10.18254965	3.876392765	4.211785064	4.176933821	4.25128323	2.216105245	10.58132663	3.040736809	5.452213356	2.646180701	4.50847734
TCGA-78-7146	173	1	5.234948916	2.827969264	7.051924413	3.644740815	2.877112512	3.579108812	3.279941248	2.759656569	4.153941834	2.530348269	2.968144609	2.834776255	3.895011734	4.729496256	3.890542247	7.467316612	1.228924904	4.515197762	2.042468463	2.021818898	9.376271637	8.492839438	2.397832195	3.891675551	2.822294062	9.563967264	2.635128699	3.857591094	12.25210597	3.134059395	3.30918476	-35.64144633	2.694688926	1.571317554	3.476831627	28.20897853	8.395654336	3.735397878	4.63557879	3.658431129	3.733236278	2.351423616	10.43812068	2.624723935	7.49641681	2.507748641	5.526878484
TCGA-78-7537	1622	1	5.087147499	2.645895495	9.69574594	3.695691501	2.622735183	3.232606296	3.819350391	3.087474132	4.425986181	2.73962916	2.968144609	4.190744935	4.323190546	3.966195493	3.518105451	4.67304309	1.245070549	2.942271239	2.507955217	6.612530992	5.551396618	3.766449096	3.004602452	4.447484836	3.75620255	2.471992357	2.737701239	4.894344013	11.03157039	3.186145529	3.576734444	36.52449516	4.123333959	2.075166549	3.578025471	8.904414269	7.438382578	3.721828267	4.40945631	4.574770205	3.690553185	1.850364693	5.660898084	2.662287735	3.102721213	2.580892248	4.423165606
TCGA-38-4631	354	1	3.863803777	2.508785475	5.925418766	3.602043726	3.887276625	3.655317263	4.006999509	3.045364997	4.34176642	2.524800713	3.027799344	2.464240628	4.386861834	5.068247387	4.011148801	4.476951236	1.422304198	7.356972238	2.133910441	2.559569036	14.2359985	7.398215133	2.901098692	3.801353591	3.601882022	12.90626699	2.851268102	4.962749789	26.50718752	4.050384232	4.284679111	59.70606854	2.588128507	1.501112085	3.403680781	2.484228996	3.498781972	3.682595433	4.348317801	4.41614857	4.599511649	2.148070026	6.884427242	2.654762154	13.89019476	3.021641817	4.174744512
TCGA-44-7660	325	0	5.139468128	2.249808332	11.79015856	4.291792147	5.9809844	3.214199874	3.646682358	3.15258798	4.381815542	2.845206036	4.249991446	2.943636081	4.45556684	4.996887304	3.748551626	8.109190767	1.419570382	2.836461448	2.219187118	5.624184669	8.95770325	8.99928157	2.538145216	5.585721017	3.027585454	8.040032274	2.587967012	4.009903695	29.54664537	3.145108652	5.13881012	45.20927744	2.657234919	1.522632669	4.76665562	61.4020356	7.870710898	3.894709303	4.630422123	3.941772263	3.683070869	2.067352366	35.28388349	2.696441061	4.563078564	2.525677946	4.617840991
TCGA-55-8616	48	0	6.721747338	2.711255595	5.285160088	4.075245214	2.537500826	3.179820255	5.399239834	2.622685461	4.769934138	2.584931626	3.073192824	4.672771869	4.160188501	3.636477302	3.569502994	4.578092616	1.494188816	9.548797352	2.675031443	2.613390467	15.28767685	4.334855342	2.639074046	14.55536327	2.823397822	2.455188055	2.753105317	4.071325744	8.776875722	3.1487284	4.050649172	-16.91948005	3.22486259	2.533487152	3.407012287	10.12345104	8.783631349	5.892833006	4.499466721	5.120817606	4.355258419	1.767887848	5.546965842	3.069045456	2.972703907	2.655502676	4.502098658
TCGA-55-8507	418	0	8.880583392	9.291328801	8.362427035	3.908885642	2.622274454	4.286358095	3.454733817	3.238328302	5.551683311	2.543750035	3.102217097	2.658623838	3.894511366	6.775045173	3.790737236	5.951631949	1.963746305	3.133710061	2.205730163	4.383623509	12.13623518	5.41006976	2.7954515	4.981136124	5.127704794	2.447843594	2.709865844	4.140829845	36.33000302	6.020362805	3.559980536	3.536984249	2.682696141	1.872051405	3.594824089	61.59934944	8.104255199	4.026408196	4.849008557	4.061653601	4.375917546	2.06020163	14.10804838	2.74849245	8.634152619	2.622262475	4.937197499
TCGA-55-8087	462	0	7.755111838	3.12552406	16.4836153	4.277223187	2.75407198	3.346728396	3.332455262	2.788532321	3.92437405	2.567547996	3.122335089	3.176191363	3.483297524	5.064258404	3.412181093	5.243716375	1.367529754	3.41119535	2.641698576	3.424347248	9.328453079	4.548049111	2.473424731	5.018498408	2.820565153	2.439501829	2.954208221	3.963251201	20.16036232	3.134059395	4.019768369	-25.6875225	11.54699264	2.570158729	3.450177318	8.37196802	18.20861413	4.097450758	4.259518736	7.483742554	4.556434909	1.733728845	28.32542536	2.863617035	5.695104787	2.675127218	3.946578344
TCGA-44-8117	385	0	7.414903062	2.417074028	8.483213204	3.747363175	2.340142709	3.416915216	3.515262921	2.901462153	4.314007048	2.529544482	2.979332504	2.38708732	4.809886048	6.781077716	4.018088085	6.787923661	1.236766378	8.388594593	2.219538605	2.059203952	10.34850104	3.673398033	2.416258798	5.538105082	2.816892802	2.439501829	2.983695204	4.365304517	12.66023704	3.141870815	3.366034402	13.30751129	2.768994079	2.12612899	3.573071316	31.13227062	9.883160388	4.06200081	4.782804415	4.416472914	4.238044268	1.853921626	7.693377	2.720493265	4.647194174	2.71605286	5.041433019
TCGA-71-8520	210	1	5.69092413	2.619686288	8.637652491	3.980295132	3.207692904	3.156700158	3.432238027	3.018903458	4.110847777	2.796954757	3.045945658	3.251136906	3.728034218	5.091665346	3.484436807	5.156363072	1.269134166	5.677925373	2.397045445	2.898390819	6.426310554	4.530104987	2.377380379	4.309837508	2.816892802	2.439501829	3.035786026	3.966263013	22.08204871	3.134059395	3.500076145	-4.497769317	3.462019779	6.34731593	3.626441482	6.791162912	7.670261372	3.926321611	4.936338588	4.582962637	4.017505072	1.98122038	5.556181108	2.885894139	4.644671484	2.715694962	4.859721506
TCGA-55-6984	760	1	16.08773674	10.11193825	35.14396448	3.9986421	3.047916845	4.770030601	3.254243489	3.036137274	4.552555632	2.53193347	3.183468441	2.357906731	3.341887937	3.377411308	4.00135064	6.615808766	2.660551048	6.218116612	3.038351739	2.315803524	36.06252739	3.907442571	4.050606363	4.147970623	2.816892802	2.439501829	12.99058703	4.237252852	125.5388416	3.134059395	4.5343913	-33.57767237	4.356249911	4.00835641	3.371355849	411.6415673	23.4707839	4.52170119	5.402864225	5.396757456	5.944734106	2.794583214	43.65784235	2.828017083	9.92996182	2.553779987	5.250076748
TCGA-55-6975	118	1	16.80020657	5.023674666	21.2928997	4.866239387	2.46788982	4.701834493	3.652836839	3.458335402	5.18519608	2.53546392	3.169332885	2.348609942	3.641459112	2.882590771	3.780997631	3.732855578	3.624119716	14.51347556	2.536611483	2.934752248	27.17006145	4.021121449	3.649020044	5.916773873	2.837656812	2.464537033	4.247988588	5.914691981	85.48599784	3.134059395	5.365509384	-3.467366437	3.211891578	5.020230819	3.399959365	152.908052	21.86727384	4.91466271	6.441740961	7.266829548	6.64816994	2.528711449	42.66522553	3.283207997	9.541981131	2.943951525	6.439692099
TCGA-53-7813	424	0	2.993455075	2.194166763	6.231091564	3.59788557	4.805932847	3.270831085	4.585651131	2.668096567	5.58459018	3.127775571	2.968144609	2.532321442	3.538305851	13.61031386	6.003614824	4.358301277	1.229449331	6.011201516	2.775734746	4.651646497	12.22551753	4.405661453	3.448515537	4.760997449	3.599657586	2.439501829	3.914402297	7.322849065	-9.547986661	3.47151593	3.264014224	396.6453512	2.682475105	1.554726801	3.381489034	-27.79400356	3.847783247	3.941774723	4.763013945	5.108630085	4.35165089	2.573529412	6.041994156	2.66216531	4.204852341	2.584686377	5.713331016
TCGA-95-7039	34	0	4.885998413	2.81187036	6.812335476	3.720962796	2.42113382	3.265617145	3.484474833	2.700017569	4.795905565	2.604193025	3.05136326	2.377320238	3.701562988	5.204471745	3.99110923	5.716001246	1.552739151	7.400581547	2.525931851	2.215188686	6.629326048	3.693817512	2.415855813	5.077298766	2.816892802	2.439501829	2.649107216	4.063362435	10.41211033	4.606015748	3.503314324	-21.49085279	2.884666297	2.742449211	3.545629977	29.61760006	9.035991573	4.362983049	4.001531962	5.149445886	3.774981537	1.977628831	7.220780867	2.638691757	3.422140714	2.565543309	5.208186107
TCGA-69-7764	414	0	5.347987393	2.408346834	3.493607578	4.269050633	2.422431414	3.163202955	4.358817918	2.801975952	5.62556921	5.663012553	3.020358248	2.431591587	3.883906933	17.10680062	5.294701278	5.286831901	1.270599479	7.646707682	5.490372396	2.058012676	12.08209054	3.690812809	3.946707093	8.639423768	2.881558482	2.439501829	2.874913166	5.827520032	-5.559150858	3.170515136	3.449376419	46.41964361	3.24702081	1.783462332	3.473663135	-8.043425398	8.46722089	4.198294595	4.312122757	5.340384198	4.52219085	2.073789032	15.98312912	2.651015311	2.787367728	2.516403273	4.87582903
TCGA-91-6829	1258	1	39.89488433	11.09990658	48.0892336	4.04004491	2.631706831	4.494515526	3.290315908	2.794933234	4.194027624	2.539763303	3.06224693	2.377890266	3.275137517	13.01321472	3.599213904	21.36764896	3.841983362	3.895841287	2.714462512	2.351034128	99.97550578	3.75972245	3.003408429	4.857861239	2.824176807	2.439501829	3.446401971	4.029549589	354.9671508	3.134059395	4.987680652	-19.52410457	6.139392399	2.561078582	3.561574382	606.820164	40.74758466	6.524509673	10.95355787	7.429499961	11.77166123	4.40743565	136.4394356	2.980102258	44.98219751	2.811209223	4.374057303
TCGA-78-7542	321	1	3.902984788	2.298563771	6.194772353	3.783345666	4.367580526	3.148765561	3.422115961	2.782581315	4.81064989	2.5401444	2.979279117	2.332310597	4.396486044	4.371525412	3.612910131	4.274860964	1.213435459	2.732644961	2.144465131	2.044458275	3.955993928	3.602080156	2.42685502	3.918122029	2.820340275	2.439501829	2.682681621	3.886683961	0.226953029	3.157381846	10.68714348	-25.12071811	2.716539743	1.488037614	3.443723393	2.052891753	2.535800827	3.858439299	4.5519731	4.476096226	3.565987056	2.313056076	3.190812361	2.647150372	5.442080049	2.521159469	6.092023305
TCGA-99-8032	44	0	5.997950525	2.363930985	8.661704806	4.167145926	3.734565865	3.174944062	5.811640253	2.848451693	5.534879694	4.510131593	6.966010416	2.898044533	4.929048376	6.192455168	3.861991269	5.922924826	1.478729469	8.510430262	2.43597915	9.830243956	12.52334531	5.850169262	6.17265387	6.173463927	7.611210112	2.580094375	2.771578953	5.538808012	15.88985012	3.56893951	3.822155018	475.9241196	2.815720546	2.257759564	3.811970306	19.49785906	9.84619618	4.59761585	5.423451982	5.423536022	4.662376013	2.149192265	6.330873025	2.734129581	5.427841782	2.710215162	5.348473237
TCGA-62-8394	139	1	5.288757131	2.587256271	8.795771129	4.05757235	5.295676835	3.546528851	3.599351246	2.947911158	5.488391618	2.618361961	3.074060709	2.763000418	3.872413852	5.110080479	3.615365638	5.171763705	1.565450802	7.193758894	2.544217237	2.53825755	9.058167409	5.552595629	2.497780549	5.365364271	2.833289704	2.439501829	2.797261517	3.944996351	29.95073957	3.873569218	3.880134157	-12.61982669	2.750724507	1.941770677	3.914137731	18.8389226	9.488456735	4.514383418	4.627228573	8.783093603	3.976758791	2.250365614	19.34471474	2.660278886	5.187517033	2.661738006	5.187920387
TCGA-55-6981	1379	1	30.15030587	15.22798738	24.85892305	4.611004234	2.662307829	11.84924979	3.369473999	2.767157094	5.044766743	2.574719612	3.076819129	2.965044107	3.783808629	4.739981769	4.192810969	8.29896242	2.954924262	6.996922263	3.149407195	5.931926306	34.53158759	4.384481742	3.198806927	5.290984862	2.816892802	2.574732812	3.434406641	4.358858086	163.7772516	3.159351696	4.482242936	-33.98684955	4.47777302	7.63269475	3.368625247	362.4516272	34.35349462	4.664882699	6.166139001	5.869965832	7.01935776	5.791785652	48.12576906	3.263139859	12.58433879	2.775748435	6.508997046
TCGA-50-6594	370	1	6.375177404	2.70981239	9.169742584	3.651371642	3.276520873	3.266980057	3.306749294	2.831409288	4.03186645	2.568329471	2.968144609	3.190547136	4.774554054	2.909719754	3.493553196	5.124297911	1.173764746	5.347206581	2.25552635	1.984643425	15.22990297	30.50183285	2.900781544	3.933817336	2.82597441	2.450451547	3.157066707	3.767255749	8.216871435	3.134059395	3.279145333	-24.07568931	3.174606075	1.595573784	3.634383214	5.023906258	7.528162027	4.851664135	5.258497379	6.15370243	4.104253745	1.907850212	12.19863092	2.669032075	4.186861051	2.541426704	7.066976732
TCGA-69-8253	426	0	5.32680948	3.799136009	4.981807724	3.81060708	2.477405629	3.290794921	4.64087659	2.685663549	4.269660401	3.043703053	3.060121184	2.862411941	4.062919291	4.832426169	3.556673028	4.065565038	1.659230883	6.098419412	2.749016459	3.714716169	9.945209917	3.983334839	3.17044411	6.579571345	3.183940673	2.492913063	2.600174668	4.274780421	12.58515727	3.276766908	3.572626475	32.24908928	3.863527137	2.074554597	3.405322725	1.00036005	6.237609372	4.689744971	4.185012097	4.342578486	3.81824264	1.863822879	5.739181231	2.660745466	4.144694348	2.537696879	3.94816492
TCGA-73-4675	40	0	8.38761386	4.275554678	13.05605624	3.774386987	2.903873537	3.337327886	3.535529641	2.662522125	3.776256837	3.546416224	3.011459982	2.928413185	4.696576488	6.982234901	3.328718976	5.897880819	1.442434812	4.342611555	2.094434812	20.49745841	15.04122515	3.871055164	2.657989684	5.086533551	2.826951304	3.919062975	2.659577229	3.810441308	58.19033299	3.149180863	4.384177172	-15.36470227	3.845747792	2.469166974	3.480210508	81.15679377	12.93252446	4.169208261	4.348916132	4.174970844	3.842205122	1.962310432	12.12475102	2.89190612	8.076564699	2.599543488	3.987401194
TCGA-4B-A93V	254	0	3.863265392	2.277121422	9.525511317	4.296280614	3.261340939	3.284742905	4.18808141	2.725195985	4.779377693	2.560439464	4.065242356	3.968495009	4.546055806	13.88190099	4.328663637	6.537756713	1.413357948	8.333442897	2.353170084	2.363509135	9.943517224	7.041569484	5.28971685	4.263891763	2.844286672	4.976116896	3.049232447	5.427602166	15.21231814	3.727089488	3.412249612	250.2327727	2.601362544	1.475807462	5.482089388	66.97923475	5.408780519	3.800502701	4.912782664	4.634085354	3.902570298	2.329870493	4.1017683	2.740555354	4.807545053	2.685875681	5.118566512
TCGA-55-1594	1178	0	6.673079365	2.809499987	9.748183867	4.076578272	7.58831892	3.679314041	4.241556121	3.01556245	13.85843508	2.524800713	3.256063693	4.38517439	4.919775816	11.65662846	4.477764095	8.115876335	2.063296295	6.319305693	2.624016192	7.626599847	19.53637048	5.38392028	2.784058782	4.790855793	3.17871947	3.274076981	3.544968018	5.563006852	20.59818542	10.13449732	3.458606606	-25.59432531	2.736210991	1.682281405	4.086126844	34.0277079	11.77510469	3.985413007	5.490801398	5.163532398	4.378285931	2.217914944	44.9703042	2.68442044	6.430312254	2.5747315	6.600795393
TCGA-91-8499	36	0	6.82535435	2.442388611	17.39280285	4.269392986	15.94300928	3.220896707	3.529487799	3.325807246	7.05169782	2.524800713	3.577051276	2.388018091	5.235430418	13.38158954	4.838934451	11.18101853	1.396414486	8.250893378	2.501475469	2.688323024	22.75040591	7.744130534	2.421365473	5.944907148	2.972635064	2.439501829	3.05815881	4.269731079	51.09302561	4.113731317	3.366532127	56.13318694	2.65558468	1.550514126	4.21608643	120.2443653	10.5875694	3.772297033	5.132868966	4.546330941	4.212743572	2.056764667	27.03687299	2.704708006	10.41614566	2.658750807	5.159755607
TCGA-78-7540	881	0	6.401014111	3.112586839	6.904240182	3.940285973	2.467303688	3.147867977	3.415238143	2.613698844	5.087626857	2.524800713	2.980017881	2.364697526	3.418018025	12.40792547	3.188455616	6.378909083	1.473141523	3.246305753	2.233613446	2.095423013	7.838941204	3.771486807	2.584401083	6.280699069	2.816892802	2.439501829	2.725334289	3.798933368	27.84731583	10.60331127	26.96831316	-25.78028952	3.175197731	1.876476266	4.196653312	10.04729306	5.980249037	4.426996172	4.538813469	3.947250064	3.762884277	1.56050289	7.076599603	2.708424366	8.64657928	2.504508879	4.448048585
TCGA-78-7147	586	1	4.615562728	2.616765593	8.360759829	4.232540751	5.96765786	3.337247614	3.315069884	2.772824325	5.690778655	2.549728281	3.015176735	3.056626399	3.438287034	5.456983482	3.981258442	7.260298602	1.375042806	3.460934792	2.927223393	2.891989442	9.073451847	6.079171435	2.904036104	5.843377947	2.816892802	2.445354352	2.679520587	3.876777237	40.3014868	3.177843376	3.493368567	-29.73529968	3.851018824	1.654892463	3.607923603	44.10502499	10.07401889	3.855317698	4.825499619	6.703786106	3.783349521	1.794283185	7.125695098	2.664194436	4.15666378	2.577639815	5.407576608
TCGA-64-5775	62	1	9.853405903	3.278133768	18.8503142	3.534768078	13.84632501	5.339449457	3.203684324	3.239051776	3.380303177	2.616958514	2.968144609	2.365636813	6.373801496	7.079911594	3.245143602	8.702335233	1.336665126	3.266680789	2.023303322	2.060834633	13.58921789	3.580030975	2.383483211	3.472090358	2.839801937	2.439501829	2.536107817	3.69347011	30.02128774	3.134059395	3.487604092	-30.36292924	2.582166105	1.531284398	3.430011383	157.7823206	6.916088158	3.598181887	5.306554077	3.506947037	4.110264489	1.594784874	7.2253634	2.661980961	10.81402816	2.540809485	3.823626624
TCGA-38-6178	448	0	7.62364287	2.436351191	7.246951533	3.8518909	3.121777054	3.350433257	4.046796929	2.853860914	4.406697186	2.627021951	3.037025362	5.481697892	6.880163003	4.944005854	3.662512517	6.245365503	1.36889404	7.265403739	2.613840935	2.894672087	12.43365413	9.352739643	4.085743362	7.687973011	2.816892802	2.47807266	2.666863143	4.993688897	12.56127314	3.182152171	3.633838226	55.07273641	2.885083291	2.431975064	3.435459706	20.05458954	11.08462995	4.558654586	4.252571479	5.53836981	4.428264269	2.071382414	6.844726298	2.676749705	3.629460637	2.530345379	4.96881677
TCGA-44-5643	417	0	5.118842294	2.389119398	7.705073752	5.17687673	4.98469368	3.324356172	4.403882589	2.864008262	5.947984806	2.549990191	3.08696037	2.703041363	6.378019093	8.072210884	4.715970823	5.526155502	1.935547145	7.233622091	2.664369098	4.147909285	12.85595218	4.067408312	2.781013403	7.999133783	2.846323041	2.439501829	2.753625781	4.489851035	4.134965689	3.134059395	5.392822095	-15.39175304	3.879893009	1.660765503	3.446451516	24.22282301	10.39848409	4.282370433	4.321382586	10.7680164	4.48982989	3.360696596	24.12766729	2.648655064	3.660939445	2.59199409	6.62743332
TCGA-78-7148	626	1	5.472742767	2.523369878	6.585897341	3.695490255	3.017201355	3.17325568	3.369761713	2.695161071	5.613211258	2.542665727	2.968144609	2.835337553	3.941672706	4.615610349	4.392725631	4.615301249	1.321339085	3.382528601	2.476134512	2.284467414	6.658905129	4.173348259	4.501935326	4.385015548	3.686587314	5.452457092	2.980008777	4.173647511	8.979930247	4.467665762	3.447491295	-20.06937876	3.159117373	1.611299003	3.794681041	5.905573635	8.500028508	3.769144103	4.479317986	4.845497759	4.633874127	1.970584986	11.47124882	2.662440737	3.472172611	2.572978463	6.734821845
TCGA-55-A48Y	630	0	6.228658885	2.312010745	6.204876193	3.646101443	2.485645957	3.201320787	4.242116691	2.973156051	4.803971858	2.656965992	2.988254528	2.48612675	4.012272224	8.336376398	4.59868715	8.105845803	1.329260849	6.977018108	2.475637821	4.141738978	12.83202497	3.864479458	3.65236453	5.039156627	4.155578797	2.687240658	2.819979109	5.484616433	3.371383448	4.467936881	3.424749573	265.2689302	2.785891951	1.566550893	3.682323226	-0.27060783	12.1256078	3.875253632	4.533396913	4.21315733	4.204132248	2.302911612	9.953053459	2.695606208	4.501010885	2.546743267	5.424974259
TCGA-49-4490	385	1	12.70940422	11.34400552	36.37712889	3.773561324	2.593258151	6.562160766	3.43086512	3.008133264	6.261150455	2.554622841	2.968144609	2.405160527	3.601932012	3.100065119	4.593021279	4.905460304	3.104793929	7.995616098	2.64116472	3.222889483	39.40563061	3.895066159	3.509727503	5.650988397	2.853187398	2.457006015	5.069921529	4.084462289	158.3837122	3.134059395	6.178362598	73.53996155	4.19598724	20.26490913	3.429656487	212.0849263	19.70371547	4.610117624	4.803279848	6.333944025	4.473306923	3.255140956	42.42479672	2.801801128	17.98847607	2.676685522	5.4977265
TCGA-78-7145	826	1	7.433639143	3.576343032	10.83011404	3.522593775	3.338549185	3.568418123	3.272732867	2.652398805	3.717035326	2.558286068	2.968144609	3.007104886	4.351549621	4.35958011	3.447769566	6.142433604	1.448561468	11.16346049	2.231462942	2.182181345	15.16380907	4.819212846	2.422595726	4.124704222	2.816892802	2.447363556	2.670759432	3.858933027	23.54455181	3.678100852	3.425260602	-24.11464874	3.234561319	2.457341869	3.469539006	27.67719191	14.02072518	3.887612154	4.385168439	4.163080455	4.245718299	2.004603159	23.3114529	3.632122679	7.613588449	2.564331457	4.357977842
TCGA-55-8620	375	1	8.171239366	2.953169063	9.232729898	4.155005253	6.364268819	4.199421267	5.849301957	2.878480166	6.422747671	2.527441041	4.836260655	2.706843054	5.290481163	9.301571816	4.870835735	8.766673299	1.370882651	3.604145761	2.30571916	2.477640285	18.13821378	54.57114603	5.882590215	7.41290437	2.816892802	59.7739778	3.013143645	6.351268966	30.01400992	5.673145231	3.507784814	195.8227199	2.639970286	2.358400329	3.812047891	85.99220184	9.878178224	4.588158451	5.72934422	6.248236432	4.950467581	3.137250045	19.64008374	2.737603258	4.924118113	4.114587969	8.107579865
TCGA-MP-A4SY	1501	1	10.91568174	2.915790311	11.68180457	4.069130568	2.939057029	4.098644732	3.245643425	2.851891991	3.860354125	2.762302908	3.070764676	2.850533954	4.361039764	3.84729738	3.60428769	7.049663965	1.163376664	5.5555726	2.320356861	3.1025357	12.95943593	3.780825855	2.605177051	4.092346008	2.838074995	2.452271536	2.550840603	3.907958012	40.83838134	3.217650726	4.148432236	-24.67637708	3.843944036	4.205794418	3.592455543	79.04714167	13.49408034	4.140667485	5.320882474	4.348632898	4.585343135	1.750555552	11.15777917	2.719457329	7.020563161	2.718806977	4.468612911
TCGA-05-4397	731	1	9.275344176	2.566816855	13.2248105	3.686887487	4.830442305	3.502383449	3.39008524	3.704745098	4.822804699	2.545397978	3.074131718	5.361091678	7.381561121	6.352179747	3.709062938	8.03464348	1.435866924	8.895766313	2.3098644	2.745655223	13.51041446	3.828640675	8.517308175	8.824767905	2.841504636	3.488001947	2.720872488	3.954626852	48.77317481	3.158726236	4.986534669	-15.42400175	2.614877933	1.506592312	3.46686775	141.2795126	12.98331525	8.999080599	5.299360145	11.29312195	3.900433333	1.997043916	72.76366846	2.847091238	2.937282405	2.611624829	5.116673414
TCGA-L9-A443	193	1	5.092837657	2.635493494	11.1458411	4.33997083	4.415596368	3.273305681	3.676611132	2.594784315	4.717470596	2.677421222	3.012445674	2.503307198	3.636142756	5.789688359	4.022897849	6.143070636	1.290679176	7.655336668	3.367805408	2.897474739	11.1448554	3.799349664	2.615052492	5.470630279	2.995207604	2.456039866	2.978455269	3.935555198	12.73283589	3.226852878	3.618761502	-5.9449104	3.866624165	5.150613098	3.483292314	17.49003295	8.30151011	3.892915471	4.701190473	6.542944078	4.012967216	2.303072061	7.9740446	2.814334414	3.410570815	2.546842347	4.437039691
TCGA-49-AARE	1229	1	3.747041291	2.387137452	6.109876377	4.988598201	3.598946624	3.545405201	6.019498907	2.806454489	5.137245672	2.561452811	3.330376711	2.566459618	3.657041292	4.76265937	3.985537494	8.033172568	1.653515764	4.819217109	2.626255913	3.874238506	9.412614315	3.77799057	2.404124335	5.657751474	2.816892802	2.451795003	2.748818186	4.191958263	34.50376709	3.145555379	3.829693994	12.66539061	2.769155237	3.201701855	3.686172297	15.37313215	9.934180901	4.606242432	4.554817196	5.324617866	3.889622353	2.340940215	6.571136883	2.914900035	5.052625988	2.660040742	5.389453666
TCGA-78-8640	6528	0	6.999902035	2.780495044	9.67425911	4.125117488	7.144530801	4.546135069	4.195939136	2.998578623	4.753602076	2.529851275	3.182550648	3.619220264	4.326601547	6.127961072	4.318707596	8.617779931	1.265671122	3.061902718	2.220008406	2.164679901	13.22301538	3.620467056	2.42058426	4.269040251	2.816892802	2.448395158	2.838892577	5.127359817	41.50701503	3.134059395	3.43180984	99.30688049	2.727903179	1.536658648	4.285637049	85.67816309	7.945486425	3.967115941	5.239233293	4.457054834	4.235251741	2.019270405	70.13369608	2.720689123	8.15508539	2.544466936	6.119413146
TCGA-50-5942	883	0	6.895715557	2.68334017	6.269602575	3.658942275	2.750590102	3.247184458	3.970980491	2.710209153	5.043679161	2.554296489	3.037708601	2.584227567	3.871038756	3.21440491	4.471497838	3.445939067	1.362715175	4.859730296	3.51637969	2.107264441	7.925784928	3.911297852	2.737169545	6.690494913	2.838431252	2.439501829	2.755738493	5.304016647	3.311533308	3.134059395	4.667088159	164.8864721	4.17801498	4.046790897	3.360044017	-12.82031329	14.03844991	4.607997029	4.832197266	5.41453457	4.76127775	2.184853149	14.27909376	3.033382495	2.560584585	2.550313719	5.66655185
TCGA-MN-A4N4	1175	0	5.774685137	2.238680952	8.282631127	4.291815627	4.455641454	3.410579023	5.432870991	2.79035808	4.978461649	2.748250329	3.006126037	2.868693961	3.79397035	5.513537856	3.601321854	8.179476403	1.225678442	5.477944232	2.150370015	4.026737068	11.03087122	3.708967523	2.404232997	4.410014961	2.816892802	2.439501829	2.800121411	4.439577782	26.87977561	3.134059395	3.686633619	177.8385801	2.656018813	2.38886264	3.726038814	30.90985518	11.01540372	4.084294652	5.385577939	3.971199267	4.053384554	1.570873053	15.67224836	2.749036187	5.667389099	2.78408814	4.89197253
TCGA-L9-A5IP	58	1	4.55428127	2.310982231	3.586386131	3.901166024	2.365015877	3.242788233	3.401579838	2.890267817	4.485272961	2.605802601	2.984756615	2.546340104	4.078386745	6.765399598	3.88968614	4.314075122	1.213671084	5.431770349	2.049987123	4.936667272	9.714881828	3.643473318	7.085283269	3.759925518	3.31066104	13.6330812	2.928212096	4.586812083	14.23699819	3.296439207	3.531101624	9.2280855	2.617625844	1.558274188	3.776694467	16.59902328	3.570899866	3.78760682	4.355000764	6.298889918	3.737821115	2.065642905	3.221929123	2.666547525	9.092952512	2.51719358	7.60675073
TCGA-86-8673	455	0	4.543558979	2.476458923	8.537153053	5.209095075	3.106418909	3.246364333	3.650903813	2.783533996	5.68619145	2.649908161	3.016317387	2.878379649	3.775551237	4.493473712	4.13828178	8.445546637	1.340868129	3.081987425	2.251650967	3.002098637	11.39370986	11.3580828	2.538310729	4.409071191	3.316554825	2.457485218	2.843048309	3.949038422	29.48872402	3.16769379	3.396930533	25.42114577	2.757642069	1.531382306	3.566742307	65.67160033	7.204809562	3.772142435	5.600533269	4.257932916	6.121301838	1.755683146	6.249047199	2.758135549	7.89836388	2.674209908	6.978396147
TCGA-97-8176	468	1	11.36258441	3.337044179	12.2284899	4.128144135	3.191456798	3.335932958	3.562312698	3.248368702	4.195525157	2.524800713	3.039497232	2.658254951	4.945229386	9.064720158	3.541522457	7.460198123	1.600826199	4.698612811	2.320193506	2.561454193	13.44123642	5.874416526	3.276436575	4.760289802	3.590121308	2.989992763	2.922681864	3.919716426	32.73139414	3.731883097	3.630727732	-16.45793923	2.709311588	1.554321317	5.160816536	35.52111272	11.11968457	4.221640463	5.783143437	4.313318434	4.755523195	1.659163148	22.50111906	2.744485642	7.298617911	3.324257134	4.612418571
TCGA-86-8073	740	0	10.57047399	2.900228029	17.44588036	4.489152891	4.635528288	3.354607937	3.457869328	3.362672078	4.517434731	3.473243403	3.102020633	2.632884012	3.813883241	4.548066788	3.709363873	7.046049516	1.366634137	5.097038949	2.576024593	2.281024922	18.20809472	4.343796852	2.4866528	4.719590749	2.830709723	2.443666602	2.973429433	4.214472596	42.87378802	3.196374518	3.697946964	87.21175067	3.631477818	3.560621302	3.789058703	48.20530994	18.04410941	4.463618705	6.786493205	5.29572408	5.255048061	2.059308507	13.66293311	2.664047137	5.255224343	2.719099478	5.17462265
TCGA-73-4676	164	0	14.33316429	7.934199712	43.25025569	3.968505901	2.535989816	5.276024589	3.266728021	3.000984692	5.295294129	2.530802581	2.968144609	2.394323898	3.647634225	9.918649785	5.188286084	13.32516554	4.900504103	18.31631014	2.930240034	2.302124495	64.16863642	3.984472677	3.273209862	6.849387517	2.816892802	2.481775595	5.543935686	3.853228839	288.8806793	3.153825593	4.093651365	-8.81418512	4.460544966	4.6932283	3.754741014	368.2673668	23.05908059	4.421938806	5.669693832	7.255100963	5.857472283	2.49874937	56.43400191	2.86706078	41.37955472	2.813739808	5.166708479
TCGA-55-5899	930	0	9.866177228	2.310119245	15.30539681	4.004234884	2.542246547	3.427529206	3.366083793	3.188875661	5.38667961	2.595590708	3.042346359	4.327065731	6.885279504	10.66224015	4.351988287	9.732609403	1.31380707	10.67234209	2.632170304	2.148460819	16.6588222	18.73218816	4.111438084	4.522804404	2.816892802	34.34097131	2.98979085	4.445644845	29.03769331	5.033682272	3.356001015	-22.68632777	2.810724492	4.126097985	3.564569153	113.6435289	15.44201297	3.757878818	5.421410312	6.372835093	4.835109438	2.932660446	18.24300638	2.699450218	5.781328407	2.737558464	7.492910129
TCGA-44-8120	260	0	8.736988873	3.635055899	12.22811621	4.386992935	4.645348802	3.620972177	4.002445164	2.862816772	5.021807985	2.560929663	3.065525102	4.153222741	4.046372712	9.114393391	4.41847184	5.103174884	1.662884928	12.37388007	2.739707626	2.063515564	12.98148396	3.764260492	3.6992373	6.643508638	2.816892802	2.439501829	2.86152717	4.303033796	35.40854605	3.389027098	3.706842538	-1.099502496	5.603702255	2.198909764	3.529064894	22.15347972	17.02316072	4.425882073	4.884606737	6.526221632	4.626956276	2.096965472	14.5820788	2.747310072	4.464339577	2.729322651	5.196790102
TCGA-69-7763	690	0	7.812148921	3.809358329	9.150124174	3.757342856	2.470650053	4.167488921	3.871194799	2.99374558	4.657353645	2.589728366	3.033770869	8.634286678	3.738525098	6.592655982	4.280742407	5.6414358	1.600673769	5.090605487	3.178925373	6.94555762	11.6397097	3.976089903	3.411987084	5.095088129	2.843985125	2.439501829	2.69605214	5.297012171	34.1431605	3.546443681	3.796929586	145.1186159	2.839956534	3.345358069	3.956740866	33.27383565	18.72224361	4.28087738	4.651733752	5.349001733	4.485440639	1.983439826	12.2601473	2.712844182	5.475283199	2.538602298	5.025503941
TCGA-49-AARN	1135	1	5.142294108	2.269183972	9.956103085	4.440925733	3.473793092	3.219091562	7.539366684	2.8782749	5.461912702	2.677462954	3.192172353	3.069460382	3.598013023	3.769560552	3.695635847	4.818258814	1.410802626	6.435606331	2.569693411	3.09612836	12.11189914	5.173486362	2.902698402	7.67752584	2.826801889	2.487291452	3.056249256	4.556100611	12.76095764	3.871453575	4.621594448	22.03419969	6.618651931	2.308232645	3.702902432	16.64825854	9.162541399	6.056681713	5.928599027	7.436882638	4.242811223	1.871558131	16.87857329	2.769759858	4.292286823	2.676189247	5.863447722
TCGA-44-A4SU	409	1	6.18383168	2.281962681	5.489798073	4.540874025	2.887829608	3.262986823	7.244183036	2.905565281	6.121127403	2.626045451	3.174150579	2.994510342	4.188591532	3.777342966	3.993012678	5.373131232	1.385522878	6.073989879	2.883395857	4.040297134	13.20575135	5.516443325	2.580411291	7.952436344	2.816892802	2.523397254	2.743768496	5.791987152	6.326117533	3.251741807	4.121677694	260.1669235	4.218778666	1.900462704	3.529689126	-3.089750902	10.99849021	6.246620251	6.007042911	7.135556471	4.90903323	2.846474789	11.31815349	2.737885144	3.514861449	2.554188992	7.229909086
TCGA-50-5944	764	0	11.76988301	3.587372177	11.93315737	3.995728308	5.194070422	3.783880837	3.274608935	2.825532902	3.937043683	2.584099304	3.014761985	4.203772796	3.733953213	6.691251267	3.379029003	5.068666919	1.354950521	3.554563761	2.820408251	2.265160718	12.46211431	4.048196723	3.337608111	4.472925445	2.824109653	2.439501829	2.895114488	4.131584759	37.78253229	3.166607803	3.839242381	-15.59151866	2.858712772	4.611620599	3.475192031	58.30050859	19.54974939	4.407713911	4.761771029	4.18383035	4.707978256	1.916156675	17.605855	3.469768412	5.634392927	2.527320224	4.395220283
TCGA-50-5936	257	1	21.32144293	6.891821335	21.30367186	4.223185108	2.593282664	4.497850732	3.248359665	2.857198275	5.884954925	2.603000027	3.017325498	2.359320896	3.291444095	7.010781965	3.885521977	6.920842558	3.373726088	12.62329588	3.192839837	2.94483136	40.27909572	4.160897359	3.649277241	5.724379268	2.816892802	2.46704142	4.906463103	4.158932291	120.3209734	3.134059395	4.85845717	-28.72025616	3.642124502	5.641614775	3.417618731	177.5304108	23.39703496	5.930928317	5.826619775	8.697625775	7.117673594	7.296521807	58.72084369	2.760927455	18.9334461	2.859442287	11.71379572
TCGA-86-6562	376	1	10.16798987	2.680789586	10.12107739	3.861853691	2.386591262	3.423343414	3.580157713	3.162939742	4.442323377	4.559178208	2.991211703	2.991390206	4.608625992	6.740003022	3.909190552	7.681368124	1.337840588	7.886946348	2.700339365	2.802713046	16.07978514	4.124913309	2.450303876	6.031281886	2.816892802	2.448113011	3.172581088	4.550917971	25.1289708	3.150164917	3.474764674	67.92318002	2.820037762	2.683449607	4.263380192	29.06558017	14.40957802	4.091826095	5.420073426	7.459609484	4.560663946	1.900093987	12.52079949	2.636339013	8.142342851	2.588500628	5.649295948
TCGA-MP-A4TA	950	1	7.443175835	3.177469731	10.88141655	4.952756362	3.39859972	4.714735493	4.413603626	3.042314571	5.810230788	2.558151562	3.317726591	2.600428066	4.97021409	8.988580944	5.220020594	8.049796419	1.366649469	9.214305005	2.190374411	2.959146502	13.55981095	3.817377951	3.047325931	4.716402008	2.968425731	4.168660453	3.235045716	5.223903657	46.10204592	5.196529936	3.786720506	89.38520465	2.654601036	2.063375168	3.966065427	88.99851344	10.30731911	3.994521829	5.359766708	4.637312609	4.792500957	2.446861741	9.347406095	3.00318118	5.523615275	12.2748634	7.546801185
TCGA-NJ-A4YP	50	0	5.68662642	2.370536816	12.26342935	4.856782249	2.520845524	3.225570892	3.596048165	2.904145678	5.781504839	4.079227587	3.143712311	2.76485189	4.675686304	5.565963256	4.077682757	8.816890607	1.31919998	4.724516378	2.328110604	3.463644753	11.65262724	3.661626766	2.546999733	4.513555177	2.992913631	2.439501829	3.099369653	4.028929	17.73388262	4.143901105	3.568252363	-3.145323864	2.814332522	4.581833492	3.581411894	46.04317465	6.617072198	3.900421074	5.606302217	5.381900169	4.404554105	2.204070463	8.830870713	2.860469002	6.07270841	2.654556786	6.781857165
TCGA-73-4677	38	1	6.954084547	3.176589488	8.057687728	3.532177401	2.431381676	3.262856741	3.681730698	2.80190668	4.689963501	2.535378806	3.028019315	14.33964883	4.368086676	6.654258642	3.967734919	4.995314521	1.612709531	8.333915223	2.960188158	3.734434615	10.17640587	4.010543086	4.823903439	6.8060384	3.033174639	6.019521147	2.73466145	4.461975685	18.3821958	3.147994303	3.607361323	41.90546966	4.009382023	2.226859421	3.472867783	25.92638285	14.15870383	4.069348668	4.136791683	4.86442883	4.047275515	1.854098424	12.62713003	2.695071569	4.102283164	2.546184949	4.512050554
TCGA-44-7659	444	0	6.116583303	2.822211054	9.897542489	3.976065703	2.895074791	3.276322209	5.041356469	2.939935811	4.578282848	2.543735356	2.968144609	2.431632357	3.811463452	7.013954101	3.567668849	4.645216336	1.63157471	8.819623534	2.655099063	2.30036024	11.25974331	3.672672717	2.567089133	7.315467242	2.816892802	2.439501829	2.768365478	4.737913959	23.70843522	3.154845473	4.070144618	60.93385675	3.837045098	2.086738725	3.413367112	28.87570144	8.643369805	5.028813224	4.982463739	5.702515581	4.461685584	1.972711862	13.70287071	3.284311734	5.50833346	2.572339948	5.266533246
TCGA-97-7547	1965	0	8.228770868	2.842602258	8.403108288	3.880773646	2.480518938	3.303506004	3.993151871	2.962942955	5.293928602	7.812916972	3.01425071	2.793013285	4.241045931	5.038990994	3.644416568	5.4465737	1.49251854	5.043886335	2.825222373	2.498732925	9.985045566	7.899480908	2.591514061	10.49898266	2.831168206	2.439501829	3.002480035	4.646682624	7.18563782	3.134059395	3.812031254	37.80899464	3.003249678	2.550673358	3.653323257	15.89428591	13.32032918	4.663434077	4.637004509	4.863789704	4.590834537	2.214271304	13.16100589	2.671155972	3.922213767	2.565289376	5.513325312
TCGA-49-AARQ	6732	0	3.713755846	2.291876197	10.39922764	5.335729521	5.987555655	3.259225702	3.904777554	2.812461277	4.91256724	2.529219415	3.072356987	3.112822773	3.585524627	4.491431595	4.010062917	7.773021575	1.293245553	3.887079415	2.442981326	4.508758198	7.984584469	3.963284455	3.02816577	4.055427087	2.83625259	2.563993204	3.301393129	4.006702534	46.72100407	3.148611682	7.711282013	-21.75605505	2.778306532	1.59077832	3.927844574	10.29608631	7.861765976	3.977579689	5.643620509	5.317245487	3.692455168	1.95827982	16.14272892	2.624723935	5.391691167	3.00274459	5.169420408
TCGA-95-7947	40	0	8.399335082	3.148812269	8.393255966	4.538290468	4.627317493	3.252932793	4.248431538	2.884757482	6.09582114	2.527830313	3.068176433	2.353919179	4.572400222	7.268995032	4.023993369	7.749046069	1.714858176	4.291749074	2.973748254	6.700858511	13.85365086	3.624499843	2.692533927	11.70661007	2.816892802	2.439501829	3.026614611	5.276904065	15.97821637	3.134059395	3.556664488	53.30142339	2.861699096	1.781003159	3.768063314	46.25131494	13.26744215	4.486525082	5.302933985	6.530628586	5.023660734	2.745454108	27.53187262	2.646310852	4.242176317	2.721366507	7.348729592
TCGA-44-4112	370	0	7.825264754	3.822050323	14.59591461	3.90717804	3.312651865	3.242798568	3.773610186	3.363605921	4.487674002	3.290754311	2.999357658	2.662443812	6.29573968	5.741433062	4.506498896	6.284634865	1.285512369	15.58128722	2.621345948	2.436827782	23.1046735	4.036982227	2.511496274	5.309873965	2.831389107	2.439501829	2.740076648	4.641538047	48.99594754	3.155852446	3.380679339	161.7064827	3.028226905	1.929999848	3.483462133	30.44454726	9.29156077	3.866669212	4.885787984	4.34686188	3.755257536	1.792730001	12.2749491	2.703308164	9.413228775	2.676383033	4.752920842
TCGA-J2-8194	724	0	8.771291267	2.867744047	17.3674139	4.016739119	2.679440081	3.435456615	3.438174809	3.187324561	4.414264791	2.537262075	3.020392363	8.635987877	6.311871606	4.861995013	3.881261456	6.848855022	1.64188589	11.82351865	2.620934055	2.120980666	16.04978289	9.200340432	4.355555989	5.007370308	3.710670786	8.32502016	2.751579803	4.041853881	11.65321021	3.179658841	3.451561956	-22.36673718	4.805979347	2.115448112	3.619909278	32.18401364	15.95095461	3.804875723	5.250276371	5.116158385	4.975797689	2.029653907	18.80775517	2.63787821	6.702608378	2.953486168	4.794702114
TCGA-55-8514	520	0	7.107351976	2.485732805	13.55914271	4.230885032	2.351725175	3.465077163	3.689781284	3.209977078	4.14563793	2.530074895	3.515453554	2.70634081	3.818794614	5.688282457	3.577033398	4.546762548	1.420621818	9.736752947	2.335383886	3.155956038	9.564476073	7.732297509	2.444721238	7.486290186	2.816892802	2.439501829	2.68877776	3.932839686	48.54325333	3.464083305	3.422492891	148.5745619	3.156926526	2.555558994	3.97522745	68.69655351	7.954259053	4.292928756	5.519493432	4.695640754	4.123588589	2.020210209	4.97867437	2.775045207	5.089611731	2.639208504	4.314924431
TCGA-62-A46S	1653	1	6.632008601	2.39336303	11.51464565	4.109482081	2.542140929	3.314857595	3.761408385	3.124563309	5.185779106	2.555428692	3.970925854	15.29084398	4.684423331	7.227576858	4.620455241	6.047146818	1.508595354	8.771423125	3.242199738	2.211376184	13.4121594	4.301252736	2.545828561	5.352381849	3.379969838	2.445846718	3.186919692	5.11653404	14.75776683	3.323929273	3.451586828	70.63994373	3.148985699	1.771909841	3.775498534	16.08939862	10.08035787	4.287035449	5.117306463	4.589923887	4.429747218	2.377943997	10.45198302	2.70174792	5.456606788	2.614900957	5.608015473
TCGA-91-6840	372	0	7.900845483	2.411105786	10.69134792	4.49603859	2.472888237	3.422426387	4.366952552	2.671984452	6.309082529	2.900873912	3.369198412	2.369586782	3.871309086	7.472355249	5.224063197	5.788805229	1.820531433	6.3234223	2.660589653	17.81415754	15.23388367	4.204036872	2.427303199	6.937472881	2.816892802	2.439501829	3.265981129	4.745020684	13.89339228	3.30637758	3.905205803	32.20944158	2.791168177	2.539272335	3.750912661	29.30850133	15.11010324	7.562836201	5.096293633	7.043199469	5.047510214	2.547710698	13.63685785	2.655792315	3.872004459	2.534661686	6.817419491
TCGA-55-7726	652	0	5.859450841	2.820593618	14.30788329	3.481385773	2.369673583	3.375504496	3.355206647	3.548809719	3.717972568	2.705396977	3.001550517	2.532607224	4.916127451	6.279763969	3.470307635	7.437357942	1.157348051	8.154997386	2.050316714	2.244678102	13.06591775	3.646183238	3.377790057	4.12167795	2.816892802	2.439501829	2.700259131	5.184500216	4.282278631	3.180707628	3.496596045	81.860028	6.025257936	2.14523522	3.377764134	-10.7334039	14.80279564	4.433166905	4.737069098	7.08339306	4.484454586	2.524677342	25.59368345	2.641544965	6.630569657	2.718634991	5.083104921
TCGA-78-7536	244	1	8.836158354	2.548627317	30.87944668	4.140860447	6.127770556	3.717813448	3.505033844	2.949063636	5.4290073	2.5259881	3.136167451	2.889391198	4.871075277	6.284976058	4.354131889	13.0134193	1.167017879	12.50855811	2.463382644	4.526526715	22.05700453	3.708368998	4.332757971	4.844297535	4.01689742	2.439501829	3.077077206	4.524530092	52.64861299	3.227910699	3.392299967	-2.13745493	2.618358209	1.504874567	9.932714381	177.1881946	15.41872458	3.670105737	6.000542017	4.719973138	5.152660308	1.761646246	19.25396768	2.658566056	7.651722311	2.637640357	6.064770176
TCGA-55-8097	476	0	8.562141364	3.648252727	13.94844958	4.807878715	2.389941104	3.241806088	4.232708582	3.059028964	6.336148871	2.700155304	3.126271719	2.587340566	3.933424325	6.832031061	4.398303297	5.579352406	1.684495219	6.513587862	3.70893113	3.676382447	13.55971053	4.371463741	2.549485477	7.388987367	2.816892802	2.444042633	2.942765096	4.678851713	25.10656374	3.261449615	4.212285532	1.093861373	4.688534165	4.221786535	3.520923089	48.78176463	18.16603602	5.162054216	5.15495292	5.811667842	4.873663802	2.665344756	17.3312329	2.949338586	4.54515795	2.623315099	5.616622557
TCGA-L9-A50W	442	1	6.338389935	2.336915255	13.51779314	4.460885246	2.645001802	3.33825517	3.532888437	2.830927661	4.779242754	2.595811169	3.044269087	3.546633815	3.664099485	6.711637801	3.621393965	5.324481444	1.24292749	5.134004633	2.973732889	3.539845585	8.296771446	10.95581668	2.41023493	4.313839321	2.835748565	2.445185437	2.67927928	4.40170137	27.22050625	3.197839835	3.381140552	92.5922233	7.59909727	1.657179326	3.515146188	7.320970662	10.83065447	4.208460713	5.317321115	5.556802231	4.217778324	1.954952003	16.82105139	2.632390197	4.63884074	2.707062902	5.248646311
TCGA-91-6831	310	0	13.98255827	9.305795661	25.94148562	4.188071149	2.504498272	4.936417916	3.572690659	3.007483803	5.256270987	2.556068189	2.968144609	2.476100919	3.813420236	5.303834087	4.915855837	7.014208805	3.520712575	17.81679242	3.975002875	9.758843412	35.32232594	4.021098026	5.264975977	5.517251899	2.816892802	2.470963317	3.559731274	4.690676104	84.39705082	3.134059395	4.219773825	-34.75470865	3.624127756	9.037282789	3.511202109	166.2187064	21.72167837	4.920805627	5.866204387	7.013844541	6.469825145	2.784922465	45.28601133	2.836906052	17.07175468	2.952113339	5.357473907
TCGA-55-1592	701	1	13.55602341	3.306661805	15.86633244	3.90878339	4.124638301	3.465924796	3.640108688	3.452329342	4.571422941	2.534383615	3.047247018	2.462555659	4.237692073	12.14272447	4.053593912	10.6571268	1.384389295	5.640501807	3.14327154	3.366310733	28.59208798	3.976433756	2.87398365	6.730319517	2.816892802	2.443720362	2.886449738	4.565535942	51.93505046	3.473326698	3.702539499	67.19898215	2.966881709	2.155222368	4.088603402	94.64375433	12.3785208	5.093897259	6.036746604	4.541641566	5.142031988	1.891005464	21.9370874	3.176664885	12.0999579	2.74496635	4.501143114
TCGA-95-7562	87	1	6.386838806	2.516249297	16.82077169	4.056388504	4.520356751	3.373351066	3.351715058	2.729070999	4.761853911	2.589998655	2.981231026	2.426017325	5.110605798	4.083742779	4.182876423	10.07788518	1.194680992	7.040272298	2.764391418	1.991018564	17.22928103	3.659625401	2.628222459	6.395297343	2.816892802	2.439501829	2.793398349	4.464925998	24.7823964	3.134059395	3.431716137	-4.386074646	2.835751581	1.696262167	3.745325952	56.77369234	15.92434957	3.666712126	5.138441161	5.32918883	4.350892387	2.190116611	15.08861723	2.684029108	6.196989446	2.647875705	6.654584275
TCGA-55-A490	99	1	8.666194508	5.860627262	5.767801726	4.191338656	2.392006758	3.165685282	3.485453766	2.970447613	4.382200559	2.584164037	3.064699636	3.148885749	5.338599282	7.044790068	3.819573583	8.46787908	1.275345631	16.30269004	2.17640588	2.424627449	7.85676468	3.681095791	2.393586446	5.226344977	2.816892802	2.461128811	2.592612356	4.865180467	71.12827406	4.522809024	3.604843342	32.31487722	3.378712395	1.505063523	3.522736145	68.60363245	16.50870567	3.815239408	5.300234517	4.647244435	4.677744973	1.996236148	11.91596967	2.644171455	9.387893704	2.608417671	5.320330762
TCGA-50-7109	308	1	5.531179506	2.41550155	10.32814863	4.098490412	6.386081836	3.250118926	4.938493124	3.079346142	6.737481257	2.535922262	3.240931485	3.529924912	5.04936602	9.263215374	5.648505408	7.737442931	1.578209175	6.248027009	2.876966239	14.60495688	16.84502553	8.01728887	3.053050045	6.215329875	3.005304566	2.611836499	3.083684939	6.230969616	18.29934347	4.05706139	3.518892316	212.4462911	2.836362379	2.715061862	3.655551803	51.8325292	11.67867757	4.057403944	5.432130365	6.073549129	4.533581543	2.544385587	12.87010468	2.751515567	6.09953344	2.669318463	7.976923718
TCGA-73-7498	1189	0	7.727301774	3.602674624	10.02910082	4.535310023	2.378517813	3.572592493	4.037981657	2.813701865	5.56644597	2.603831905	3.012655721	10.90994645	4.545275584	4.868510304	4.457837189	4.976353917	2.323346517	5.21143656	4.053172218	3.502128298	11.1654833	5.955181087	3.577338864	6.733368173	2.830674363	2.800909594	3.033548225	5.011320622	18.56335953	3.266140046	4.002301711	30.35657474	3.787189921	2.989967337	3.396053436	18.21517567	18.48910133	4.382697187	5.114803013	5.567026039	4.622432351	2.437216439	15.2048013	6.098720604	3.629213272	2.573257403	5.950063255
TCGA-44-6148	362	0	14.83451086	4.54657784	20.57324899	4.538197305	3.668077188	8.336379351	3.307825182	2.739843015	5.41512468	2.524800713	3.018324087	2.684127354	3.565139939	2.949394624	4.696424162	5.800029198	3.429342487	6.556881564	4.576084854	5.837894347	27.69401428	4.635226653	3.746890912	5.034283254	2.816892802	2.545652687	3.498584564	4.73166628	56.59616962	3.134059395	5.643354187	1.942953094	3.448555052	28.26698831	3.36680074	166.0428303	34.20338361	5.34084371	6.356527484	6.868416554	7.239950361	2.843978419	53.20676555	3.13848837	7.156515783	2.858899279	6.99673495
TCGA-67-6215	174	0	8.66576207	3.343880251	13.09236827	3.860822843	2.464351715	3.383145009	3.248193138	2.984603415	3.666627702	2.527111529	3.000844131	2.423193628	4.098194874	8.356936836	3.404282154	5.299186838	1.295647234	6.897644876	2.417710378	3.204685661	13.4850958	3.73420583	2.412877703	4.708906011	2.816892802	2.463915957	3.017567299	3.983108833	31.82959802	3.149280001	3.383908842	-29.66384061	4.965963033	1.669548068	3.850590352	31.23772454	11.96897834	3.971913741	4.401517217	4.640189044	5.327759023	1.700170143	17.86479322	2.87170403	6.179870785	2.578492311	4.008270604
TCGA-62-8398	444	1	8.832533085	2.299887238	10.83904653	4.068772309	2.904767574	3.295898051	3.476231988	2.8170244	5.930166943	2.550299292	3.088418296	2.572946173	7.924716898	7.354434898	4.414538937	9.138360845	1.758578736	5.829797826	2.698072466	2.39059237	16.94800003	4.685832894	4.38963552	4.351329414	3.189284963	4.235477417	2.777344084	4.28783957	16.94304623	3.721887904	3.614560192	4.169949398	3.786222378	1.512583935	4.067186714	38.40142165	17.6299222	4.878171204	5.302055208	6.056036049	4.910434912	2.204974636	62.680769	2.632294181	5.830841776	3.182022547	8.33107193
TCGA-05-4426	791	0	8.407423828	2.857570243	12.39786217	4.095922761	3.758702898	3.414409304	3.57251566	2.933228762	4.696565996	2.533222053	3.037658851	2.568164435	4.262244541	3.719021403	3.713128148	5.775259035	1.369828955	3.767562768	2.841507933	2.118854302	14.40003186	3.664310164	2.454220903	4.505489453	2.816892802	2.450623414	2.944776869	3.817016111	21.24302102	3.18952806	3.959811415	4.309519343	2.695109406	1.550536271	3.606245866	-2.122117209	7.553438969	3.876662799	5.797858731	4.610110411	4.750945091	1.919865149	19.70603923	2.664727166	9.524247302	2.841556638	5.200282728
TCGA-97-7941	484	0	11.0132685	3.436687952	11.21319045	4.509420674	2.730394149	3.236885105	4.221566985	3.261540347	7.615144445	2.558514931	3.180179106	2.608524503	4.451914813	6.587059282	4.164939688	7.211491917	1.824096231	4.514428606	3.230444134	2.757223617	13.47840392	4.423545201	3.697496131	8.635450117	2.825099086	2.459290491	3.027484911	4.358812708	27.38155024	3.198828303	4.355771982	-29.29825225	3.59932111	1.956520506	3.724230092	49.63017114	18.33432403	4.857880984	5.840759497	15.762561	4.853367673	2.083277494	13.17825314	2.791546963	4.889973101	3.004829352	6.114954904
TCGA-73-4659	711	1	16.21138507	5.554414829	19.41160914	3.752396302	3.238567038	3.384037247	3.437918463	4.012198936	3.82387283	2.547185773	3.041243697	3.165580574	11.96469169	24.36364741	3.56725273	7.948193789	1.740347486	15.89103659	2.161486125	10.26643651	22.92965198	9.008342378	4.117119548	7.224636499	5.806962282	3.816061825	3.12287149	4.199641094	70.10629725	3.139730289	3.860400622	-6.519099446	2.79127428	3.164334088	4.023751472	90.45033323	22.69544008	4.452015824	5.601744616	4.753597485	4.921235056	1.735489045	16.80138737	2.857840823	6.63655834	2.695575676	4.905872518
TCGA-49-6743	369	0	16.52085907	7.371846501	23.66798494	3.983136212	2.470420707	4.694985353	3.256789652	3.382722982	4.983861424	2.580049488	3.01778304	2.353169771	3.588023171	3.104418509	4.914396378	3.268305164	2.415051483	13.53645313	2.994162345	2.236747491	36.52003487	3.910027476	3.929160335	4.81559381	2.816892802	2.439501829	3.813613531	4.574209998	105.991859	3.134059395	4.230702958	-21.02746939	3.270141527	11.28624559	3.377454479	206.7879959	26.88599241	4.813682283	5.723392469	5.272852346	5.951764958	5.36801949	51.98177342	2.687210601	17.0839859	2.622208232	4.976489178
TCGA-95-A4VK	651	0	6.001273087	2.378198258	4.982685163	4.999309624	2.544414392	3.241675462	7.46406654	2.825527433	6.809492672	2.541445587	3.046656473	2.639494734	4.496453432	5.292590898	4.040148216	6.129050118	1.646900831	4.895734716	3.175305826	5.356296596	13.08443695	3.627228306	5.910570106	9.427871073	6.730623209	2.439501829	2.834644777	4.696931246	2.318036758	3.970022345	3.90071102	19.53269504	3.256269601	1.652252223	3.59025543	0.511907906	8.72718358	6.722649504	5.108868147	5.775184711	4.838333073	2.521531059	12.30266661	2.772974277	4.686420624	2.643482503	6.805377344
TCGA-38-4628	1492	1	10.14407607	5.622316128	22.32770258	3.638270712	3.191527355	3.862756211	3.291675307	2.782332298	4.900679376	2.547200598	2.968144609	2.702216086	3.462669319	5.030126186	3.254795076	5.067140076	1.565125446	3.972838443	2.090548865	2.555012341	17.04855026	3.896234258	2.432196067	4.315863334	2.816892802	2.439501829	3.506841026	3.705458645	171.2990669	3.227243136	3.354737397	-24.8800286	3.444075714	4.099779527	3.41066757	167.8509909	14.72384917	3.731205293	4.577602997	5.053134982	3.883600774	1.819032429	20.18999488	7.317720254	11.14450191	2.580646553	3.605850406
TCGA-64-5779	507	0	4.395217015	2.373695321	6.351015384	4.688501104	4.573015533	3.207493406	8.060790707	2.757276629	6.785755813	2.592998615	2.998780919	3.122297865	4.632870034	6.289531494	4.712987421	5.973798052	1.327457187	10.45278251	3.599651355	5.497117193	20.99053664	4.997055934	4.119419518	10.08700178	3.983625591	2.679675587	2.740999881	13.26753966	-1.127609011	9.872026886	3.643661648	769.3890172	2.683395977	1.532434835	3.506106827	-15.54414058	9.842578009	4.776289689	5.78344297	6.565662099	5.823858246	2.599799818	12.01030244	2.655576816	3.926499743	2.534232091	10.96716244
TCGA-44-8119	285	0	9.948989035	2.503612101	15.15064852	3.986777884	6.502710339	3.313859286	4.454414874	3.181633996	8.658746376	3.036877741	3.046376324	3.39136127	9.600439337	8.800572684	4.273836479	13.60805284	2.046779944	9.91511757	2.550898945	5.749231403	21.19844373	7.141783212	3.477273495	5.611101693	3.806973501	3.308341851	2.902721749	6.041503963	29.15046712	3.284268954	4.104592066	89.72597413	2.610145268	2.124039406	3.795357632	84.85951139	10.74895129	3.847812901	5.896754554	5.336562681	4.951948208	2.046087893	14.04345546	2.644420132	9.027353933	2.616696863	7.784553725
TCGA-93-A4JN	718	0	7.008594031	2.983169217	9.097980883	5.100548559	2.513904463	3.237108514	8.181980242	3.0746909	9.191756108	2.769745791	3.513991667	4.428499237	5.600083728	5.846967937	4.181830564	5.217866091	2.079951439	9.637788278	2.770050358	3.163399465	16.76810844	6.284897457	2.517716094	9.31672438	2.816892802	2.446294171	2.707088258	7.385319882	14.96877317	3.273800563	5.541102874	517.0896177	3.429071377	5.635394654	3.644191748	10.00034498	15.17484265	7.277071957	6.090826265	8.834520807	5.488195424	2.549706328	15.03546272	2.75298863	4.110417359	2.789304529	7.030510669
TCGA-55-8508	617	0	5.484579306	2.317782276	4.13871265	4.179793314	3.035568428	3.220491696	6.500346567	2.810536227	5.124909722	4.015534276	4.05804419	3.847891727	4.531659418	4.726446069	3.85779301	6.784720341	1.432226354	6.417915756	2.605609515	14.63130629	26.03026986	4.072357495	3.878759895	6.78297996	2.969291975	2.439501829	2.865178505	10.244817	9.204961611	5.637900558	3.588194127	401.7862886	2.594283713	1.637751054	3.796051474	-2.246284403	9.028884452	4.484108761	7.565309194	5.675444297	4.88708465	1.844534643	8.796720443	2.642427223	11.03988747	2.566837838	6.028163804
TCGA-78-7143	4961	1	6.495658853	3.058306217	16.40803052	4.169050836	3.707077739	3.481511057	4.311495962	3.249630923	5.539494766	2.58146505	3.041876732	3.048511386	4.214527156	10.03434329	3.89058079	6.543629466	1.513960747	8.503706471	4.038343504	2.812133982	19.40218157	5.452067652	2.638014172	7.195670655	2.822600046	2.439501829	2.964654183	4.076718332	51.27246847	3.146929394	3.681109042	-32.48657338	7.534183591	1.682554887	3.684509643	46.9072831	17.39405911	4.797224066	5.600106728	6.413370679	4.600993051	2.492252719	23.64163193	3.172342095	7.810796701	2.7009319	5.720649412
TCGA-86-8278	476	0	7.940102171	2.397153448	12.47748561	4.637514667	2.493185443	3.314671485	3.750117754	3.243252493	5.482856904	2.777510885	3.090401374	3.234544642	4.454598339	4.696170061	3.76106183	5.786293419	1.222096295	5.054633567	3.398947531	2.364884895	14.94137065	4.593102916	2.466383917	4.309491628	2.854746006	2.439501829	2.973330466	5.365100749	23.4653348	3.795599897	4.026770794	157.5855594	4.506496582	3.975511709	3.539257538	33.30622896	12.23872588	4.077393313	6.880109759	8.944655659	4.684033576	2.056109793	18.67849045	2.778625181	10.69856716	2.714761102	5.134506384
TCGA-49-4514	1700	0	3.576552034	2.555343803	7.303715571	4.176194057	17.05735855	3.291679854	4.290947757	2.707931299	5.556499326	2.554745401	2.968144609	2.327261947	4.202145427	5.32613718	4.859237155	6.184474819	1.494703156	3.552626789	2.517166767	2.477028919	7.017806111	9.410187318	3.581239377	5.696868432	4.677512038	4.395244847	3.040332009	4.346579319	10.19464358	5.016767517	3.369701619	17.31240228	2.67230047	1.605700894	3.564532918	31.12459173	5.929822937	4.714450596	4.408043072	4.7444585	3.679994291	2.063624273	13.10633104	2.676449003	4.771466556	2.618805612	6.563658724
TCGA-93-7348	127	0	5.328754729	2.331043817	9.901027811	4.590284272	3.064165462	3.248120445	5.306713627	3.547703909	6.108284696	5.825294867	2.968144609	2.64966986	4.375727729	6.091985898	4.308956131	6.311510067	1.454442493	13.14166333	3.259510948	3.315737024	17.66649055	4.637278719	2.655819792	8.317625194	2.824124885	2.439501829	2.803930069	6.063797376	9.579191694	3.231910732	4.195758796	285.0397976	4.55851686	2.623111898	3.598466151	-2.211066176	9.721484155	4.866349455	5.245531563	7.550098385	4.645832148	2.884345423	15.7318428	2.801146459	4.63510214	2.691562682	6.081515927
TCGA-44-7669	574	1	12.30536332	3.548550675	14.59283172	4.345318211	8.229087574	3.555355569	4.278597972	3.141919264	7.012493537	11.16726503	3.220521173	3.279199455	8.810925908	13.60368239	4.278073281	8.386879392	1.528777289	13.28580234	2.431042968	13.46801186	25.28740027	9.359329387	18.46119079	6.14153319	4.659375102	24.37665394	3.610131571	5.01587409	37.32458945	6.639714099	3.585557065	80.24780766	2.829763201	2.149501449	3.624565057	86.12369661	18.93829291	4.702156709	5.637271583	7.03219606	6.354241773	3.003610804	25.22236201	2.711673588	6.07352695	2.78384157	6.935245599
TCGA-86-8669	938	0	8.801420639	2.738246348	10.2607346	4.325463221	2.585796278	3.255346233	4.352775476	2.925850375	6.208399433	2.552139429	3.097098009	3.737754731	6.661283836	9.852753628	4.304894256	7.324793566	1.81363835	7.331300501	3.329447239	3.721319545	17.01810332	8.694542798	4.602369837	7.375768822	2.896746072	2.449129752	3.00212192	5.587731121	22.5893516	4.754701849	3.574490052	299.4375053	3.615836862	1.599851953	4.524626713	43.57058553	15.08709483	4.383137118	5.151078812	6.021772576	4.907462047	2.405471609	17.78956509	3.520792154	4.374701168	2.671207179	6.492590915
TCGA-95-7567	163	0	7.087689757	2.513201826	11.9976466	4.13495182	2.366172851	3.295208008	4.466541782	2.979182528	5.698771611	2.568711045	3.003650847	2.747464951	5.454127165	7.038306527	4.658814758	11.65382422	1.216591221	6.072668232	2.754679336	2.547214633	15.80467243	4.098996532	2.378802317	5.218178882	2.82055729	2.439501829	2.813161909	5.509236213	38.89947916	3.935621577	3.40833346	492.8188438	2.80423216	1.571609998	3.562912827	106.4481698	14.83467718	3.813370107	6.166909124	5.08578115	4.404521598	3.48012096	13.60642237	2.690278876	5.238704261	2.508367691	7.760968788
TCGA-55-7914	187	1	5.197662702	2.390056936	6.944195626	4.507227188	2.380811242	3.354656272	5.525714629	2.842400425	6.396049479	3.304367812	2.989037353	3.313078737	3.471141803	5.321493709	5.007902518	5.767035727	1.436981947	46.21058142	2.948839549	2.361587008	14.49738319	3.704149932	2.432318338	6.076966958	2.816892802	2.439501829	3.179849948	8.130957317	10.69134167	3.338282834	3.605067405	368.9111033	2.979884552	1.981279121	3.468551036	15.29218472	9.981497097	4.472350696	5.652557312	7.349342247	4.838112488	2.193597999	11.47048147	2.635244154	3.20279799	2.689439425	7.308971654
TCGA-55-8302	478	0	4.98630088	2.630503358	12.99537571	4.53017472	3.274202676	3.392228862	4.079796227	3.286390144	6.126901928	2.527122171	2.990044685	2.789984564	3.768156485	6.44591869	4.40521812	9.923443019	1.407111624	5.328846516	2.346929559	2.500205361	13.43336826	5.519189355	2.471665152	5.220494619	2.816892802	13.10037917	3.067611946	4.311797787	61.80062938	3.17993151	3.47137806	33.51468261	2.747558326	1.705909615	4.382681279	105.0281841	10.11609448	4.451240639	5.536200474	5.693450879	4.559227436	2.261426879	10.41764629	2.690888606	7.998757255	2.641265707	6.223044976
TCGA-MP-A4T7	167	1	7.873743175	3.919719416	11.25368486	4.728262587	2.590693296	3.358610884	3.774993599	3.573680783	5.121036082	2.540945779	3.103530051	2.824818277	3.745080799	5.27099064	4.100089779	6.849699797	2.093196475	7.276606687	2.500862	4.76410664	10.80977404	3.860097522	6.163005281	4.843052655	3.036962918	2.452137019	3.023665903	4.044990856	30.04785354	7.387754386	4.025595891	-22.63381786	2.918448983	3.152912078	3.907317814	81.02178578	10.6381161	4.364324799	5.214711228	4.872554334	4.687271917	2.670745665	15.31329044	3.033751429	7.041367055	2.597301831	6.251678894
TCGA-69-A59K	591	0	10.45017704	2.651088851	10.64737538	4.576041002	2.485439159	3.395360319	5.316308593	3.061385935	5.080049719	2.541707076	3.056750469	3.788351715	7.85555548	9.614453727	5.158993888	10.11413862	1.531740678	12.73159875	2.653403378	2.881866352	21.94497843	15.06278645	2.594810253	5.878661339	2.932116453	18.76653627	3.036120878	9.844552826	19.14992962	3.146432376	5.884516693	9.205264771	2.928828108	1.656748296	3.426433218	77.63210313	12.48604651	4.681780845	5.998934963	4.715470573	5.894453915	3.677903609	19.54481868	2.785341953	5.308334239	2.6624713	6.401927275
TCGA-MP-A4TD	307	1	6.965949194	3.453370178	9.79441289	5.596021204	2.683580321	3.222376103	7.437555438	3.331775023	6.585322463	2.791923605	3.554184801	2.59902184	4.355733518	5.835112835	4.342579265	5.648736609	1.644062194	9.250422812	4.030988208	4.060680465	16.5054112	7.343398555	4.320512433	9.871447644	4.564862741	12.54689354	2.786666217	5.957887615	15.76266409	3.529595446	4.164144854	285.8702484	3.260449253	4.093443615	3.704813618	29.31889759	15.46782115	6.439614145	6.450742369	5.914626685	5.018679386	2.383211744	13.46106499	2.791942451	5.086174584	2.734179611	5.878832831
TCGA-05-4384	426	0	11.59921429	3.394558918	14.20067191	3.870600899	2.440986445	3.640807174	3.356226553	3.282825277	4.417784215	2.641513849	3.019355921	16.85732569	4.516025663	7.162063147	3.93308001	7.79642615	1.601757483	6.628792905	2.995056427	3.914257545	16.84813836	5.847303207	3.146820286	5.761207929	3.284647102	7.429222633	2.897296792	3.97572178	48.12199353	3.741909908	3.853936556	1.386343825	3.558939544	1.943260177	3.622878738	63.70168831	19.49493841	4.453691364	6.196485075	4.392103021	5.122314023	1.824821775	17.60214738	2.676297274	7.184730528	2.772595519	5.102159662
TCGA-55-7283	609	0	9.319947235	3.362355508	12.46554928	3.997982387	2.569854692	3.275546688	3.25889202	3.411578559	5.242589309	2.526832592	2.987312861	2.683452936	4.392026688	9.038469935	5.205050213	6.491237387	1.59428494	14.55354386	3.599064583	2.199676454	11.55726985	5.339657913	2.477289255	5.244224601	2.816892802	2.446657533	3.120695396	4.027907772	20.82987795	3.174209415	3.545387294	-27.38181287	3.918563567	2.760217988	3.445717971	52.49774645	13.40705042	3.927850606	4.889957219	5.190992012	4.637850846	2.066905861	20.02041964	2.644027692	4.166794924	2.716447941	5.968139427
TCGA-55-8090	598	1	7.633381365	3.649696083	18.77516779	3.980514026	2.513922502	3.905689997	3.677200667	3.41231929	4.811414057	2.592974773	3.034676081	2.501550564	4.294506927	5.139414804	3.69765448	5.890142731	1.576990784	7.253906129	2.612648952	2.912835658	11.83411111	3.688253655	2.496713089	5.227983395	2.816892802	2.439501829	2.834797368	4.287839346	26.9433758	3.157285641	4.407266738	-17.05538634	3.526770222	1.626036239	3.760814557	59.41692352	13.51531556	4.224652264	5.763097482	5.572533995	4.606886923	2.201461565	14.83782574	2.702892698	6.702193699	2.621136579	5.699578533
TCGA-55-A48Z	651	0	7.26748219	2.492392299	15.14485641	5.03212633	5.056984032	3.260093695	4.709303569	2.838547894	5.477321457	5.549952356	3.066013454	2.688088117	4.507961166	5.746510934	3.878945891	9.87555302	1.329694738	6.814722696	3.041985691	2.330316491	15.91086736	4.52690868	2.418693955	5.221038351	2.822953243	2.446808912	2.841336691	5.503148253	65.27046043	3.188725273	3.847162532	230.6772074	3.525545954	4.205926854	3.699092023	101.0389599	19.18351729	4.007560596	7.830112547	6.371408276	4.566025319	2.23251093	14.63879751	2.821845305	7.477887519	2.688856902	6.959605476
TCGA-55-6986	3261	0	11.12723023	5.621142219	15.61286689	4.225655052	4.392098712	5.510660077	3.632663472	2.949122457	5.097572034	2.53548883	3.080176953	2.382147517	3.388846785	5.578788906	3.994289055	5.77345181	3.377275796	7.74570774	3.343126417	4.735547913	22.79800929	4.107723525	3.802388108	6.222612855	2.820361554	2.468777793	3.598405345	4.169105088	79.84472599	3.173170068	5.606966882	-25.81686148	3.752433311	8.083457778	4.067462725	111.9330932	28.31431553	4.686558589	5.86215335	6.004716961	5.539665224	2.4493642	26.04799965	3.707837305	10.78968831	2.75762132	6.137738998
TCGA-44-A47B	287	0	7.711933661	2.438015705	15.22678663	4.474742232	3.237868742	3.244030077	3.350670988	2.965421458	4.79952546	3.000823254	3.141529959	2.416192998	4.959407459	6.683864288	4.660630742	8.076926578	1.189398874	16.9281037	2.691436662	2.845386406	16.41680306	4.94606343	2.419569627	4.910489188	2.827629537	2.439501829	3.016913663	4.110561853	24.68402763	3.134059395	3.408099925	-24.81758168	3.314462788	2.058614659	3.487440281	24.68162072	12.8350923	3.877935742	5.025354226	4.965957914	4.731826189	2.28681228	14.6883448	2.694568363	4.154461295	2.658374391	5.163450422
TCGA-64-1677	628	1	3.380416341	2.773463094	12.07317389	4.602381016	3.093420422	3.192290647	6.120805866	2.884034981	6.073283334	2.798866268	3.006166201	2.65450371	4.170595131	6.081754387	4.328267827	6.479574687	1.455725439	11.19546169	2.632802308	2.490741044	15.92953001	4.220017239	2.419064596	6.308867726	2.816892802	2.439501829	3.062824755	4.759851365	16.31212092	3.611901826	3.353815839	21.9057354	2.934176973	1.51874276	3.770239155	16.54259668	5.089876106	4.549620281	4.717482721	4.442030595	3.938380895	2.895350199	11.95982286	2.663014312	10.36181913	2.676279651	5.26634041
TCGA-55-7576	670	0	10.79392893	4.376054474	15.91169911	4.258502812	3.208619601	3.359194545	3.866853801	2.999396891	5.692466863	2.573605848	2.988162684	3.215357756	5.055361646	9.091161605	4.314762834	7.813898409	1.485309865	8.671021255	2.267874872	2.383581566	17.84230821	5.430412932	2.674922962	6.546330018	2.82928882	2.439501829	2.92884868	4.333656453	46.43785777	3.350698087	3.52004054	-18.03813312	5.246514898	2.755044323	3.588546225	77.01219924	15.56973296	4.689430944	5.410135977	5.545060407	5.293473944	2.815870013	25.70085305	2.760801203	6.4728107	2.643527341	6.288290303
TCGA-49-AAR2	2224	0	4.317252113	2.265979987	9.328587032	4.615339702	2.515303746	3.354279468	5.751125031	2.67840639	5.857953852	2.552946583	3.294940056	2.358008744	4.667905324	7.216559529	4.196626759	6.053127075	1.477696188	5.043884891	2.668290001	7.756382765	10.06115217	3.906489426	5.374988764	5.227610075	2.816892802	3.041857411	2.801405224	5.44276721	34.35605262	7.326677825	3.707056045	513.8780822	2.883862658	1.542608941	4.931191655	70.01279172	6.749738455	4.290859401	5.732055435	4.876800954	4.002672482	2.206803729	5.812681046	2.707000327	4.374816557	2.677750613	4.985632316
TCGA-97-8547	657	0	13.96017962	2.935052715	19.18862039	4.776767718	2.325272418	3.477361787	3.277025462	2.906661369	3.995863309	3.289323771	3.054347672	2.585380863	5.186507167	5.283928136	3.696864194	9.365012082	1.524457765	3.478111875	2.163339978	3.054459036	13.42057266	4.669286154	2.375675177	4.330647366	2.816892802	2.439501829	2.837046702	3.825856453	52.61479088	3.31462127	3.772559773	-32.49600996	4.190512906	2.337229483	3.363694801	58.11237214	17.96379894	3.662234355	5.586641691	6.533421176	4.924045384	2.150507989	17.53254164	7.471753878	5.680217458	2.616944745	4.614073502
TCGA-86-8056	139	0	11.88003208	2.980430852	14.09211671	4.316378734	2.780669924	3.684779754	3.864468718	3.21136642	5.241941014	2.64417112	3.32754188	5.01177978	4.491788947	7.349262497	4.167366435	6.58208674	1.580754168	12.26754884	3.364590167	2.381223238	21.73977534	4.322230878	5.041457887	6.915642713	2.820602028	2.443974051	7.687334263	4.988969739	34.10439809	3.142423805	3.851346273	16.24704776	4.292024048	2.199328781	3.585289745	48.24703837	15.91707734	4.80094261	5.753883905	5.458084859	5.922498378	2.483587811	70.44063257	2.811725169	7.149557833	2.689185055	5.474287629
TCGA-05-4432	761	0	8.365367827	2.839012941	12.12696283	4.253514448	3.517148537	4.462709066	5.041407498	3.089735458	6.882611471	2.602979153	3.014971045	2.939378	6.140891511	11.91396407	5.014490464	10.76885802	1.835215073	6.832865376	2.56251578	9.569627125	26.04083484	5.538917853	6.534684583	6.927075534	3.114110674	2.470093205	3.192457317	5.529419701	36.88557609	4.23749435	3.671335362	273.5606769	2.720401456	1.681298995	3.637595309	49.38654017	15.28569938	4.42267739	5.885038995	6.538370908	4.982250376	2.288934533	22.02873806	2.677776079	9.23126051	2.637242433	7.006043582
TCGA-05-4427	791	0	9.593568544	3.08571938	17.95017411	4.156908647	4.989798514	3.31773487	3.412610672	3.129220739	5.015858186	2.529544074	3.080013905	2.359778011	7.145264311	7.427264151	4.138681297	9.924191186	1.500511073	42.15308777	2.584389117	1.972991988	21.12136167	3.655984056	2.399933301	4.330908762	2.816892802	2.439501829	3.230655972	4.577074481	30.2530448	3.462110936	3.404208355	43.78353752	2.803421694	1.850274757	3.712959584	84.32112852	15.80972392	3.832528368	5.225962071	4.578500523	5.200541929	2.813044401	23.52305979	2.996502354	8.016482429	2.570048641	5.824132298
TCGA-55-7903	567	0	6.11017746	2.610767455	15.91028342	4.905494914	3.056340184	3.451069219	3.594476169	2.760717777	6.164838955	2.536699588	3.005561634	2.469570954	4.044410068	5.055133821	5.501436628	8.028631989	1.260763423	7.67665419	2.453079948	2.02587646	14.0595425	3.683235149	2.398225031	5.2385461	2.822685343	2.439501829	3.754051873	4.07834134	25.38406705	3.316932271	3.397916801	-20.08477182	3.273763358	1.709005202	3.461768741	43.17653142	9.833977675	4.175496627	6.136540292	6.036239327	4.512974273	2.279972406	13.87652648	2.652985082	6.472110434	2.604184207	8.695290041
TCGA-05-5428	670	0	6.536400965	3.052068831	30.4515713	3.723813722	2.426168897	3.294777664	3.246162459	4.181711509	3.801912182	2.556412924	2.968144609	2.341195041	4.630328633	4.212580879	3.810517381	5.448488428	1.279099332	7.405928802	2.10441051	1.991922308	17.29924804	3.675900448	2.393660062	4.108030485	2.816892802	14.60475757	2.815925793	3.894569202	108.5474822	3.607285705	3.315699655	-27.20635208	3.221517518	1.876482997	4.210279536	47.52281339	4.880137788	3.737069466	5.613292789	3.811867901	3.499234981	1.873237713	5.568429882	2.665678049	18.27882334	2.753940051	3.548474568
TCGA-55-8204	515	0	4.807496568	2.622803543	10.9308147	3.856767544	3.639879855	3.431780973	4.473829183	3.289399007	4.33272035	2.590538391	3.079454184	2.435066335	4.168872048	5.139123279	4.080869995	6.478265757	1.876375389	7.082325963	2.114642332	2.348721717	17.35276867	3.782458851	2.659604012	5.20095347	2.816892802	2.451374114	2.977284519	7.803075464	7.690144313	3.134059395	4.78787475	213.5476082	3.251402874	1.629795161	3.438981794	9.231279853	11.01080204	3.924428813	5.360924461	6.106122485	4.276568447	2.232992952	33.85990616	2.744827235	7.946372867	2.627024365	9.351526627
TCGA-97-7554	775	0	11.8420064	3.131220282	14.30278825	3.973971439	2.443349594	3.336493385	4.315824428	3.249812733	5.027580309	2.654754591	2.985912045	2.54922305	5.540363369	10.79052551	4.046542704	9.840309236	1.282367501	12.2354032	2.751719067	2.085606127	20.29332671	3.921819184	2.462338059	5.71110801	2.822393967	2.439501829	2.918525047	7.572031512	26.40298216	3.134059395	3.528879285	148.1637458	2.868260656	2.258971746	3.602072239	54.40886583	18.57082604	4.185205393	5.989521697	5.660813536	5.424051668	2.229598047	18.5325235	2.651563495	5.895942741	2.668911717	6.677791456
TCGA-MP-A4T6	1790	1	5.846360954	2.541751282	9.957339116	5.446458161	2.520292197	3.422301978	5.111811103	2.739035077	6.262705191	2.635659457	3.779821204	3.406044378	3.897469619	6.040612584	4.762836558	9.615437621	1.386209176	5.057840187	3.271976249	6.255818972	14.74984538	8.156941409	2.505447888	6.939505559	2.821725722	2.451155951	3.466346314	4.487679162	23.37042927	3.341128512	3.794866672	14.38014292	3.400793745	1.521933085	3.71466012	48.46342398	10.7574583	4.935211325	5.442984766	7.320149123	4.585463102	2.933398984	13.96629106	2.876236113	6.461307871	2.603297664	6.003916894
TCGA-05-4405	610	0	10.97895458	2.663729756	16.2149868	4.354384519	2.408954522	3.455345308	4.227192189	2.824897174	4.393960818	2.606707121	3.13985238	2.876513903	3.73702707	5.831096431	3.777702176	7.796400727	1.170745517	9.679510448	2.715761093	2.397666831	20.24664857	3.766235379	2.486981142	7.362991472	2.816892802	2.439501829	2.745263649	5.870569382	51.55756508	3.253946347	3.752504206	144.4719211	4.062718575	9.68839451	5.049547855	43.16957668	19.63855969	5.787901992	6.901627684	6.896824192	5.234443113	1.743373358	14.04499015	2.682364477	4.169704166	2.635511778	5.719560035
TCGA-05-4402	244	1	10.76130871	3.080353911	16.31591023	4.057021706	4.21517818	3.514827219	4.277058845	3.262924585	4.550194927	2.552169653	3.014250314	2.542963517	4.949183979	7.486045371	3.903456489	8.370142226	1.235460353	5.718347562	2.446487072	2.409908308	24.12969195	4.109577441	2.799589504	5.846365948	2.819747857	2.460155904	2.732218913	5.24018076	72.38299744	3.423779786	3.677055154	115.4944704	3.362892621	2.279700418	4.431245004	81.12008421	21.33519457	4.397080193	6.435124805	5.657698073	4.812489815	2.133406613	25.69713826	2.699014553	9.063016309	2.654765372	5.333158642
TCGA-62-A472	910	0	7.515379946	3.418198315	16.22652789	5.034515988	2.656292955	3.56206569	3.630863947	2.902129115	5.895584333	2.716411519	2.968144609	2.4205335	4.021657606	7.225209301	5.043552883	7.419079406	1.535325327	4.463843455	2.693382709	3.513477548	17.36360621	7.051607224	2.445430908	5.206101236	2.816892802	2.439501829	2.969989931	4.319909172	22.39776949	3.414521424	3.605224806	-33.28720672	4.161607558	1.78149867	3.675287286	46.5825613	11.6523238	4.196734417	6.656700696	5.566454576	4.569226509	2.742128997	19.34328046	2.665176996	4.497478543	2.714657867	7.354672236
TCGA-86-7714	625	1	8.780956969	2.629139625	18.85419477	3.740904131	2.798835	3.25278577	3.233090905	2.641855691	3.772854752	2.528734857	3.079485944	2.934470236	3.99728316	5.342775021	3.437729767	8.343723915	1.386196749	6.129024577	2.774365195	2.144552163	15.13958062	3.8215138	2.45031693	4.458086534	2.828383988	2.439501829	2.653407555	3.832234967	28.99778366	3.185885308	4.576898949	-26.50151203	23.45234257	2.672899644	3.442498594	19.74249382	24.2948438	3.76971184	4.547881685	6.905034276	5.396009527	1.685646433	54.39032125	2.718164255	3.498303144	2.708674501	3.66351377
TCGA-44-2655	575	0	21.29172725	10.99182519	18.49268424	3.884108714	2.820243805	5.613358318	3.319489751	2.777463647	4.497240763	2.552110597	3.06183002	2.426223718	3.271088858	2.92294993	3.465020749	5.003032997	3.470904495	6.419773284	3.043692227	4.195482814	20.60996776	4.558985948	3.312683129	4.512541366	2.8277704	2.566281487	4.097704423	4.027798208	115.140534	3.166765121	5.557615872	-26.48221873	3.932934994	6.945226981	3.364051769	189.1265426	34.60869051	4.135093403	5.307127448	4.65289066	5.294715411	3.926532604	32.0961401	3.721515181	8.959137469	2.641217954	6.091580791
TCGA-95-8494	84	0	6.233887777	3.212304029	22.62563652	4.982148775	2.381255431	3.30861061	3.219439429	2.951834541	3.777835041	2.538753167	2.968144609	2.351813055	4.321037424	2.861694574	3.331818157	5.877011298	1.707447686	14.25645486	2.085186068	2.09259144	16.51887384	3.79972116	2.385213915	4.374514942	2.825043505	2.439501829	2.971765918	3.697457355	56.41705658	3.134059395	3.443236481	-31.17153872	5.48189571	1.956512617	3.700000415	78.66778572	14.34328079	3.853293581	5.648455618	4.699236481	4.634104773	2.181586444	22.64945257	3.274241014	7.099683153	2.622467779	5.286473735
TCGA-64-1679	1686	0	8.690543629	2.308333783	18.63592019	4.008924824	2.400079982	3.456491727	3.405254681	2.875263728	3.544949509	3.038802273	3.054733254	2.475141012	4.487502485	4.32792008	3.360187759	10.36717912	1.128159153	8.087704589	2.14014578	2.111765456	16.98616451	6.398532908	2.389398372	3.906367878	2.816892802	2.439501829	2.539990335	4.0124215	59.32724903	3.912436724	3.480073214	-15.79274688	5.17821185	2.872985637	4.018037506	68.67604778	23.4869867	3.769056483	6.906992115	6.195750884	4.915739784	1.777515561	24.75500101	2.662874281	7.811349125	2.708129525	4.428192281
TCGA-49-AAQV	677	1	5.123708659	2.536679858	9.378811599	5.585796801	3.448210005	3.358090788	6.930209434	2.703586082	6.415968435	3.193662328	3.326811332	2.711332656	4.591824467	4.396676644	4.024404745	5.465034557	1.459211803	8.488511137	3.217373815	2.725001317	14.22855352	4.295920055	2.397007888	10.9550102	2.816892802	2.603149992	2.766957168	4.289694394	32.09617385	3.328832322	3.781397723	23.97285755	3.862587047	1.957684417	3.624585689	34.79204093	10.37688992	5.54480804	5.547010827	7.442256738	4.725601826	2.408362166	12.99783473	2.758502519	5.872784913	2.668298938	6.045421145
TCGA-62-8397	1289	0	6.611377722	3.832968208	8.256336709	3.720193864	3.217368666	3.476722099	3.348315171	2.661858396	3.87254487	2.584089777	3.061364353	5.140857771	3.77070404	3.607740458	3.378970077	4.24165975	1.631986731	3.4184218	2.524676966	2.175321332	8.823026623	3.870115185	2.843304671	4.186041998	2.903481083	2.439501829	2.904233857	4.081781332	29.49949375	3.134059395	3.488380903	11.71760264	5.782847597	1.73836374	3.421481039	23.53327135	8.833395553	5.907904821	4.552053857	4.075380466	4.405468952	1.609548186	9.443316576	4.478829557	4.452081672	2.597492263	3.824207865
TCGA-49-4494	1081	1	4.772176503	3.103661799	20.70666136	3.907126157	2.672853842	3.595629272	3.337452433	2.765206887	4.68203728	2.529308108	2.989405442	2.369150532	3.825892075	4.409205718	4.135209431	6.430725146	1.328126298	9.395175702	2.169566002	2.068202776	13.02407382	3.611607403	2.428294203	4.291520299	2.816892802	2.439501829	2.81525116	3.827059118	79.56544446	3.230547883	3.326736807	-15.86442103	3.204246059	1.624941512	4.663764359	121.8130534	10.90941429	3.708891248	4.647717954	4.527447676	3.59658891	2.372404852	13.72930454	2.667546199	11.0812039	2.842649507	6.623780238
TCGA-86-8055	124	1	12.46984818	3.044152702	15.21869494	4.202559823	2.958727223	3.364514868	3.894863357	3.236577771	4.931837167	5.010968515	3.032898627	3.543777952	5.553621292	6.880476138	3.780730051	9.519141897	1.274082212	7.432922187	2.811119778	2.381624703	24.44055203	4.096612905	2.466802833	5.109381864	2.816892802	2.439501829	2.718488307	5.748107863	35.02078569	3.179270866	4.253272674	270.4359649	3.116954311	3.364527187	3.545109249	77.78897911	17.63265736	4.270616248	6.683542674	8.171643545	5.58741759	2.346488155	30.39850164	2.689935711	11.74680302	2.563726916	5.89982744
TCGA-55-A4DG	608	0	7.633849119	2.712591323	8.42291354	4.578116331	2.431100757	3.257178809	7.38391038	3.557549495	5.603043137	2.536523035	3.05661306	2.429028252	4.055039409	7.359846869	5.080111981	7.907569734	1.459681278	14.19556519	3.940148051	3.492571701	19.61323018	3.723937278	2.466245974	13.69850461	2.823740717	2.447758372	3.091043106	5.799072233	11.14959283	3.164943883	4.047110724	161.0558446	3.107013252	3.883790431	3.453967095	10.82790162	11.47044611	7.094580755	5.674617039	6.208862893	5.386441562	2.441853779	14.77732053	2.736091229	4.479227628	2.568931859	5.944135721
TCGA-MN-A4N5	84	0	5.20893563	2.433217966	10.75138888	4.707569892	2.475422032	3.416351603	4.119208678	2.949254804	6.586899934	2.53145338	3.093663919	2.664395987	4.133422106	5.96398052	4.542691832	6.621239882	1.915970088	4.666227394	2.6057673	2.45949505	11.22191594	4.989279759	2.468011012	5.051552714	2.816892802	2.439501829	3.279761022	4.174071064	34.26635986	3.386018673	3.56906771	-2.86361727	2.783166655	1.619874447	3.5926427	74.95338127	9.215105378	4.198648003	5.5981627	6.674648143	4.912251447	2.941068501	8.387842316	3.770284154	5.179792468	2.572473877	8.239448429
TCGA-86-8075	479	0	11.61160363	2.629623418	13.76748591	4.305312839	5.100351843	3.31753524	4.069519122	4.011136756	4.560115903	6.608157917	3.004101109	3.129099142	6.034248641	7.312575829	3.984739202	8.553496344	1.29116713	17.27685251	2.424137114	2.165916273	22.93182523	5.336373589	2.779969165	5.590585725	2.816892802	2.645320041	2.746714937	5.338024738	45.56247687	3.217742524	4.305417424	148.5993686	3.204138026	4.217327153	4.169203997	59.98255176	17.30028101	4.285494596	6.313297085	5.893517144	5.686997336	2.98620612	16.70534064	2.709215498	10.09095816	2.705327581	5.733296689
TCGA-55-A57B	546	0	10.54743948	2.842586515	17.57595113	4.57006042	2.603935313	4.102973817	3.287453177	3.115706256	5.113184665	2.558754131	3.230215039	3.070898286	4.370653718	4.630032169	3.964520997	5.18943717	1.812475879	13.29773328	3.097811607	4.485452208	13.96006813	3.76743563	3.296260452	5.053389706	2.816892802	2.439501829	2.939639844	3.913846996	30.55329934	3.184886743	4.900651751	-29.2235382	12.35477236	2.559107249	3.507700132	31.75761641	21.61753392	4.053254327	5.554260554	6.623517335	5.358171871	2.535788783	26.72528943	2.756685427	4.587554709	2.745537063	5.331850526
TCGA-55-8203	547	0	6.6729554	2.564126249	13.51141176	4.949207853	3.338939067	3.30695917	7.300130405	2.900571939	7.700207577	4.445477471	3.018651084	2.453443685	5.02850514	7.393728693	5.100894252	7.539877985	1.863874347	8.853473596	3.377794934	5.69961328	23.33443497	5.294587377	2.535542623	10.65893963	3.532324333	2.439501829	3.364275411	8.752906984	10.8954072	5.100016246	3.774492399	92.37670614	3.258370965	1.666351092	4.05539019	23.34263979	11.87692317	5.526846301	6.740431191	8.32934069	5.564673356	3.068347297	21.63570876	2.656513637	6.908581858	2.802267456	8.739817781
TCGA-50-5935	653	1	17.71289502	8.270701424	19.13974684	3.977549487	2.695771403	8.988991087	3.265489591	2.974692932	5.378530446	2.533665175	2.996019675	2.395349301	3.491616601	4.685234272	3.90818546	7.866412519	3.026935166	4.060945381	3.404045052	2.377506221	30.01571396	3.863915558	3.863896128	5.390705232	2.816892802	2.470719966	3.61719333	4.043155885	103.3190021	3.153521864	4.841251521	-33.20347479	4.538532348	9.919353147	3.408999697	185.8446226	29.93801268	4.423730002	5.543173427	6.734443556	6.422081293	3.283831172	45.42168729	3.003697576	8.936514037	2.640613048	7.022733929
TCGA-05-5715	62	0	9.078035137	4.23939661	16.41298183	3.758706968	2.899239617	3.360328764	3.485530985	3.394379257	4.092732168	3.584529983	2.968144609	2.5938412	3.798777693	12.93070743	3.564065047	9.929275821	1.413223271	5.151877928	2.418539637	3.637209421	25.16885442	3.851968909	2.459349532	7.620669343	2.826050644	2.439501829	3.629369048	3.973469302	106.1728363	3.464478375	3.504635639	-13.02196766	3.168433685	1.972261501	5.86599958	65.47529027	19.30166062	4.758117867	5.481880012	4.443066141	5.678166976	1.724372982	55.62000348	3.056631035	14.14627874	2.551900092	4.134957792
TCGA-49-4512	905	1	14.19638426	7.860336529	51.59078927	4.245772108	2.888440689	5.5333157	3.512617289	2.830666977	6.264452803	2.544954461	2.968144609	2.319180704	3.294356999	4.348679679	5.789715601	9.119873112	3.819170495	5.953556745	3.777931083	2.209985666	48.7487974	3.783646882	3.173030235	4.491716344	2.816892802	2.449641231	5.311776913	4.293455092	206.2895654	3.171986906	3.922769201	20.46253041	7.216160209	8.525988102	3.425232197	397.6894279	22.41849209	3.966121596	4.963217273	4.635970371	5.030234163	2.323883377	53.99817403	2.816193537	20.48805886	2.645399143	4.903500929
TCGA-64-1681	1167	1	6.327137908	3.093767962	19.82213695	4.108416392	3.004182938	3.433685428	3.936627422	2.88704591	4.474469012	2.552908668	2.982100589	3.368064619	4.559050724	5.915300203	3.649044289	8.833297271	1.710546882	16.39594924	3.380628918	2.776851126	14.42908736	4.10117488	2.59533649	7.090780856	2.821213861	2.444711738	2.688781111	4.062307323	45.859261	3.163291731	3.535476676	6.466347103	8.301241173	3.156971259	3.560657668	35.62395683	17.24569257	4.422987025	4.115350844	5.408950125	4.430880328	2.178067171	23.40448764	3.264209891	6.569689041	2.743568441	3.949019728
TCGA-49-4488	869	1	4.931721485	2.332578981	18.58605493	4.186598726	2.364515075	3.225516496	3.858579813	2.812444263	5.550616263	2.527930412	2.968144609	2.334447352	4.420080267	5.256849521	4.591569233	7.501705451	1.70411351	11.83882954	2.382108692	2.174360529	15.50939086	4.703427127	2.387392642	5.516579635	2.816892802	13.11973785	3.196565538	4.319332319	45.56498646	3.422660027	3.375830277	63.34010655	6.769683618	1.816966098	3.607141601	47.24648797	12.85965135	3.9299021	4.870563189	5.718887942	3.933137942	2.385508878	16.63794369	2.624723935	6.013132409	2.660428314	5.512322998
TCGA-38-4625	2973	0	25.65086437	8.214440067	36.05837643	3.915313102	2.802694976	4.214561797	3.325181068	2.93404946	4.106570052	2.527463345	2.968144609	2.36519851	3.544756058	5.127763913	3.712341271	8.835409574	4.916891344	8.361717485	2.399417213	2.76826875	67.74412622	3.985067348	2.906002829	5.065948985	2.816892802	2.509829602	3.106923981	4.146754505	307.8839413	3.142828345	5.176511148	21.61994933	3.008081605	8.596064516	3.381982092	603.7040822	24.11887436	5.871128568	6.110559472	5.852950668	6.867057458	3.751093257	56.11271543	3.295072946	35.18609259	2.859343863	4.431858315
[truncated: 350 more columns]
