# Supplementary material for: Identification of an immune prognostic 11-gene signature for lung adenocarcinoma
Source: PeerJ. 2021 Jan 20;9:e10749. doi: 10.7717/peerj.10749 (PMC7825366; doi:10.7717/peerj.10749)
Supplement: Supplemental Information 6 — After univariate COX regression analysis, genes with P¡0.05 were filtered. [file peerj-09-10749-s006.txt]

id	futime	fustat	CD70	CXorf21	TSPAN32	CD74	RUBCNL	BIRC3	HAL	TESC	HLA-DPA1	STAP1	PIK3CG	INSL4	OBP2A	FGD2	HLA-DPB1	HLA-DOB	CCR2	HLA-DMB	S100P	CRABP1	CIITA
TCGA-78-7152	1202	0	3.299747385	3.897572906	3.69815617	902.2877587	4.021159049	8.193025456	3.220159878	77.9896165	55.55065594	3.734614077	2.787088707	2.939250113	1.868246622	3.51320781	108.7460845	6.320169193	4.168198979	14.20717162	135.708202	2.156658143	5.814717032
TCGA-95-A4VP	605	0	3.381980962	3.699610037	4.290990401	380.4120441	4.423012174	6.820553973	5.132361972	44.19215736	17.85511398	4.508179214	1.940247659	2.832283505	7.246232101	3.81671079	52.381723	6.580390953	4.25393691	8.810684707	74.5397413	4.876355151	4.968923107
TCGA-55-6968	1293	1	3.285183743	5.705223246	6.197259193	1330.495532	4.993732703	6.389930411	3.31132415	-1.182312989	139.2125587	5.129287955	4.603786512	2.800221791	1.868246622	6.55361209	179.990724	5.263664767	5.56955144	24.20144263	-28.3906177	2.156658143	7.770909791
TCGA-55-7727	119	0	3.162177358	4.595748618	3.628357584	317.6773655	5.5503786	10.04408502	3.498831448	-2.692169786	56.61587463	5.117117269	3.677330302	2.800221791	2.053666857	3.458822583	58.6165709	8.259230521	5.626528302	13.22923464	208.6382177	2.156658143	4.905711346
TCGA-50-5044	624	1	11.54175696	3.460838517	3.681870301	613.4147041	3.369970074	4.565181088	3.116609666	-3.214716288	12.94611022	3.110620228	1.953330311	2.839635496	1.893432132	3.239942713	59.01414023	5.088214699	4.033655287	5.51545057	-28.82150763	2.182277635	3.317347224
TCGA-44-7662	218	0	3.020147943	3.791200195	3.943702281	197.0642618	4.304442567	8.703615272	3.29500705	-3.784701222	10.43845927	3.172325643	2.706426002	2.805273936	1.984466913	3.791787571	30.40202537	4.676765268	4.578495796	7.939986272	9.336456245	2.245325311	3.706891935
TCGA-55-6642	2449	0	3.157940709	5.699673653	3.736407154	135.8118034	4.09196729	3.99163196	4.453337094	4.085049924	12.39276327	7.145827785	6.556321813	2.86757761	3.525310864	3.467135942	19.08818444	13.87746651	5.441551145	6.651430666	114.4823254	8.286177025	4.198097296
TCGA-44-6774	361	0	3.387933271	4.242102578	3.746489509	174.1449108	4.664536848	3.837252256	3.142939739	7.328563672	17.41819017	2.693738907	3.497759694	2.901354589	5.080995328	3.374173058	30.4815966	3.393785294	6.103005993	9.359466216	-2.933464224	2.60743167	3.499057509
TCGA-69-8254	409	0	3.188850178	4.271781207	6.857658511	922.0203436	3.749000462	12.7436656	3.823134588	62.64631485	23.80074693	3.544258554	3.888811363	2.808451267	1.868246622	4.268374889	81.16968612	5.421291285	6.190494809	12.40244966	-27.58239239	2.172705991	6.594409617
TCGA-44-6147	441	0	3.27730217	3.689740428	4.350481245	555.3138814	5.273260227	21.17237765	3.785795517	-2.758571888	66.05227296	2.894199516	3.1202834	2.808229432	1.883597369	4.456548648	92.73533291	4.237544068	4.34547581	10.23500318	-26.14949176	2.219119162	4.157021859
TCGA-55-6543	435	0	3.168731818	4.180359033	3.702764396	773.910887	4.179701663	5.793010932	3.609241642	-1.395786222	53.98673804	3.08788628	3.009574289	2.800221791	1.886273687	3.635629983	56.16583738	3.844005303	4.564837297	12.81705358	-28.92924123	2.23000888	5.224354369
TCGA-05-4249	1523	0	3.178111479	5.023674838	3.77236171	718.3150838	3.941141788	4.273834642	3.54000768	20.17163888	103.9449369	3.564125756	4.849844892	2.800221791	1.900715547	4.187862506	90.24114998	5.960101148	7.36343138	21.5289843	-28.58402095	2.200696014	5.747393496
TCGA-35-5375	264	0	3.84678634	3.565374301	3.655206557	66.40706236	3.719998152	2.696336316	3.12273327	-3.660231059	18.90367518	2.935550426	2.216349482	2.800221791	1.956597072	3.185488421	15.82939214	3.856797041	3.978421033	13.76047378	-4.077614332	3.115301661	2.749971356
TCGA-78-7162	3169	1	3.320199392	4.39750501	3.727883098	603.7954006	3.685250788	5.261969814	3.325348292	12.58787087	57.39841082	3.327348565	2.922469639	2.847672436	1.868246622	3.203499158	95.73836157	5.345013664	5.292733127	10.91220349	105.7002696	2.584613355	3.996679206
TCGA-49-6767	677	0	4.390749489	3.460269751	4.055522995	363.468749	3.585855967	11.17945247	3.117765806	-3.479007294	34.47166368	3.104505861	2.138295932	2.810766832	1.888461595	3.272722328	33.41883452	3.601826743	4.305008379	7.042132387	-15.25067583	5.241153533	4.051105823
TCGA-J2-A4AE	671	0	3.173107886	5.072482116	4.70235559	1859.937209	4.255122523	22.18395504	4.189934116	3.012054154	130.3089418	4.171881099	2.470002655	2.800221791	1.868246622	4.497810516	203.933862	16.25544897	4.266432708	23.76653556	-15.63490556	2.231008553	7.329156856
TCGA-67-3771	610	0	3.020161507	4.347781877	3.851604824	382.330456	4.431144457	5.905351888	4.754023301	9.384847258	60.22781731	4.061981626	3.805241764	3.460420566	1.890846783	4.347053826	64.47055527	6.087172688	5.258441448	18.15012912	120.3235264	2.639439485	4.329863103
TCGA-49-6761	354	0	3.074837122	4.489207923	4.46550291	1145.496186	3.543375272	6.657228845	3.124403201	-2.068544243	104.5273394	3.043836948	2.942404224	2.800221791	1.868246622	3.71235661	154.6274496	6.150617619	4.518202467	18.62495947	-26.92827553	2.42913869	4.359914595
TCGA-97-8174	164	1	3.010620835	4.001011657	4.037488409	305.3131514	3.803543801	17.9955521	3.867125633	-0.520357358	56.06681575	2.915887484	3.631500264	4.984521517	1.908278451	4.510732429	66.68583023	5.32290436	5.826171731	10.42617191	213.0023952	2.205524088	5.594021211
TCGA-NJ-A4YG	1904	0	3.037399674	4.295535156	4.167565059	1567.93754	3.77747173	5.333079035	3.497009225	6.389774845	99.03338036	2.926187153	2.082625765	2.809199121	1.937085244	4.350658568	180.5664646	8.208578816	4.167483056	19.75836213	-25.0841019	2.191670541	6.677118302
TCGA-69-7765	165	0	3.070371737	4.347829434	3.669652152	617.7981297	4.986310639	8.04203981	3.53446673	-1.221923185	94.42033921	4.455437931	4.103053257	2.800221791	2.093332444	3.524134685	88.09635484	6.041462703	4.874798259	13.97874691	-29.77419109	3.56860446	4.890673129
TCGA-MP-A4T9	1265	1	3.099834328	4.374709871	4.306914268	371.1152959	4.271307231	6.100818165	3.248900998	8.694291793	23.52140596	2.98598848	2.952552815	2.829765483	1.92488223	4.274509166	62.77179779	3.977947003	5.185785222	12.8214895	-12.10171422	7.7305715	5.770768642
TCGA-99-8033	656	1	3.20242875	3.378841064	4.197180831	809.4055936	3.689502034	116.4794008	9.416362164	107.3526384	59.81421255	2.702739469	2.372882196	22.76082524	1.868246622	3.489355915	132.4999379	11.29737013	4.344603216	22.4496785	199.6275212	2.30171676	13.80322747
TCGA-86-8668	423	0	3.217824479	4.761301398	4.558364626	2069.977429	4.137201284	8.710262538	3.687249482	76.39001948	176.9460335	3.552303566	4.522977747	2.800221791	1.868246622	4.028697599	205.1906687	14.1104578	5.795829132	25.32865513	-30.17908796	2.205988132	8.838182589
TCGA-69-7980	411	0	3.328088716	4.169578937	3.848757996	671.4617556	3.931718249	8.037705074	3.378329693	1.941157474	68.93811268	2.919038554	2.680166933	2.800221791	1.899144039	4.187916888	74.7139345	5.69495926	4.454698233	14.80604235	-13.35579686	5.676797624	5.185634889
TCGA-55-6982	995	1	3.173481577	5.678369656	4.933719921	1198.372602	4.121298425	9.397668917	3.302082161	-2.645236082	113.1946824	2.855190237	4.791700904	2.800221791	2.03632028	5.550464384	196.4152488	5.4077654	7.237770155	24.78916245	-29.02545173	2.156658143	10.92389555
TCGA-50-6595	189	1	3.010677489	4.50679327	4.670537254	1034.338994	3.842669356	7.116680702	3.277594818	-1.415332788	86.02082105	3.398117527	3.927260793	2.800221791	1.868246622	4.352934839	161.8391924	4.628040514	6.279987023	20.51942073	-28.99552984	2.191163755	5.900987998
TCGA-55-7907	343	1	3.167225425	4.263466404	3.735229878	367.7136601	3.939677731	7.062255042	3.410220687	-0.37228724	32.75079396	2.792210099	2.744554714	2.813325244	1.868246622	3.489912164	67.58414334	4.500591477	5.255445464	14.58821497	53.85983502	4.021977553	4.416283724
TCGA-50-6593	336	1	3.041262815	4.470314759	4.025111452	640.9899931	3.704731695	9.438752615	4.059553382	-0.869073812	71.3506159	2.809679594	3.073176617	2.800221791	1.88899937	4.020417569	82.09001073	5.454330897	4.548718978	14.85650543	39.38440251	3.465499099	5.370001956
TCGA-97-8175	551	0	3.102392778	4.965946024	3.816117854	390.8438658	3.770770957	9.918038478	3.52052579	67.05711489	30.77133522	2.724691622	3.049298422	2.800221791	1.911154264	3.916098349	52.66844613	5.936717138	5.075719823	14.22216891	-10.68684458	2.156658143	4.152050691
TCGA-91-6830	60	0	3.151737427	4.203659656	4.031561585	317.4311653	4.014688789	12.53133395	4.041786899	17.85849465	49.49344722	3.058187557	3.188824178	3.388018646	1.868246622	3.709233536	46.61148273	9.089321198	5.328061439	11.7427342	89.29821801	2.833975765	4.32557975
TCGA-67-3774	385	0	3.173486744	3.956639453	3.927198903	702.5558298	3.770279732	12.8209248	5.861147542	42.86863335	86.35877515	3.313352375	3.314095332	3.201027268	1.978010742	3.81680557	104.0802194	5.761407793	5.451918998	17.66598119	95.6262395	2.32414136	4.594061367
TCGA-55-A4DF	440	1	4.039802248	4.332680999	3.916566147	466.5964725	4.102701098	8.043963565	3.286859594	-3.528076018	56.84375881	4.001396727	3.025933988	2.808553739	1.948108806	4.281880242	61.57500297	7.709351859	4.767620245	21.20201316	-7.181407029	11.07662578	7.414896465
TCGA-MP-A4TC	74	1	4.212577907	3.816874833	3.792463012	408.2985606	4.620465264	48.6585146	4.204030667	-0.577513997	30.72499112	2.775757658	2.200012253	2.807923375	1.971594849	3.787309611	60.0977945	4.034978197	4.081431933	10.44615872	-7.746448638	2.862524642	5.08407779
TCGA-97-A4M5	634	0	3.174214659	4.381266599	4.234790433	465.1123883	4.303762546	6.464353923	3.990093047	59.23370494	53.03586299	3.428539305	2.69264022	3.478957738	1.947908579	5.05084556	83.87021793	4.734018344	4.740639679	14.69958028	342.4230211	2.467290794	6.145955393
TCGA-MP-A4SV	2620	1	3.883540993	4.457993664	4.699949928	521.9442114	4.020892297	12.28039786	3.359162926	4.934496542	43.08196394	4.122630695	3.097281562	2.800221791	2.219381917	4.829718709	48.21151108	5.727944519	4.887102679	12.77866885	6.546953154	2.762320963	7.943286192
TCGA-97-A4M1	601	0	3.183098464	5.071883818	5.558467599	1936.617762	3.778331151	3.94378889	3.383122716	1.296117913	209.8126252	3.643588644	2.564337972	2.800221791	1.989941036	5.020121348	418.5540483	13.45159398	4.903587807	27.13685681	-29.3072993	2.311397309	7.627974162
TCGA-86-A4JF	536	0	3.252184645	4.065566434	3.924451222	1665.007404	3.707148899	24.57766795	3.327919418	-3.039950363	102.0179603	2.92157872	2.198499974	2.800221791	3.790117499	4.534724164	133.6781628	4.266469179	3.935593875	21.05316181	-29.22253804	2.199468074	7.139343953
TCGA-55-7284	243	1	2.978028092	4.16254127	3.982437375	381.4280324	3.864370395	10.8174675	3.311691668	87.56482364	62.88211581	2.606507829	3.291446897	4.863781273	2.216690939	4.666920315	85.09354128	4.303426727	4.678578377	20.05420275	321.9556955	2.167083099	5.476901341
TCGA-55-6970	464	1	3.492419496	6.897667945	5.24358434	1217.730223	5.072204595	13.38920498	3.583475971	-1.839875376	172.4473647	3.771494374	5.198322732	2.889766533	1.868246622	5.136257751	235.0724673	6.712241896	6.307660956	34.26665959	-25.96023472	2.206548506	10.15317178
TCGA-86-8359	444	1	3.717496582	3.725842319	4.002559622	115.8611227	3.583537187	5.565169953	5.914312815	50.60006199	5.743837296	2.4926361	2.730683135	4.00655844	2.350868285	3.100944786	3.000772618	3.653556588	4.432849951	6.649539109	204.7433668	2.893064759	5.840549419
TCGA-55-A491	626	0	3.652615586	4.632894461	3.88549814	673.3157855	5.191620872	3.059992802	5.180971314	129.7438413	53.164254	3.244498559	2.616973571	2.800221791	1.934848401	3.931531152	59.15660557	8.131109881	4.906210148	20.59374575	-26.59491461	2.326031679	5.403194725
TCGA-49-4501	1421	1	4.020895294	4.788762491	3.787330037	1150.795873	4.204894069	7.55316823	3.167880831	4.388173739	74.14502947	4.066759864	2.784143001	2.800221791	1.868246622	3.44747821	150.2771306	8.017270865	5.380808229	25.70791549	-5.540456223	3.400159227	4.073385
TCGA-05-4424	913	0	3.029283183	4.468914896	3.61141427	511.8667775	4.107323224	5.935370942	3.398090651	-2.288028604	81.33255947	2.820275929	4.492449243	2.817408482	1.884720163	3.945044274	77.98597671	4.047343295	5.234875317	17.33169114	30.22872094	4.552966757	5.02755976
TCGA-50-5930	282	1	2.902551912	4.237556283	4.799192124	1404.569977	3.660312942	6.363450577	3.199961992	-2.896392536	130.7969782	3.134512702	2.66506355	2.800221791	1.868246622	4.776575175	213.5497342	3.727389781	4.600128397	18.45817032	-28.39371571	2.156658143	4.61540708
TCGA-67-3772	573	0	3.466094993	5.54619958	3.779424787	1569.940695	3.714011848	6.780268665	3.365480589	19.13485905	230.7239024	3.535447443	3.532266536	2.80739849	1.882004437	3.272074484	300.2817247	15.26019523	5.368121052	43.36072647	121.9924102	2.296606931	3.851677863
TCGA-67-4679	448	0	3.100089545	4.934188694	4.359743619	978.7596803	3.544563406	8.294429683	3.845418623	5.178527421	115.5770688	3.582601939	3.228725012	2.809354811	1.885754731	4.37927354	143.7407896	5.993044711	4.556762949	19.90484813	-28.62491459	2.174467938	7.471132566
TCGA-93-A4JP	578	0	2.982551515	4.795339162	4.493653861	1148.696646	4.055610693	5.065861806	3.205517934	-2.646919944	72.53729155	4.317593664	2.880552569	2.814050488	1.868246622	5.198124139	166.0177931	6.585645394	4.913112683	26.81608301	16.46859196	2.925205342	8.709751555
TCGA-05-4250	121	1	9.444769919	4.203888236	3.721284245	478.9724446	3.859632845	35.03992607	3.151161209	1.230957193	62.90642441	2.86187286	2.807181609	2.800221791	1.932884756	3.960738109	67.30745802	5.555696853	4.876077913	19.03749281	-19.91591488	2.167616798	3.875386336
TCGA-78-7535	949	1	2.897433001	3.739223475	3.717599951	1805.319324	4.091635444	5.590425253	4.144118449	12.62123256	93.62188411	2.41593609	1.960431056	2.8716728	1.975867829	3.662886962	115.2481535	4.918345193	3.556075272	10.4667063	27.63781051	2.176562803	5.431596971
TCGA-62-A46R	1725	1	3.232174055	4.512009198	4.685107648	185.9626664	4.684780876	16.57775847	4.241209704	-3.377541711	31.41592906	4.73280971	2.633530094	2.800221791	1.952203621	4.5761686	22.83328038	4.595612939	5.087222277	12.94784491	-27.96710034	2.190819611	4.422474064
TCGA-86-A456	405	0	3.5577301	6.221310152	4.044959891	860.0229036	4.742876762	10.4030374	3.377078499	2.542948034	29.78138714	4.980674881	2.449579638	2.820072851	1.944356023	4.340662401	126.7127768	5.650157652	4.312573904	29.69134986	-26.86916663	2.176013367	6.43850224
TCGA-91-6849	35	0	3.16937346	4.578332021	4.332514391	623.6240566	3.784782956	7.831021804	3.420866784	-2.491195713	47.58299192	3.247655848	2.813812512	2.824955909	2.034201243	3.881801247	99.814218	4.34271106	4.08554452	12.25765318	-28.46244057	2.180774461	4.742450391
TCGA-55-8096	719	1	4.178361589	5.045633894	4.085391438	952.2167978	5.220418841	5.58559826	3.248189874	6.697760919	115.701265	3.765179992	3.295611129	2.820062497	2.020386103	4.584355404	140.710372	8.514114449	5.279190822	26.74765338	-25.93341729	3.404419151	9.362170297
TCGA-55-8207	977	0	3.025237532	4.266319824	4.089303136	542.6425264	3.890736395	7.958432292	3.552908581	0.868345294	40.14098169	3.174010959	3.350261942	2.800221791	1.868246622	3.885782778	72.2620538	3.937451252	5.086782562	14.3037697	-29.90527973	2.209906666	4.883634735
TCGA-97-7546	1285	0	3.17280801	4.644255979	3.93392342	1282.670021	4.634096988	11.91239082	3.266038809	-2.912866843	123.9306229	4.091720234	4.390867326	2.800221791	1.868246622	3.677517243	231.717398	9.748592295	7.433056687	21.56859124	-28.60935785	2.219054965	6.498853897
TCGA-05-4418	274	1	4.084903605	3.884006891	3.809587309	173.4331956	3.555557927	23.69722496	13.4758467	131.198216	26.44256845	3.322282448	3.084736777	11.3485602	1.896663839	3.547663397	26.4557787	5.348448372	4.74830469	13.10561124	775.5511097	2.195200655	3.150632074
TCGA-67-3770	610	0	3.043911782	4.044790933	4.207816854	2025.814093	3.39462003	7.893240216	3.159558274	1.147778865	202.5289364	2.952851696	2.434200581	2.800221791	1.868246622	3.389543943	310.733317	13.54057772	4.363360583	71.63001631	-11.48956788	2.156658143	4.238692774
TCGA-50-6597	1268	1	4.390652606	3.846978406	3.612581304	1881.904523	3.370520801	6.120531442	3.240378903	4.490123398	97.60146749	3.6357085	1.831473071	2.800221791	1.868246622	3.058589143	93.94302594	9.624877284	4.462966238	11.15682613	-25.49265688	2.288842451	3.545596167
TCGA-86-7711	630	0	3.078934074	4.083750846	3.602940115	91.96872862	4.188158745	17.08477601	8.143771722	-3.792770994	16.99905681	2.841535238	3.222329031	14.58736474	1.868246622	3.16000872	14.45758795	4.893564367	4.587698669	6.434554451	-9.538127395	2.166223454	3.657555153
TCGA-67-6217	422	0	3.233201661	4.330461928	4.015589009	1777.573401	3.799314477	8.516809124	3.804045476	-0.084059292	240.3266605	3.597986088	4.922510067	2.800221791	1.868246622	4.005708045	379.2736246	18.10762254	5.356215337	25.25049092	-27.69777459	2.193651123	8.56159004
TCGA-49-AAR0	4655	0	3.258793359	3.774291384	4.96105262	834.3425106	4.639410766	4.958568461	3.78582535	2.607598145	55.38794606	4.071045469	2.046003204	2.816026084	1.943989171	4.089464697	146.0629673	6.311028834	4.233374357	16.27860235	76.70182666	3.512697533	5.361469264
TCGA-55-7815	773	0	2.925258656	4.465167866	3.605312017	60.83013188	5.267363735	18.62771071	8.398960832	13.186653	25.03366629	3.339372646	3.917087689	2.800221791	2.264787314	3.380072872	14.7295985	3.641964355	6.279499464	9.429384076	-1.76673683	2.280773055	3.622270216
TCGA-78-8655	2360	0	3.105739118	4.666074665	4.110625139	955.8273525	4.179974342	7.178271037	3.27216593	3.051317968	59.66011466	2.902531815	2.867684001	2.800221791	1.95518917	4.017435888	122.0546551	4.765612744	5.119354113	17.95444539	5.910817108	2.156658143	5.751655684
TCGA-O1-A52J	1798	1	3.10086018	4.793620207	4.194713683	2197.860323	3.550774632	13.57993481	4.268512309	-0.959776449	252.8722652	2.642073419	2.735023047	2.800221791	1.868246622	5.191987532	421.343845	9.913534227	4.401014296	40.6459292	-27.60770921	2.156658143	12.55238577
TCGA-44-2659	529	0	3.18718702	5.050067433	3.800460205	851.6224132	3.831961495	17.15580475	3.20567677	-3.281732267	138.1692966	3.492644698	3.589790537	2.800221791	1.868246622	3.638652062	176.7877993	5.597458375	7.117649033	29.75837036	-30.18544007	11.81807774	6.786443937
TCGA-55-7573	487	0	3.303460404	5.208221267	4.104231017	1783.72554	4.822999493	8.259753949	4.107877884	12.94698954	157.5505661	4.86525674	3.912490386	2.800221791	1.868246622	4.613641604	225.8810515	15.72120408	5.999754275	26.75410236	-28.94382362	2.353461456	11.63669921
TCGA-49-AARR	4992	0	3.008486548	4.358478364	4.623728686	882.6863756	4.992820044	6.075723837	3.236045446	-1.130935123	66.49707017	4.954625586	2.647951082	2.809214783	1.868246622	4.791346072	103.0752903	6.690827277	4.415751956	14.90610577	-3.575300157	2.945811352	7.917778062
TCGA-MP-A4SW	1778	1	4.087530519	4.51148914	4.377759182	1463.609285	4.462576386	10.81248025	3.624322839	-2.029684183	119.1705111	4.016606135	2.635058	2.807697925	1.939905829	4.646900789	194.2257854	10.34335075	4.649023316	28.32343299	10.96864572	2.31702487	8.263773467
TCGA-05-4430	761	0	3.346653995	5.796582523	3.771020918	493.6512566	4.274539565	4.2322206	3.407729541	0.86133733	67.93314204	3.254098276	3.505258784	2.86264325	1.918106074	3.891710404	84.32787078	4.466866858	6.8528101	19.04878032	16.07317038	2.339245046	4.016300845
TCGA-86-7953	591	0	3.505864462	5.9055678	3.942475913	386.6570276	4.044903839	7.73745201	4.615658069	-2.620594184	29.39443579	3.141437691	4.315530179	2.800221791	1.878877488	4.154600213	36.13673177	3.753437868	7.070979269	20.78438965	-20.31356622	2.189100292	7.198318467
TCGA-55-8085	904	0	3.252294723	4.446997261	4.275603773	944.6945698	3.909047398	6.240961941	4.595130144	210.6179034	127.8481082	3.511640169	2.796456951	3.512900363	1.900775513	3.868575572	192.1047225	14.52076134	5.071962123	26.94946975	46.60850356	2.45446275	7.211021891
TCGA-55-6983	2823	0	3.2606501	5.995617724	4.041077879	1603.58424	4.861682363	10.06613957	3.411646083	-3.41184932	125.8720125	2.606571704	4.029213477	2.813590773	1.893875121	4.945492307	227.9199476	6.042394906	4.470429238	24.45468547	-28.65309067	2.182728252	8.122492375
TCGA-62-8402	1498	1	3.654966706	3.889656968	3.81506115	325.6278988	3.478595389	8.239677767	3.453821427	8.228734117	18.61068124	2.699896713	2.789997643	2.800221791	1.91834385	3.843482216	34.33041189	4.528336442	4.642656944	42.89131701	1.104256718	2.25857906	4.887105558
TCGA-67-6216	141	0	3.270776498	4.267366844	4.056640129	1681.776839	4.048110001	14.05612341	3.548262401	2.719342601	76.09064978	3.438991207	3.015043864	2.800221791	1.868246622	3.78962861	107.4206622	6.564973112	4.546323709	14.09646055	-29.17066621	3.189736638	6.30719145
TCGA-44-2665	400	0	2.933583371	4.199578192	3.897797662	1375.061076	4.112390158	4.910596757	3.329860523	-0.8631136	133.0040415	3.319060099	3.710054808	2.810792862	1.878379055	4.75589219	175.0882532	4.341832466	4.414616596	20.06720855	-29.2882201	2.156658143	5.850026912
TCGA-49-4506	999	1	3.554009699	3.304558429	3.835692774	-51.50830598	3.512845153	9.386400902	6.482606379	67.79120837	10.96828639	3.046231497	2.016715797	8.318472846	1.885966141	3.224026456	26.18673647	4.658511355	4.555342039	9.382019669	878.1906562	2.210732685	2.873698639
TCGA-05-4403	578	0	3.167622461	4.347597785	3.927675424	458.0669313	3.661026852	5.832620734	3.113186384	42.53417737	71.21817346	2.732575221	3.194924976	2.800221791	1.882756634	3.92709359	83.98364529	4.547390025	5.458380299	21.79349309	459.6565004	2.164038161	3.167043655
TCGA-55-6985	1233	0	3.507030288	6.64682324	5.218978186	927.4089316	4.856823796	14.77643555	3.289754012	-1.378023201	94.81056755	4.258674238	4.2369501	2.800221791	1.928983164	4.325402843	158.270676	5.118276771	5.435076934	24.6030048	-8.65789997	2.181371389	6.83721833
TCGA-69-8255	129	0	3.241170613	4.245629465	4.121738643	161.0275418	3.685076309	23.66584986	29.48374556	127.4714884	21.56213985	3.239954395	2.61090842	2.819740359	1.883213549	4.269305596	32.69137944	5.253494666	6.382514996	14.16621305	-5.670807974	2.255619493	3.980727932
TCGA-50-5939	460	1	3.239813143	4.784006792	4.250704885	1103.759006	4.081963049	7.957117211	3.337321366	-2.089945352	122.080516	2.90916932	4.511401245	2.800221791	1.926043415	4.721922156	126.6995842	4.013460083	4.975133734	17.67813863	-29.652172	2.215450843	5.710103311
TCGA-73-4662	912	0	3.815333495	5.359855958	4.066339442	325.3165278	3.972624942	7.921602125	3.309801159	-0.067731999	49.49366951	3.956716253	4.197149363	2.816092628	1.898671209	4.146058373	69.46946085	7.528357711	6.91277763	13.53409808	-29.66725139	2.218555818	4.659613968
TCGA-55-8511	552	0	3.80669891	3.971313852	4.65847628	545.9505287	4.552562768	15.72739706	4.452804895	-0.940900415	69.70322412	3.990243885	3.369651102	2.819883337	2.000166536	3.933611647	101.864084	8.290937351	4.352579597	17.94432258	203.2168009	2.156658143	6.770852444
TCGA-64-5781	1202	0	3.964338672	3.449911455	3.875950717	550.8444219	3.503129921	10.20942589	4.991734516	26.98411499	3.243751411	3.1569797	2.080368072	24.75666722	1.96952371	2.949100381	40.72872567	6.804410161	4.057261745	10.20508769	542.0933537	2.321493737	3.102336689
TCGA-55-8091	600	0	3.625268367	4.445238419	3.972089283	2147.891852	4.382133777	23.9463645	3.275656486	-0.610741582	111.738461	3.765912523	3.731900425	2.800221791	1.868246622	3.674716576	200.4550408	7.025117515	4.626709498	22.63666294	-29.02382852	2.62887618	8.499853682
TCGA-J2-A4AG	500	0	3.436725687	4.59589359	4.671499903	928.9288633	5.053886546	15.10821678	4.018371602	-0.104118618	122.6984851	5.648852228	3.092852789	2.810285737	1.906832036	4.367686314	128.9802484	11.14680289	4.80598707	28.48218428	0.678643661	2.156658143	10.08398207
TCGA-44-A47A	466	0	3.704329994	4.497067099	4.491864026	1462.037733	3.702172335	10.85151587	3.865050803	6.395763025	96.813625	2.892027688	3.117526652	2.800221791	1.917921087	5.476644857	176.3057689	5.942129427	4.399834888	20.59790128	-27.2949152	2.224032033	10.35288771
TCGA-50-6592	777	1	3.55546968	3.859928481	3.886361257	386.5431761	3.856652275	48.70855234	4.338677996	7.189795672	35.40061796	3.816755345	3.445278326	2.916310587	1.882155598	3.5986503	48.85615416	7.023507751	4.891496789	13.60626625	458.5484281	9.457359824	4.886054183
TCGA-97-8552	626	0	3.317740316	4.958424349	4.64285485	2550.473004	4.229308703	7.687289223	4.982910491	4.012582191	58.4459753	3.415597586	3.187423844	2.800221791	1.868246622	5.519691228	253.3664642	6.772327322	5.244496641	30.34438627	-27.34914227	2.288211962	10.74007496
TCGA-05-4422	365	0	3.752476154	11.30472805	4.239467543	1508.016384	4.117333504	10.47430328	3.891956132	99.61591008	144.7399331	3.093283616	3.728078362	22.66718892	1.966037775	4.408231895	230.5799697	12.00033491	5.450690226	28.32285064	530.1063843	3.856797377	8.290899854
TCGA-50-5933	2393	1	3.014059906	3.265875574	4.118201629	949.3389648	4.437596821	19.47651271	3.607021844	-2.791230058	95.03192641	4.23181442	2.829112003	2.800221791	1.868246622	4.171526187	128.9017383	4.913464528	3.722290352	15.90134068	-23.07705776	2.156658143	4.534125423
TCGA-05-4389	1369	0	3.464025941	4.338765225	3.980820279	676.3577997	3.722069642	6.008908391	4.801554	41.30025375	100.9488121	3.085012427	3.439607535	2.805965618	1.879257607	4.035967681	130.7853351	9.025262739	5.933629978	26.80768568	262.6894197	3.007912706	5.805560771
TCGA-64-5815	224	0	3.419306395	4.176793793	3.777852556	721.9055639	4.239849913	10.23392376	3.213935163	-2.147642003	42.7143806	3.074616205	2.959516693	2.81234554	2.728177481	3.726011902	81.0154622	4.925735809	4.751482939	12.57330806	-28.40793675	2.227583693	3.646573536
TCGA-55-8092	154	1	3.764934481	4.61099907	4.363579997	1513.825821	3.755185964	15.3218707	7.105044914	163.229241	142.5643491	3.971304688	3.55384557	7.117271373	2.079844677	4.038968007	148.0734708	19.19555309	5.305860778	37.88705312	341.7550947	2.288196254	8.376835982
TCGA-50-8460	829	0	3.349005393	4.217415898	4.312298473	1729.557182	3.674137376	8.738942797	3.160127278	6.519528303	80.54120335	3.937724732	2.868808558	2.800221791	1.868246622	4.229042024	157.2396486	5.865064795	6.171114702	12.63049332	-29.08562533	2.156658143	6.216699112
TCGA-MP-A4TK	582	1	4.743448007	4.344158341	4.053236367	650.687444	4.779804777	7.035333973	3.561391173	6.849588171	47.939389	3.691202206	2.999714753	2.808375454	1.993291914	4.939339385	75.54857915	7.512744048	5.186445174	13.63444908	-21.36298349	2.156658143	5.444347258
TCGA-44-6775	370	0	3.534350564	6.340238675	4.228336746	395.1157342	5.357814275	16.67914905	3.963294158	2.192430823	76.18100033	3.160907925	10.548685	2.800221791	1.889552907	4.860366009	77.47239887	5.649542636	7.185466118	18.12972533	-19.81354634	2.568453117	8.069023409
TCGA-62-A46Y	414	1	3.270024409	6.432990911	4.702599615	1291.913644	4.497433023	7.248268547	3.312611624	-3.068391707	58.56479345	3.075835248	2.787455389	2.800221791	1.868246622	4.57782647	197.934401	8.051398297	5.116541913	22.89139402	-26.91107335	2.156658143	7.548519374
TCGA-86-A4P7	415	0	3.734839106	5.328597976	5.067511801	535.3604763	4.89046691	5.187450007	3.59871158	3.649827579	48.53705075	3.824247503	3.270689066	2.800221791	2.061357699	5.639296419	85.2142102	6.512346803	5.713724734	30.12168441	-28.44713835	6.38008744	6.83327435
TCGA-86-7701	474	0	3.679544086	6.169109454	3.766551902	215.3467458	4.977152732	9.657436896	4.704381042	23.52268886	18.58751278	4.921955865	5.489467574	2.836767673	32.2738051	5.101755552	14.36265169	8.495028104	6.674730163	8.61331863	34.44440024	3.688879344	4.25086333
TCGA-91-A4BD	603	0	3.121617877	4.488850479	5.496117342	827.502818	3.773535553	8.700230556	3.534805539	6.657105839	67.22145215	3.806190897	1.886482395	2.800221791	1.868246622	4.311972071	131.4551444	4.258141892	5.211105656	18.28736225	-25.81942744	2.156658143	4.574287804
TCGA-55-A48X	689	0	3.727694398	4.495402605	4.317899035	872.4175163	5.709789695	14.55285745	4.50752554	-0.057378544	75.40448751	8.321225952	4.367160725	2.800221791	1.936285606	5.720751163	106.6362066	12.43481468	5.245440623	17.41538408	6.331863086	2.641137788	8.444832217
TCGA-05-4433	730	0	3.186383813	4.874059785	3.861549892	535.6709152	3.886715551	7.103000269	3.503722215	31.5792936	64.74613379	2.764056504	4.002234323	2.811795949	1.868246622	4.50801955	75.22062927	4.546807026	4.906938449	23.50424114	378.1766544	2.359789154	5.310067523
TCGA-L9-A8F4	476	0	8.068430221	4.749790306	4.375527124	501.2286896	3.977994307	8.351454604	4.789747408	8.283825372	48.20704176	4.079715404	3.458445141	2.807502814	1.910120052	5.228435826	100.5047482	6.692299295	5.388542349	16.02308044	101.0749728	11.6127421	6.38358357
TCGA-38-4627	1147	1	3.730691405	6.352246048	4.665753791	876.8124131	4.31465182	8.079626687	3.154870065	-0.434914996	87.25747634	3.345387499	2.897604775	2.808450573	1.868246622	4.330199326	222.8398074	5.171791353	7.444375356	30.34380392	-25.47351673	2.301076516	3.709762621
TCGA-78-7539	327	0	3.360563077	4.624191532	4.063116201	1467.528845	3.738496161	17.13588451	3.293974133	-1.226917399	132.9391468	3.373991276	3.114352154	2.805393267	2.52255604	3.897571217	203.9119222	14.38691718	5.228032777	25.06904958	-30.06188323	2.176827357	5.729039402
TCGA-05-4398	1431	0	8.040601724	5.602490179	4.138667335	424.0008888	4.309848058	7.784598734	3.304666404	-3.331952658	60.47305452	3.507108741	3.966037071	2.861571942	1.992773748	4.3398995	55.26487143	4.724484852	6.838041303	18.30049027	11.46099405	2.466302956	5.373902097
TCGA-55-7227	952	1	3.612029439	4.775797075	4.272531846	1816.069256	3.888524763	11.78408062	3.292272592	-1.238670726	71.35312564	2.801360425	3.517987421	2.800221791	1.868246622	4.14924049	170.9984155	5.843465522	6.016587226	19.90502787	-27.55209696	2.156658143	7.418101988
TCGA-38-4632	1357	1	2.929487388	6.32436538	4.019626082	1388.115282	4.922566557	7.964736056	3.23384881	-1.929373923	140.4659216	3.62745518	3.396440276	2.800221791	1.916494187	4.452859225	290.3890238	6.5916109	5.707678086	48.90815688	-27.89648914	2.205737069	5.414011569
TCGA-55-7724	705	0	3.113532942	4.64071912	3.573877597	464.5373952	4.719682251	14.58380856	3.305514851	-3.212440779	65.98422321	4.287366372	4.543369918	2.800221791	1.899595409	3.503484329	90.36855858	6.376426032	5.829073545	17.83706247	-20.78145882	2.188547111	5.256121621
TCGA-49-6745	522	0	3.007098168	4.953606519	4.561852067	1066.887757	3.608178419	5.951855444	3.172999695	-1.99383901	68.7850904	3.35464573	3.347170177	2.800221791	1.924646472	4.163265578	237.7775878	6.32506475	5.395195029	32.21356207	-28.21577815	2.156658143	4.106041122
TCGA-91-6848	224	0	13.52165302	4.764348114	3.873737585	275.2177153	4.078877233	19.90609858	3.150071631	-3.574442028	34.86522639	2.720280143	5.923658923	2.800221791	2.103233183	4.290854031	55.82326096	3.984402438	7.497334029	12.58030344	-30.00110293	5.237562114	4.809922828
TCGA-67-3773	427	0	3.354602372	4.607798945	4.015249199	1309.716919	3.802556653	12.68790043	3.310949211	26.20763093	113.8344504	3.475833988	2.794894216	2.800221791	1.868246622	3.673117748	210.7848886	5.679364956	4.796750021	40.04728853	-29.67229525	2.229619612	4.537915211
TCGA-97-A4M0	652	0	3.347006465	4.690558844	5.373114432	2057.260189	3.742726715	19.8349908	3.407411496	4.50298902	134.1355029	3.151251738	3.034119456	2.800221791	1.868246622	5.276537382	189.6953591	7.992108818	5.375514184	23.56175711	-30.19264408	2.404983366	10.55427406
TCGA-55-6969	1239	0	3.388591983	6.89896349	4.40413394	969.7089173	5.085463874	6.990319404	3.387389835	-2.598033447	88.21239565	4.019204549	3.979672707	2.813017893	1.892776892	5.931551671	142.8892957	6.492015536	5.310620178	20.88548117	-26.53935397	2.156658143	9.011703334
TCGA-55-7725	442	0	3.102000448	5.344215845	3.710998312	988.8923192	4.334057007	12.23232914	3.301904511	53.77860219	42.28662092	4.280703494	3.340147058	2.800221791	1.868246622	3.555791935	171.5664127	7.094569649	4.951034477	17.75268653	-29.66521398	2.73626908	5.109828546
TCGA-J2-8192	739	0	3.759675947	5.407293287	4.042669997	1227.813392	4.68557386	11.94467139	3.273677152	2.478660083	142.9500599	3.615595475	4.488213513	2.800221791	1.903793771	4.200080562	180.0748983	8.330749586	5.490665542	27.08124605	-24.32267588	2.174737979	7.770002781
TCGA-91-6828	323	0	2.897997653	3.767815964	4.312675751	798.7438464	3.653107075	10.41249448	3.372721131	-2.488297721	90.05353916	2.574144448	2.938678172	2.800221791	1.967193633	4.146547809	107.115154	3.704500166	4.155832589	13.51675701	-22.68672664	2.196918934	5.613883963
TCGA-78-7160	678	0	3.385876029	4.84740486	3.906405781	555.0486103	4.114948288	10.77666406	9.908546643	29.15462579	68.61923259	3.118210519	3.829704198	4.545642642	1.945166002	4.565043619	83.36560243	5.226361738	5.50112073	17.420503	486.958528	2.254464099	5.047233552
TCGA-55-6980	2109	0	2.972867272	5.338611024	5.393412684	1087.335857	3.820563213	6.825824357	3.286386386	-2.466489989	115.4477098	3.110627435	3.664716061	2.800221791	1.927302906	5.118667542	173.8706657	5.376427133	6.653159076	18.17550086	-29.53600672	2.216732034	9.493684408
TCGA-69-7974	184	0	3.366886863	6.752743392	3.750929511	676.2688981	4.398699208	22.2472442	5.075978015	9.461625046	43.58086392	2.881448136	4.505166644	2.800221791	1.868246622	5.152485306	75.65741779	4.743457276	5.734304754	19.09819374	-27.22744288	2.156658143	5.652846069
TCGA-05-4417	455	0	3.283970952	5.018903799	3.675947704	383.5129198	4.167168149	7.691605994	6.444614052	12.08299918	48.81403973	3.445732076	4.228893329	3.175916899	5.922011686	3.672698231	62.21254787	4.18803379	6.761664589	11.55802883	62.75337915	4.166136414	3.99182217
TCGA-49-4505	428	1	3.255776975	4.518443966	4.041162039	1055.067421	4.209368	11.0225698	3.2293431	-2.041968199	73.42150797	3.62451913	2.758981933	2.804476258	1.868246622	3.485226776	296.0504972	10.35763907	4.77769951	29.32163716	-6.547701502	2.21473294	4.822150828
TCGA-49-4507	268	1	3.857220181	3.236492719	4.113813794	1633.145477	3.452160156	45.00914387	6.01044536	28.11184344	42.88891492	3.137119408	1.907432248	9.900064837	1.917029719	3.086980217	140.2740854	8.667166319	3.840790225	17.53327746	592.776317	2.166582883	6.460685425
TCGA-86-8280	701	0	3.447900268	5.019304965	4.22656305	1350.928576	4.330911913	9.631437102	3.2157759	11.55580987	137.9792736	3.398930025	3.831786825	2.800221791	1.868246622	4.959467675	210.031622	6.590065914	6.385719067	29.87961404	-22.10998413	3.486655979	8.027845177
TCGA-05-4425	669	0	3.684586524	4.664948638	5.688389669	1089.730466	3.98952535	15.92432861	3.193331006	54.86441339	127.9416856	2.646336615	3.662532317	2.800221791	1.94415195	3.784924577	113.6653328	4.228492313	5.788917484	24.88739255	35.61551547	2.195264787	5.472700375
TCGA-99-7458	392	0	3.413813773	5.588569789	4.0783225	981.6045336	4.370300528	13.14691393	3.186454908	6.969201166	132.1829987	3.359030948	4.945310689	2.800221791	1.9220792	4.02369835	140.7779122	5.90634458	7.827097346	20.22997157	-29.54442033	2.167610178	8.491845543
TCGA-91-8497	434	1	3.556967676	5.946116269	5.083482936	1730.865614	4.669925562	8.232269479	3.301655427	37.0246288	139.0185918	5.478746956	5.018586659	2.800221791	2.044310773	5.618287143	233.6374176	14.02027531	6.925096479	23.9740604	-17.01871619	2.492466879	9.937462242
TCGA-44-A4SS	415	0	3.463163405	3.948139792	5.082290673	433.0175968	6.558351119	26.40510565	4.122492393	21.09716048	48.10925522	2.569708091	3.950448525	2.827921455	1.868246622	4.468163842	60.66435769	9.995399112	4.71129726	14.15383274	108.2495171	2.156658143	6.804415575
TCGA-55-7911	537	0	3.545464985	5.559296928	4.198258576	454.8456799	4.000096759	27.67699716	3.583375677	-3.196207433	38.32560242	4.602942335	3.255883932	2.800221791	1.966975771	4.76699464	41.74055934	5.596536596	5.680659548	13.33646599	-27.94998562	2.156658143	6.27575828
TCGA-91-7771	492	0	3.220431463	4.718075931	3.93049612	923.5976312	4.253821424	14.79602523	4.530201004	37.02249887	94.60892806	3.661400414	5.03925665	2.992812838	1.885827542	4.227339871	119.700213	6.294701127	6.938898512	19.01789424	42.88522279	4.678282683	5.790605696
TCGA-44-3919	190	0	3.574981184	5.569917478	3.930849956	1149.716148	4.448679588	6.71693495	3.493721054	4.355357079	123.5556681	3.840715641	4.08693665	2.800221791	1.888910309	4.157062159	131.8442533	9.867751274	6.852651377	25.79729532	-7.059070969	2.188187761	6.506362424
TCGA-05-4382	607	0	3.198276528	5.285779045	3.885276404	813.5072583	5.480932637	10.44809508	4.078854249	-0.088380104	91.02717395	4.415976991	3.608131745	2.812428345	1.883846698	4.683993897	103.4145686	7.802543164	5.156158773	25.23162568	101.9135373	2.585118033	4.22624558
TCGA-97-8172	545	0	4.140045735	5.909708326	5.153389316	606.2186879	5.606436662	9.968938572	4.168982679	28.08168739	83.35770261	6.58116741	5.491400055	2.800221791	1.885964805	6.279337821	114.372999	8.757984675	9.423280297	20.57829552	106.8600353	2.228752062	8.791906964
TCGA-86-8585	353	0	3.644838647	3.671383431	4.191873772	948.4721736	4.027926482	11.60132032	4.968112335	96.8031867	12.45855425	3.823518921	2.482360321	35.03442878	1.868246622	4.702277088	103.7494016	5.702750456	4.377511198	14.94341208	210.7253083	3.179464477	5.420665239
TCGA-55-7281	872	0	3.224763887	5.69200087	3.801031934	1391.099224	3.646466474	10.9248442	3.210741064	8.46664773	92.34708081	3.1383037	2.732756569	2.800221791	1.963524672	4.159917208	198.8956656	6.936123358	4.959928259	20.60545744	-11.06123035	2.221271367	5.430322623
TCGA-78-8660	321	1	3.682676637	4.256587516	4.079100209	727.3421875	3.933308468	8.039571339	3.278588458	-2.478320768	45.20768302	2.999858895	2.650755835	2.800221791	1.905398241	4.553603224	91.44862791	4.813540807	4.642470882	14.8428382	49.94548257	2.251137571	5.506014078
TCGA-44-7661	366	0	4.032146643	6.307470376	4.106706716	677.0324486	4.312231484	18.3379402	3.159329503	1.626788072	49.11231847	3.470936295	4.183687363	2.821337823	2.070645058	4.97986166	92.62799995	5.407705834	7.219894495	16.29906366	-29.44918634	2.177246737	6.88848024
TCGA-55-7994	603	0	3.47629124	4.793894044	4.490871594	1069.637973	4.519908368	21.68134266	3.426388995	-3.223367236	127.5065688	3.022936106	4.090891495	2.811428635	1.900472103	4.835577192	121.4436388	8.754086099	5.065721818	26.39953074	109.8633379	2.200365828	11.82014944
TCGA-73-7499	715	0	5.036313411	4.59109647	4.279927815	2075.389676	3.756145933	6.820855076	3.346330911	3.668803296	193.0650744	3.550065495	2.759910382	2.800221791	1.880138228	3.62323402	245.7801673	11.82407251	5.102930499	41.35594956	-17.68801195	3.450984945	4.898527075
TCGA-44-5645	383	0	3.002269887	4.60886054	5.149433039	1044.968478	4.232180335	4.308523311	3.198867759	-1.690370247	47.33888767	3.820650003	3.74602531	2.800221791	1.944207831	4.255320129	163.7050796	3.88671541	5.589363668	16.22157526	-29.76402256	2.187566196	5.32445345
TCGA-97-8177	499	0	3.574638772	6.218475909	4.288098995	1814.730712	4.308078663	7.256689376	3.684453334	9.474053209	198.5480623	4.610695125	3.210883267	2.805482057	1.878330613	4.038569466	319.5087369	10.84399313	5.218747884	40.32743447	-17.9106947	3.828671407	6.094963319
TCGA-97-A4M7	629	0	3.587398636	5.203505454	4.668268976	1782.17693	4.080708255	8.507725725	6.595342063	39.80683756	162.1479752	4.206064258	4.46481946	2.814220877	1.881664828	5.251999498	252.8309465	11.51844083	6.161748549	33.43188708	-27.21825781	2.170307565	9.605569322
TCGA-55-7816	468	1	3.935133513	4.996313462	4.918604794	853.9008768	5.332093175	8.221178964	3.225727439	-3.021426448	89.46332058	2.811855667	4.466903107	2.800221791	1.868246622	5.968571752	104.3226327	3.566969631	7.026981968	23.11457039	-28.57889966	2.218765859	9.347913619
TCGA-44-2662	480	0	3.133639954	4.487575645	4.575993977	1293.227094	3.78051046	16.83568678	3.405793158	-1.723489543	86.03537753	3.513827891	2.971463962	2.800221791	1.868246622	4.54173632	157.3559439	4.292745105	5.212820468	16.21735503	-26.73585883	2.169362019	5.163564324
TCGA-50-8457	779	0	4.411639316	6.030654185	4.6956084	1752.321027	4.395079889	9.901732913	3.438013216	8.005902112	129.9763657	5.489343982	5.502164547	2.815251506	1.868246622	4.463205767	183.7123171	9.31821437	6.752066807	21.69303425	-29.95349934	2.215275368	10.09196375
TCGA-64-1676	1728	0	3.307929941	4.747265183	3.736073013	569.2621225	3.775010236	5.021144748	3.157218468	6.797716907	53.10702481	2.642800916	2.290691789	2.800221791	1.924386475	3.574565339	144.4550521	4.32268879	7.219601352	36.87851046	-29.9969575	2.232801106	3.900903537
TCGA-86-7954	605	0	3.456947021	5.649021625	4.238744595	1524.917021	4.475562762	6.355396246	4.064737459	-2.816598426	138.3319993	3.118542725	3.957950679	2.805026135	1.895876576	4.977100614	128.4625837	5.82445438	6.737761267	36.91809583	-24.37949336	2.222238927	8.843352544
TCGA-55-6712	171	1	3.550388212	3.886367099	3.841576942	1727.24072	3.857124151	90.54263024	3.245548888	-3.722667767	154.5046051	3.445254253	3.759497524	2.812570586	1.868246622	3.62786658	157.3174417	8.014066229	4.905185665	20.54543233	-27.51289679	2.541949275	6.097441722
TCGA-MP-A4TH	446	0	3.597490434	5.653868602	4.051283496	1595.720027	5.569272653	10.80029959	5.729356853	25.23233931	59.58898152	7.139513403	4.122937794	3.352122167	1.940712346	5.776104932	131.0990169	10.45455249	7.008922524	18.49517466	4.242800801	2.186143902	11.18740449
TCGA-95-A4VN	553	0	3.76587314	5.544076391	4.403376406	717.5056485	3.887371189	15.47075509	3.321026154	-2.583757914	62.37134835	3.18704311	3.293857392	2.831596077	1.898319059	5.574215285	88.38028173	5.630455548	5.743632935	17.50615867	-26.5083767	2.156658143	10.12747318
TCGA-97-A4M6	568	0	3.773253966	4.602622137	4.58975736	2248.771582	5.150149695	13.10481697	3.609273125	3.456362755	130.4383008	3.839486528	2.521151715	2.808472178	1.915694905	4.683376274	312.7659036	19.03998234	6.353878855	41.1479646	-28.81669965	2.462341995	10.59859659
TCGA-50-6590	1288	1	3.72932397	5.603754275	3.798815727	712.2984486	4.424988483	44.68117853	3.095953698	-3.121616944	71.38589564	4.090137689	3.833154474	2.98754744	2.132850636	4.293101556	88.63502723	7.485996064	5.589877048	16.25171364	-9.106420119	2.329691813	5.202890745
TCGA-49-AARO	3759	0	3.353446603	5.107947356	4.652553395	791.8905318	5.373460336	10.92362973	3.309812028	-0.137135362	35.61337917	4.363823116	2.789692246	2.98492743	1.868246622	5.119101043	97.0628518	6.082606975	5.676891974	16.25507113	-18.15012579	2.28935753	6.043253195
TCGA-49-4487	855	1	4.067921394	4.085840285	3.897095658	712.7888416	4.641299836	8.884737108	4.61175352	12.59329967	58.5399829	6.108301528	3.401258201	2.800221791	1.868246622	4.178697604	81.37990673	8.311747378	5.022982906	14.67539481	18.46981863	8.342094711	5.03408267
TCGA-05-5425	882	0	3.494654265	5.195950797	3.995607509	582.0352842	4.093790818	44.33633273	8.367229724	47.76885773	66.06768992	3.459313527	3.887906406	18.52792833	1.922734934	3.97101784	130.0191627	6.600037215	5.718281364	33.4554183	406.0025697	6.424553039	4.640810149
TCGA-93-A4JQ	526	0	7.062892328	4.690262763	4.447430184	940.4136679	7.024670624	19.51515309	3.280948952	9.036650736	50.69057772	6.762800675	3.413310674	2.800221791	1.992148683	6.122714102	85.54431105	11.14306514	6.371218351	18.1979249	-21.31620857	2.380723964	8.579496675
TCGA-55-8513	791	0	3.452738145	7.699722694	4.301049795	1148.84864	4.645694244	15.45044679	3.270690836	5.158038523	103.5974458	4.069333596	3.896122515	3.805027763	1.963368786	8.041197528	181.2217908	7.394337831	5.041424347	40.13589189	165.8596711	2.180848456	10.75593251
TCGA-91-8496	505	0	3.129895379	6.169743803	4.745835237	1096.955161	3.609389146	4.893176608	3.22550399	5.049476767	159.1178614	3.422124224	3.52034276	2.800221791	1.868246622	4.768629981	250.3813602	8.078031617	6.547398933	43.59119299	-23.95283497	2.177815245	4.725925433
TCGA-73-4666	800	0	3.258106413	4.035503514	4.241207901	964.1482615	3.670953583	20.43810266	3.110581437	-3.361566538	105.2896543	2.717959934	3.071894765	2.80472976	1.894172108	4.346594688	115.2752556	5.842811788	4.611424283	27.61684921	-9.096698048	2.218193312	7.5270429
TCGA-05-5423	151	0	3.502207081	8.062103879	4.102022881	1517.847187	4.321041551	8.665643212	3.23019507	-1.081720174	156.3913541	4.02079203	3.960837144	2.800221791	1.868246622	4.289705796	251.2718581	10.70663459	6.006553526	81.63947873	-15.72469849	2.411265444	5.154681677
TCGA-69-7761	186	0	3.3472018	5.748301441	4.215029324	1133.460765	3.835290911	54.73247749	3.343403437	67.39284022	105.1240116	4.617782515	8.632233577	2.809258333	2.717081187	5.103455374	111.2192597	11.48118992	6.495130589	27.53364516	56.00901498	2.156658143	9.935602872
TCGA-55-8510	539	0	3.385543305	5.428031969	4.276340555	1157.107174	4.144096221	7.498340141	3.332743997	-2.31693968	120.2906429	3.440641871	3.171067209	2.800221791	1.887464583	4.917519819	206.367603	7.762605097	5.885237808	31.93524945	-26.07632528	2.195756353	8.364300355
TCGA-83-5908	824	0	3.282170312	4.65587906	4.482964518	460.8436745	3.954941281	32.85528944	3.177846687	-3.255334076	34.85895205	3.419967106	4.017858618	2.85236739	1.918228489	4.838551104	58.97054742	5.210360898	4.891609946	16.35903126	-29.11916432	2.271055135	6.821059199
TCGA-86-8076	489	0	3.55196519	5.082916272	4.001356599	1425.157165	3.996410221	11.90757605	4.208642817	8.515915748	122.0065863	3.857214384	4.209842251	2.825333542	1.916386148	3.919261044	275.9332021	10.61028705	5.537039885	23.87521919	62.87175039	2.168900399	10.22632965
TCGA-44-2668	246	0	3.213917048	4.811991012	4.800936805	1641.840634	5.279405017	10.32351453	3.427965281	-2.031050348	169.0553467	2.995894636	4.295858092	2.800221791	1.901465276	6.985359212	214.0460326	4.280749315	7.952699335	28.75432113	-26.46444169	2.167921829	7.363208261
TCGA-64-5778	926	0	4.526104309	4.349708702	4.098596446	2654.586173	3.850463418	9.939072584	3.210072516	6.746878336	217.6731951	5.576384918	2.369679098	2.808896586	1.868246622	3.806522732	262.5393817	31.27658202	5.599936568	39.79650449	-28.58035152	6.081224989	5.294325617
TCGA-38-A44F	133	0	3.778874104	5.736480461	4.886797026	1191.801049	4.983759444	15.4892309	3.804898795	52.85080724	34.50635542	5.342706374	2.577742364	2.800221791	1.886545557	4.685483184	190.6266536	12.75350614	5.630712807	25.12515641	61.85501964	2.193886641	6.2324841
TCGA-05-4434	457	1	3.398015196	5.221671457	4.119499668	979.9376273	4.852417085	14.70957483	3.313757953	13.3471147	118.1544259	3.750981517	3.763332866	2.815435011	2.327578332	4.785214126	143.6920345	9.296842191	7.417389474	27.56800377	166.1486804	4.381641647	6.469574874
TCGA-55-8206	888	0	4.155395697	9.067977909	5.218359477	1697.660125	4.038876711	7.401696076	8.317557482	-2.929613667	104.0428167	4.174336363	6.15994765	2.805444547	1.868246622	6.80651117	240.8308773	6.536547609	6.803570396	27.56382667	-28.44001027	2.156658143	9.014911125
TCGA-38-4629	864	1	6.86631297	4.696542587	3.647581358	733.496477	4.077873643	6.447247812	3.09149022	-3.648131565	73.50289517	3.243106847	3.569366703	2.804902843	1.877220251	3.808202355	125.9706951	5.049030138	5.012215589	27.09066429	-28.34802485	2.247940727	3.959633159
TCGA-44-3396	411	0	3.188304035	4.405383362	4.805798086	1434.100385	4.252461943	12.56636684	3.355075331	-1.910243302	167.4359923	2.983605877	5.245414195	2.800221791	1.886097475	5.071962047	201.8737431	5.237587642	6.200338649	22.87530392	-24.47247393	2.156658143	7.25114648
TCGA-44-6779	500	1	3.456721606	3.764398764	3.8232453	1113.957604	3.794425489	112.3931646	5.322767361	-3.687697872	68.87723362	3.486067711	3.816894871	2.800221791	1.868246622	3.579261604	123.6878083	4.459710037	4.853266663	19.47459986	279.959073	2.156658143	7.100273763
TCGA-44-6145	328	0	3.080504964	4.22674704	4.72529296	1125.146309	4.670499329	12.09632966	3.494782606	-0.58112555	93.79068189	3.083179716	3.435760958	2.800221791	1.868246622	5.25401862	168.0936141	5.288559513	4.373850705	16.78194624	-26.54588052	2.156658143	6.323352092
TCGA-44-3398	253	0	3.060329488	4.665885204	4.781380235	1042.123625	4.157980492	5.811603156	3.210159392	-0.978671846	79.60012345	2.995756028	4.725491973	2.800221791	1.890051849	4.803007103	164.7672959	4.612435041	5.933811484	17.92005802	-28.76021843	2.201020059	6.553040913
TCGA-93-A4JO	33	1	3.73410584	4.901792413	5.381132664	1048.897358	4.286367222	16.86003374	4.622680109	-2.667039511	21.65439064	4.642875175	2.837852088	2.800221791	1.868246622	5.164004944	166.5226954	6.791327296	5.146918687	20.44676367	-11.93469678	2.413874979	8.907525734
TCGA-S2-AA1A	513	0	3.761722394	5.166353475	6.408500125	979.0141971	4.843535438	19.81026297	3.219156569	187.4749867	65.27568843	7.450493767	4.683487063	2.811245014	1.868246622	4.569791935	116.2606826	12.93519647	6.101135496	17.13996163	-29.81782476	2.178153916	9.295247356
TCGA-73-4658	1600	1	3.586731712	7.710782762	3.710463475	804.7102952	4.121439127	9.204215503	3.404427953	-3.146400837	108.7559605	2.726787235	4.463680603	2.800221791	1.868246622	4.462700016	150.3282517	4.600356603	6.258089378	25.19917229	-23.80696303	2.19359199	4.258764895
TCGA-38-4626	2595	0	3.117311565	6.672026909	7.074092175	1573.95059	4.555547923	8.241656856	3.309765329	-3.075338713	164.979748	2.778987708	4.287828898	2.800221791	1.888759076	7.172611586	209.9628629	3.749052342	4.203537544	46.010315	-3.880219007	2.240121734	5.004887545
TCGA-L9-A743	664	0	5.086548646	4.861466388	5.078007749	994.1547242	4.770582001	21.75130065	3.458520827	-0.644241683	86.03086	5.474763445	5.127980212	2.800221791	1.977583582	4.762947074	160.6852734	10.00386117	4.737695336	20.19544761	-27.35727267	4.015637518	9.131007586
TCGA-55-7574	995	1	3.486840879	4.724588937	5.364503431	510.8852744	6.112665982	28.27732795	5.095449036	8.809099902	51.1623582	6.866511146	4.86970798	2.840889833	2.647857439	7.530018669	88.49944498	10.40161346	5.862567814	17.41862654	-24.16061699	2.579615351	8.041002106
TCGA-49-AAR4	879	1	4.231339998	3.66719995	7.839905401	462.6374806	4.095100528	9.402728026	4.203276592	-2.588247256	23.09494418	4.032222286	3.518702398	2.800221791	1.911178234	4.550842178	54.75358794	6.956135205	5.768503022	11.93508201	-19.71772372	2.20032952	5.373625459
TCGA-55-7995	889	0	4.072362327	5.270459558	4.850074176	759.7683528	5.000164935	7.889734052	3.5156767	-3.417786582	77.40410303	3.249457165	4.230054656	2.800221791	1.868246622	5.171931492	93.87491217	5.598202202	6.342698404	21.52417453	41.793569	11.2195294	10.21957999
TCGA-MP-A4T4	2617	1	3.985644634	4.914621294	4.556359588	1171.958771	4.058603006	9.930535338	3.167712476	0.212769405	123.297452	3.999476547	3.445161887	2.800221791	1.868246622	5.19381321	162.4089103	8.350153117	5.944502857	28.53207939	-25.98873057	2.822434305	9.448541033
TCGA-49-6744	890	0	2.91728736	3.997342098	3.939191089	813.8463752	3.529162511	7.515944977	3.257301061	-2.337140285	75.51376866	3.391451688	5.039192302	2.810930005	1.929829936	4.200497749	117.3360198	5.365936866	4.448192884	16.12571051	-28.23001927	2.219302613	5.229199311
TCGA-50-8459	589	0	3.718077419	4.544079484	4.460941376	1041.583762	5.328906698	7.568643785	3.294150209	27.90950033	82.72015755	3.828122417	4.701112272	2.824555493	2.225881269	5.8195211	143.3812206	7.118852357	5.043574317	21.28405251	6.285489667	2.188292678	6.519408244
TCGA-53-7626	929	1	3.531207402	6.581487608	3.92052838	1279.825885	4.445226919	17.55066673	3.594332774	-2.658305374	134.129121	4.218427455	6.016022741	2.800221791	1.877956656	4.519749723	208.3990424	9.274059795	6.289570376	24.45960309	33.36669145	2.196167555	7.234194472
TCGA-NJ-A4YQ	886	0	3.923098796	5.064484871	5.090254144	637.55294	4.836256535	10.33941767	5.303875014	-3.105596591	44.48944631	5.002651814	3.622593691	4.027077448	1.868246622	5.436112483	89.59371065	10.57253728	8.088732968	19.1680397	631.8700123	2.19826549	6.736680861
TCGA-49-AAR3	1893	0	8.845825188	4.718239312	4.098754582	1017.270591	4.327025283	8.782865058	3.326122531	-2.541948944	81.89545777	3.612974355	2.619468842	2.800221791	2.181922091	4.566292849	99.93094349	6.698904388	4.703926151	17.38533917	-19.98171093	2.214672767	5.761451387
TCGA-44-A479	392	0	3.532695156	6.619558511	4.238855655	503.538699	5.60245049	10.81147418	4.211919219	6.129177864	25.73378987	4.459868661	6.425698544	3.139337923	2.577435306	5.935497465	92.49263279	7.101591702	8.966655842	23.46699235	-27.63186382	3.278850026	6.462908355
TCGA-97-A4M2	624	0	3.483815361	5.310418934	6.926934653	1405.090482	4.431336831	8.854777699	3.680493692	9.43958711	121.8172804	4.20592407	4.006780557	2.823697611	1.988255764	7.338332617	234.6298712	7.477486357	5.60926399	35.66295341	40.71760245	2.507629597	14.19822255
TCGA-44-7672	418	0	4.670285634	5.194575479	4.048968431	1033.425601	4.579564498	10.58063079	3.16658039	7.891402377	51.8006275	6.229931378	6.042036675	2.858203341	4.140673305	4.383100471	123.8138546	7.382930252	6.569232026	20.33337811	-26.74673808	4.103915992	5.299568888
TCGA-55-8299	469	1	3.723782353	4.412223898	4.081840012	883.0928856	4.531181272	22.37954276	4.081369081	8.08399228	81.61752225	3.510228417	3.456492232	37.44970365	1.922614101	4.085695255	138.3590846	8.641828553	5.243295969	19.87149605	862.081844	2.225788514	7.385001432
TCGA-55-6978	176	1	3.326232621	5.070842934	4.684267972	934.5397054	4.193241674	9.67257829	3.427686663	-2.61070042	80.63936994	3.215644813	3.878793511	2.800221791	1.892779853	5.33002896	150.2501718	4.831068763	6.414341538	18.53476722	-27.08074786	2.156658143	6.641400268
TCGA-55-8621	515	0	4.097369221	5.560000311	4.735577549	1250.665422	4.13178595	10.40612748	3.214396003	1.185528781	120.8131702	3.727506942	4.129305177	2.808956072	1.968708941	6.217648562	187.768313	7.13189427	6.871738341	21.95514175	-25.63613629	2.378077274	8.732373883
TCGA-55-8301	534	0	3.873845309	5.260770205	4.645276844	1438.047189	4.470089045	17.94434299	3.208818473	-0.337507748	50.01332144	5.802587098	3.816079797	2.821985339	1.923874587	4.581723321	162.3570005	13.39568412	7.297780973	22.20685323	-19.49101879	2.241537931	8.390795614
TCGA-44-A47G	351	0	3.540551262	5.089798229	4.517383832	1577.062149	5.089878414	62.55495886	3.550398472	7.548806775	101.5780392	4.106975055	3.941049639	2.800221791	1.886006397	5.756455202	188.4369751	15.53255201	5.875744829	33.88419272	-27.12915603	2.174723942	10.69579778
TCGA-35-4123	182	0	12.31342015	5.555250749	4.340590363	667.4877078	4.426847354	14.02178759	3.162794724	-0.610909394	82.5644104	3.571611992	3.252865706	2.800221791	2.055589876	3.789239391	83.37578365	5.037467688	7.235382481	29.75367561	-30.00289248	2.279168357	4.102532507
TCGA-55-8619	416	0	3.342776737	5.090877466	4.77220913	1406.139378	5.004640991	12.73173645	3.30542715	12.16835405	122.4386914	4.531188799	4.446852083	2.800221791	1.885936626	6.16704544	189.2265213	8.044446233	5.779913583	21.99505784	85.11779914	2.174652967	9.494822705
TCGA-50-5068	1499	1	4.755121028	7.865475674	4.29607851	639.5008902	4.156338713	14.20181711	3.288295185	2.908784945	63.38858086	4.820286018	2.786390073	2.813113582	1.967101467	3.969149433	223.7338186	12.02983483	7.038247476	61.05612804	-25.61411107	2.156658143	3.579927233
TCGA-50-5941	567	0	3.750468369	5.586198076	3.983280414	1807.785628	4.542586153	18.70605503	3.337326463	6.811134733	167.7093386	4.933575671	5.460889935	2.811109295	1.889118098	4.452449807	287.2762961	10.42920728	6.325161453	37.34100362	11.46612036	2.177889261	8.475084008
TCGA-44-2656	582	0	3.499324765	5.106409425	4.033677683	1213.006247	4.142706093	24.22396153	3.236264098	-3.169439194	138.5146365	4.085575656	5.439783809	2.809330935	1.868246622	4.920759425	233.4959561	8.654912162	7.567989135	42.15835496	-0.818956785	2.156658143	8.2379048
TCGA-69-8453	550	0	3.574656396	6.261557172	4.803952529	1473.575592	4.390700021	9.530506448	3.357598933	55.75272939	98.86780939	3.489671134	4.100781672	2.807800325	1.882774762	6.085255082	180.8844484	5.570520525	4.728384622	35.42168107	134.4302085	2.215772041	6.399738921
TCGA-55-6971	1400	0	3.06689705	5.01174954	4.968997837	932.329352	4.163462262	8.44078955	3.386368161	-2.750985904	119.7804491	3.176380827	3.880741313	2.800221791	1.868246622	5.426686548	153.4683683	5.942764547	5.458307393	19.79427367	-29.47284839	2.156658143	8.622325664
TCGA-69-7978	134	0	5.070805615	5.518560532	4.153793799	1540.64688	4.865224509	37.95615723	3.377092816	2.302874374	120.5732393	4.071170849	5.76701457	2.806115359	1.958630908	5.305989058	128.56246	7.444626186	6.556071719	28.22935842	-29.40655835	2.202629018	8.65903385
TCGA-50-5066	944	0	3.209949642	3.968477308	3.946156364	162.9615832	3.763186828	7.581262811	6.311768707	-2.840513137	13.99530244	2.989345488	2.779549784	2.80804033	1.920705452	3.921549745	22.87807773	4.398676028	4.512395801	10.43829341	55.38769147	2.179527894	4.822330718
TCGA-93-7347	297	0	3.88766821	5.548881181	4.403914894	2097.59215	4.292081407	13.39792189	3.217417775	21.78672629	158.3566221	3.747713755	4.759701589	2.800221791	1.916809266	4.628912038	224.7209664	9.590928549	8.133070497	26.88715838	2.410362477	2.156658143	8.083933134
TCGA-55-8205	599	0	3.768168437	7.017855961	4.639176224	1089.111023	4.605441063	12.89798997	3.936887298	-2.774016372	167.7460525	3.36811967	5.540021568	2.80599882	1.879321253	6.291264546	191.7887463	6.662205207	8.727582374	34.18565553	-11.10642795	2.179189065	11.14729199
TCGA-86-6851	179	0	3.709054749	6.451446858	5.252553692	1951.170391	4.432324427	22.50725651	3.501156412	7.624164612	164.1092993	4.975636999	6.691530128	2.800221791	1.927408832	5.959114742	270.9870668	12.27030907	12.7749475	42.02967015	1.398191635	2.206809517	13.8220328
TCGA-L9-A444	307	0	3.939866941	4.332466225	5.516960326	1229.761343	3.978862563	9.823589807	3.403807678	7.107918966	166.031328	3.88338116	4.300021302	2.811803664	1.890449203	4.9822801	211.847105	14.42156953	7.344158354	34.01309322	-18.5471247	2.337339449	12.20548487
TCGA-44-6777	987	1	3.851071338	6.030796856	4.269625261	1245.771529	4.13308716	4.836288944	3.231547982	-1.387350418	128.8488482	3.722631954	5.548879114	2.800221791	1.868246622	4.482908325	169.9476709	5.981779345	6.744951629	19.49672914	-27.95659462	2.202071082	5.579777382
TCGA-97-7552	1932	0	4.074556497	6.41185183	4.418062568	1195.03879	5.533272956	24.87233228	3.142141919	27.7613377	136.622868	6.770717347	8.953620932	2.822635232	1.911213461	5.353007637	132.9976704	11.97090945	9.621327387	24.18986754	192.0397172	2.229503485	8.068083898
TCGA-91-A4BC	44	0	4.555357448	4.575718688	5.141232269	430.5408251	4.358293918	4.54999442	4.47326086	20.78104913	36.64740541	3.740780374	4.356274687	2.822568429	2.382311946	4.574499853	52.18949877	8.530314089	5.812501841	11.63094471	4.842550777	8.192064198	6.485136134
TCGA-35-4122	225	0	5.474372337	5.805739544	3.755630351	821.2417032	3.971639136	7.314076483	3.192084159	0.477114914	94.73463006	4.535692584	3.54387368	2.915132722	2.140364184	4.072690992	166.8342263	12.03306627	8.142693341	54.76368599	35.15719439	2.248926987	3.463294124
TCGA-44-3918	197	0	3.22178801	9.228247262	3.706164411	19.51731317	5.845485078	13.51336873	3.853355148	-3.75935193	93.87974172	5.819001925	10.22347354	2.800221791	1.905006823	3.895238234	53.68807345	7.674269886	6.714767752	31.43852709	1.965513198	3.25976967	5.894415958
TCGA-L4-A4E6	435	0	3.779320689	6.811882808	5.016917966	1412.264989	6.925308237	5.439506439	3.377615421	-1.334942729	150.0273766	3.166935218	3.148736428	2.800221791	1.947845369	6.018874997	290.5007304	5.761045187	4.950148212	44.71381141	-25.55423214	2.334792819	10.56763733
TCGA-97-A4LX	614	0	4.001388588	6.067355141	4.915457451	1341.586732	5.857575572	10.97115948	3.331882808	-2.083917012	133.8993007	5.279439147	5.767776531	2.800221791	1.972883949	6.720366377	193.4315071	11.71209641	8.586455188	31.05556414	-29.70270855	2.20227542	12.36201959
TCGA-99-AA5R	658	0	4.166882334	6.39501819	6.961631329	1034.586341	5.254823622	13.63697914	3.343406135	-0.718263474	56.26121285	4.832211868	2.908681814	2.809137936	1.902431336	7.21419353	176.2499873	8.913383435	5.562841043	22.62755385	-27.78954277	2.573943247	9.443745976
TCGA-55-6979	237	1	3.171581378	6.899432923	5.258248885	2145.214048	4.30224033	15.51427492	3.369717724	-1.797566555	161.0710109	3.329114835	4.666331696	2.800221791	1.868246622	5.176011687	322.4006325	8.910707445	5.281678742	42.17025358	-28.79854247	2.156658143	8.584800413
TCGA-97-7553	1870	0	3.345399775	8.225940773	4.522256642	1212.313674	5.103814358	10.9566361	3.785943633	-2.113283476	79.47886727	4.168349744	6.165390669	2.800221791	1.936486479	5.837611623	198.9139487	5.863021691	6.826602642	30.34074838	-10.994703	2.170541284	8.755632631
TCGA-91-6835	79	0	3.127883995	4.040921175	4.030033932	701.5205556	4.021626898	6.190893294	3.228706334	-1.145521182	76.20968305	3.293346663	2.915764174	2.800221791	1.888897123	4.053913704	94.12162742	5.312289749	5.785534186	13.30833349	-29.47160661	2.219677148	7.161486323
TCGA-44-2657	400	0	3.696905525	7.206038965	4.495230415	2074.448323	7.856010084	10.40212474	3.302675751	1.784858809	177.3130289	11.78167131	5.573136247	2.800221791	1.868246622	5.827052214	271.5542753	13.53736117	7.805438924	35.65103322	-23.73481752	2.223448138	9.772422791
TCGA-50-5045	2174	1	4.65804331	7.88417094	4.118300199	1463.037877	4.9388479	10.014025	3.32021856	15.28863321	58.97803968	7.695801989	4.181341217	2.826732433	1.995299625	4.683046876	279.7226222	13.18361528	6.510753755	48.53072984	-27.81565757	2.2212793	5.681546873
TCGA-44-6778	1110	0	3.173800645	6.165086286	4.757106492	1051.977371	5.003935246	17.82844342	4.09087672	-1.408631047	143.9741763	3.375771564	4.781477751	2.809773969	1.97811648	4.954845992	182.5460659	4.710343951	5.422405705	24.05890366	-26.07570798	2.193912492	6.667643832
TCGA-55-7728	704	0	3.522652815	5.393055338	5.463285438	1844.422434	4.681120174	9.085470176	3.659443686	48.8339362	118.7103687	4.396932159	2.856332206	2.800221791	1.910691797	8.110744969	163.0253041	6.553956433	4.337303494	34.15405769	193.5526607	2.189040557	8.424865159
TCGA-MP-A4TJ	339	1	4.11474081	7.06290777	4.239653732	992.8505942	5.673524923	19.05763433	5.766975142	30.06659331	83.88166412	6.051621161	5.06594062	2.800221791	12.89842014	5.538007824	122.1972639	9.880018833	5.545995941	24.56481419	41.35557393	3.271084039	10.28034207
TCGA-86-A4P8	431	0	3.178752568	6.791986345	7.753002791	1203.297325	5.641829039	11.92214254	3.385931757	-0.357420777	112.4386778	2.913556019	3.583907296	2.800221791	1.983915654	7.492674627	208.7289999	5.377005665	6.329305708	34.33344283	-29.70113754	2.171365911	11.36210208
TCGA-78-8648	1209	1	4.007920349	6.64554994	4.781565655	1281.76093	5.030750194	6.031776424	3.188014179	-1.003659409	108.6062367	3.808595812	5.229210769	2.812115173	1.891046378	5.384675764	171.071835	6.194786342	8.090024013	30.88143452	-27.45571079	2.156658143	7.40489593
TCGA-55-8208	674	0	3.903022786	7.173597428	4.505596665	1123.601284	5.886483149	10.93506303	3.349123462	0.157114472	106.2951269	6.693436258	4.740133684	2.800221791	1.920638584	5.747844219	201.8790488	8.956076416	8.546530754	33.43921317	62.36600194	3.608939963	8.351751878
TCGA-55-8089	702	1	3.86466172	5.003779909	4.384564208	1211.752303	4.215720822	40.1531973	10.48991284	-2.656937774	86.28312449	3.523364622	4.475315325	3.016100662	1.878857967	5.243550883	189.1572603	6.907290574	6.787614597	30.17296709	125.4028783	2.178246524	7.35143301
TCGA-44-2661	446	0	3.228021556	5.998454269	4.418971608	1354.476039	4.361056501	4.94098231	3.183939626	-0.924636232	150.984232	3.450856835	4.502755128	2.800221791	1.910290865	4.679244028	189.149015	5.996996896	8.199165176	25.05400915	-29.48894215	2.341989214	6.604525796
TCGA-MP-A4TI	429	1	10.10309749	6.593144439	6.23422895	1176.031757	4.865687549	24.29979066	3.289664138	-2.083711908	95.58069847	5.210416314	3.518816794	2.81738452	1.934048938	6.410983162	169.9725504	5.957833928	7.626532718	25.44109168	-28.92383243	2.173392183	9.094539757
TCGA-55-6987	2137	0	4.073153077	6.107754035	4.327495742	1218.202692	5.128258183	12.16686255	3.944432543	61.69884854	113.4228534	5.445571768	4.761679011	30.50569169	1.877690381	5.123296217	141.8477286	9.150857793	7.046713695	24.39555905	63.19689487	3.549599419	10.35983389
TCGA-05-5420	457	0	3.687338648	11.4655934	4.746531764	844.1855022	4.554079392	26.90789049	24.29703012	51.68388669	122.7387844	5.192663778	5.926974374	13.4551172	1.894299632	5.08920965	174.7696241	11.70044387	11.95942464	101.0314219	750.1453878	5.681415471	3.948278911
TCGA-50-5055	1830	1	4.395959028	8.041638266	4.017507774	1546.520842	7.152711304	18.24359214	3.196088026	17.06654173	145.502965	15.5162503	5.230890965	2.800221791	1.868246622	4.780541168	203.730883	21.0658942	7.189425829	33.98595287	-13.68586691	2.21127416	6.017999027
TCGA-38-7271	800	1	4.518794715	6.170255424	4.103390861	1527.681576	7.258809024	23.26326268	3.139592337	0.216025253	133.4592362	9.173404951	6.233626049	2.800221791	1.916303068	5.306931419	200.7379639	15.29511563	6.655455618	24.83316217	-9.653917548	2.254427159	5.846459342
TCGA-99-8028	1118	0	4.42832811	5.547007282	6.03837311	2094.793899	4.104178688	14.54073427	3.150442342	14.85881815	179.5782463	5.345999804	3.374335224	2.807068028	2.393219334	4.884005039	344.6295262	9.86496062	5.800744217	38.98032401	-25.55800554	2.62392444	8.617501885
TCGA-50-5049	2146	0	4.487061371	8.131908334	3.907025354	1581.991889	5.305097037	11.13785855	3.17575679	2.064052136	166.8299983	4.608298108	6.433614363	2.809916874	1.868246622	5.066566586	290.2520076	11.45396094	9.39803125	52.31499358	-5.0913625	2.856174063	5.240679784
TCGA-86-8671	839	0	5.483048443	7.239774512	5.562125089	2365.946127	6.069686009	16.25381024	3.182425555	23.44779	177.1286707	6.433345116	4.698459707	2.800221791	1.868246622	7.641469684	390.9296118	14.39707313	9.217155061	46.735649	-29.32882265	2.192780733	16.37732802
TCGA-50-6591	119	1	2.881404423	2.846512066	3.976389787	-231.7866005	3.733039333	1.484145442	3.096775827	0.349805494	-11.33285487	2.45815512	1.9420589	2.81060371	1.908051133	2.728462524	-26.94005696	3.250052852	3.447334447	2.002647149	-29.70756579	690.5540987	2.602745724
TCGA-62-A46O	1454	1	3.05063325	3.031657099	3.542283111	-243.8847119	3.218543045	14.84653008	13.04635387	23.06836172	-13.43286779	2.561396623	1.819925985	36.53699894	1.88665647	2.767976721	-27.68161374	3.557812892	3.592449634	1.581583463	1122.082718	3.299009887	2.493885006
TCGA-55-A494	481	0	2.93528472	2.991486938	4.287360292	-193.7165561	3.214907945	2.37187283	5.908602535	31.28897803	-12.59390552	2.465681783	1.763085299	2.800221791	9.337547525	2.889646684	-25.71979299	2.70185739	3.45964296	1.66339347	98.5585624	2.847386168	3.115120384
TCGA-55-8094	541	0	2.918096075	2.964708748	3.564704215	-222.3145655	3.176836869	3.384805539	8.682854257	124.5723488	-13.45035349	2.488969296	1.724184809	10.68632363	2.283569515	2.806094353	-25.40933114	2.906053403	3.465477672	1.781044559	1095.298986	2.562238391	2.498706896
TCGA-91-6847	842	0	2.908062619	3.737758413	3.961106245	750.3562475	3.742907569	4.919789388	3.2411817	-2.637877434	65.11972617	2.610696192	2.706247258	2.800221791	1.891991617	3.8759886	89.09246499	4.264974824	4.120613256	10.94872614	-28.25344616	2.180812291	4.512243819
TCGA-86-7955	508	0	4.014002758	2.983617867	3.619317397	-205.5834801	3.246896853	8.322263403	5.191930884	10.6354087	-12.11559327	2.527185426	1.731359922	15.51197825	1.868246622	2.793107182	-24.36721122	2.991627966	3.531894679	1.733510479	2194.198445	2.23894353	2.742928956
TCGA-55-6972	1632	1	2.956684945	5.332483076	5.106641273	952.9688772	4.004925463	5.955200636	3.565684677	-1.184541883	106.1396666	2.844871119	3.195112913	2.800221791	1.97109577	4.734251306	145.6441035	4.965221177	6.484915384	18.48741719	-28.32302708	2.392056265	6.752821095
TCGA-MP-A4TE	896	1	2.881684037	3.248574725	3.619815717	-204.6847631	3.346186137	2.118490539	11.88667526	111.6977621	-12.98870805	2.559853074	2.058272314	2.856050602	48.02255975	3.099386046	-25.49664367	3.443820494	3.658417942	1.387610829	94.75082292	8.484649018	2.50018328
TCGA-55-7570	824	0	2.948430234	3.12278603	3.762271573	-138.2011229	7.971093468	5.659544605	3.17794683	142.5231191	-11.02779268	3.53923548	2.037777697	2.807970114	1.883100249	3.007507615	-10.75438063	4.999026954	3.791860068	3.256585326	35.96481457	7.943625788	2.820483409
TCGA-50-5931	434	1	3.578095743	4.283401987	3.933743668	940.524078	3.527316613	12.68456602	3.239870764	0.460522278	118.9176013	2.920643015	2.581311735	2.800221791	1.910257119	3.918938637	143.9454177	4.386097982	3.62374867	25.25516409	-27.89900641	2.156658143	3.725750931
TCGA-44-5644	498	0	3.01806625	3.444240438	3.616747883	-206.0429225	3.303826572	4.500303051	21.90278263	58.80936172	-12.96048139	2.597581014	2.094577222	2.951620881	3.006856299	2.919241229	-21.64674788	3.323905105	3.553838877	3.155246488	41.86985428	2.792548705	2.614896552
TCGA-78-7155	1171	1	2.982021057	3.203498677	3.571534008	-145.1984008	3.331595897	1.968524403	3.198255429	-3.961607832	0.327292885	2.424552527	2.185476971	2.903529193	1.868246622	2.988317179	-13.29670207	2.766483041	3.742201382	3.696922617	-24.8992836	28.08378505	2.783228749
TCGA-86-8054	745	0	2.941697602	3.232967979	3.616169372	-149.4967963	3.440086998	2.389505692	5.311926224	65.73702603	-8.316723909	2.540326074	2.110294259	3.072097281	1.979137789	2.924957076	-8.07996148	2.900123413	3.873782657	3.728969082	-21.86648783	2.596585828	2.809990443
TCGA-64-1678	1189	0	3.294628454	3.176957275	3.646636867	-242.5052735	3.295508513	1.894155938	6.850555909	18.24411909	-12.34702622	2.778649282	1.943018808	2.800221791	2.746583976	3.130668993	-25.39718681	3.263145619	3.715088978	3.246160555	446.7709563	10.2202441	2.44210081
TCGA-86-7713	422	0	2.900228464	6.058495734	3.971440599	-138.4914155	4.950021261	4.704284297	6.537833739	95.74496417	-5.227330119	2.636807584	2.343136285	4.241712872	8.909489656	3.058976575	-15.65230575	3.143375049	4.593036762	6.973136221	68.64569987	10.87787476	3.433767185
TCGA-78-7161	215	0	3.04432681	5.829597811	3.645702848	-127.5772305	3.376419083	6.425831398	9.365897619	42.86476793	-8.276639814	2.532953273	1.930251052	2.805720233	17.65803361	2.884369466	-21.44828586	2.982606887	3.754361509	1.845531473	65.30664165	10.14470021	2.851514774
TCGA-50-5946	686	0	3.119401562	3.441876242	3.733235119	21.96712759	3.821572283	3.494177862	3.279967381	-3.031536791	5.466260315	3.112238017	3.014041875	2.806191035	2.051336418	3.0552553	3.808644974	5.065222333	4.508101937	6.866799244	-11.52218988	5.031809732	3.104352367
TCGA-MP-A5C7	1862	0	2.877899112	8.059895547	3.741215307	-107.9685345	3.360356398	2.564387003	4.521953405	96.48821561	-2.271397006	2.4711889	2.12817543	2.8126271	2.129839033	3.380045137	-10.72957287	3.267604187	3.859384009	3.099924026	73.63743847	2.50742632	3.264371066
TCGA-64-5774	2550	0	3.087350995	3.303694119	3.879016111	-134.5069002	3.421339463	2.491121194	8.782295437	40.16589886	-8.56525964	2.628693563	2.393647687	2.817566123	4.727686131	2.929605795	-20.00463955	3.881962811	3.78938878	1.980783888	-27.938322	17.85016996	3.033978104
TCGA-86-8674	405	0	3.033315085	4.49498533	3.581205787	6.084630095	3.321394809	2.592740288	4.801793865	36.7382432	-10.773785	2.452577929	1.689817449	20.94742587	1.995943993	2.863553012	-8.585121893	3.395076381	3.475839472	2.968871714	507.3363044	4.513373639	3.395412021
TCGA-69-7760	202	0	3.048668554	3.175971542	3.571420219	113.0810099	3.531275607	5.25406855	3.261026835	-3.610205088	11.50400064	2.476608853	1.775380864	2.800221791	1.902105443	2.837251523	-4.677671396	4.926937548	3.529527282	4.941638107	31.87841875	2.363311642	3.099972796
TCGA-78-8662	3361	1	2.902865463	3.083425642	3.761385109	-112.6403887	3.265729772	2.775573167	3.365361481	-3.366727847	-5.622104676	2.500666501	1.728727172	2.811542784	1.889949101	2.945833661	-7.803519943	2.925238403	3.574781377	3.46021705	9.964067554	107.5054552	2.733225391
TCGA-78-7220	807	1	3.167989048	3.264556865	3.624577275	-129.3852323	3.394276664	4.731336874	18.49811237	200.7565545	-2.133497679	2.602799857	2.146402957	66.98818955	1.868246622	2.954637933	-12.93909043	3.167530734	3.873000891	5.056974896	1097.968254	7.775592991	2.805783506
TCGA-49-AAR9	260	1	4.547942666	2.811384135	3.608600904	-128.4109704	3.303454909	18.06750067	3.132228736	-3.725482354	-7.369082838	2.428702516	1.727898922	3.040352831	1.987042501	2.865207076	-6.231317857	3.607262859	3.45141178	2.758447354	269.393347	2.186868864	2.791313756
TCGA-78-7150	666	1	2.990382616	3.018386321	3.567349895	-167.6464297	3.485949899	25.29879214	5.710355817	96.83409575	-10.37588833	2.442688073	1.808993371	15.49763273	1.898845099	2.95909313	-20.01366642	4.19765961	3.649812518	2.748724997	442.2481857	2.421226809	2.594063148
TCGA-97-8171	568	0	2.883160728	3.05433066	3.896592717	706.9801215	3.324049572	2.44922042	3.119958897	14.88928257	113.6277197	2.588272237	1.877375629	2.808959398	1.901746798	3.10797279	284.6001419	7.421909312	3.585879809	32.55207955	-30.10679239	2.182216215	9.271485219
TCGA-J2-A4AD	550	1	2.858798124	3.1634099	3.679262214	-109.5972273	3.678640386	12.33557376	3.474312248	-3.838530799	-1.688664613	2.645377907	1.904162862	2.820802752	1.868246622	2.973751768	-2.893420382	7.779441346	3.63165374	5.492448492	32.32739776	2.517862164	3.26721832
TCGA-78-7167	2681	1	3.006576476	5.568859718	3.981110226	-148.5390243	3.308300725	2.041407402	9.508742325	19.06947673	-6.701894189	2.48872527	1.952430155	3.018991602	1.921785043	3.130787312	-14.12466441	3.348534709	4.197938964	2.502990859	236.1216379	2.156658143	2.913001856
TCGA-38-4630	1073	1	2.97463248	3.256602038	3.83622934	-69.33918384	4.071543638	2.571288662	3.184867528	-3.737001891	4.049491918	2.50447606	1.982978271	2.804126877	1.9056771	3.212153336	-1.881335768	3.395541738	3.852790566	7.247782921	-29.05801493	5.979432967	3.381087317
TCGA-78-7633	994	0	2.89759593	3.197844612	3.688206011	-136.7211969	3.266275466	2.857590372	3.553329919	4.093340147	-9.113240771	2.433686188	2.023437604	3.726272745	1.88507364	2.914286029	-7.475075335	5.316714737	3.912079461	2.770404207	111.8515588	2.16521663	2.728417106
TCGA-55-7913	561	1	2.998727198	3.812244163	3.622784932	-129.8085906	3.415870667	3.468664576	9.767198843	214.9749317	-8.6681302	2.540917628	2.012309495	2.810002911	3.555794103	3.066834369	-10.07388102	3.061520291	3.762297184	2.809824939	89.68115002	3.348759686	2.857557045
TCGA-44-7667	557	0	2.984081067	3.163733901	3.578331482	-110.2725215	3.450847091	1.939401041	3.203007675	40.2209184	-6.88610893	2.632586741	1.921658558	2.800221791	1.868246622	2.907104823	-8.539930198	2.987214444	3.979321651	2.809210956	-29.65333692	2.296915649	2.665836776
TCGA-49-6742	445	0	2.934220354	4.020170987	4.330166277	1496.452715	3.664860131	5.45201336	3.160710449	1.22790358	138.1630581	2.734273075	3.129643473	2.817970835	1.868246622	4.544120577	172.3965403	5.965447171	3.939514247	17.56248838	-29.08978302	2.156658143	5.226451828
TCGA-44-7670	531	0	4.021204397	3.029092856	3.671229763	19.69741074	3.753733986	8.272784746	3.0911967	23.54207336	6.171439221	2.813945948	1.994657934	3.532930728	1.868246622	3.009683512	7.11869467	4.13425414	3.656372547	5.499845766	-0.427908702	8.650304033	3.110490856
TCGA-NJ-A7XG	617	0	2.942370801	2.986092134	3.758215381	929.044292	3.247000019	11.15670085	3.255132984	-2.511304523	36.10157334	2.60237643	1.741964055	2.800221791	1.882207233	2.900423232	102.7229629	4.83377677	3.509114262	8.887526053	-28.11574908	6.516416477	5.717629223
TCGA-86-A4D0	116	1	3.011712476	3.833980775	3.64591757	-121.9650979	3.51109041	3.119422237	4.292216193	12.63745443	-5.069209479	2.603778409	2.125136164	3.188325628	65.86709882	3.232220874	-7.40265247	3.525269164	3.954527204	5.196750944	13.65232449	2.701568311	3.038435149
TCGA-44-6776	1938	0	2.959456169	4.187968918	4.171794182	765.9290948	3.715072143	10.16688338	3.531144303	-2.399761586	93.72693456	3.14802159	2.843878324	2.834605722	1.912189565	4.204316911	112.5302706	5.495402947	4.514693102	14.25810201	-25.0305459	2.156658143	5.386983441
TCGA-55-8505	440	0	3.073537597	3.240710717	3.671649313	-110.8263645	3.888572969	12.15035577	4.684302113	138.2665631	-4.166356468	2.918649384	2.232546269	14.52005504	2.077508069	3.17759691	-11.33985793	4.769247742	3.919990607	3.432336899	392.1887686	2.582392657	2.955077498
TCGA-55-8615	446	0	2.948402646	3.068328446	3.607844658	-119.4681799	3.9919647	2.769076093	8.740927762	39.97832899	-7.69177773	2.590869565	1.952762109	2.826780212	3.633224319	3.074993361	-14.21568592	2.930865427	3.69998504	3.099432264	-9.186763429	5.246800675	2.814611127
TCGA-86-8358	653	0	2.931085976	3.501276531	3.695835149	-72.94206719	3.681907951	2.962852887	3.302431989	-3.419114022	4.809490663	2.721855481	2.601829639	2.800221791	1.917436566	3.796318359	0.254618915	3.587379824	4.089568328	6.233589312	-29.03198187	9.086859069	3.646169161
TCGA-49-4486	2318	1	2.966593403	2.87671643	3.602714891	350.2329401	3.227683246	2.619994799	3.408740121	25.66404763	22.89658168	2.543741823	1.717492521	3.054121276	1.868246622	3.100985184	19.77984036	4.594240693	3.666014224	7.257800048	843.4557611	4.304955129	2.74092643
TCGA-MP-A4T8	161	1	4.24023386	3.123025963	4.214066867	-143.9729918	3.659484279	3.386655276	4.598893771	351.6964085	-7.328668891	2.473100462	1.83607252	11.14729634	5.861649008	2.973127464	-16.52720205	3.083278157	3.755949874	2.510573622	283.2783429	9.162915099	3.096398952
TCGA-MN-A4N1	827	0	2.916795434	2.971679068	3.824814552	-81.17708576	3.584277156	3.404135071	3.476256352	12.06400912	-8.677660032	2.516844885	1.732213094	2.800221791	1.909012171	2.97844508	-3.772138231	3.111325419	3.720672065	7.533415893	8.268211422	2.267239423	2.7702988
TCGA-L9-A7SV	565	0	3.027522218	3.228933229	3.853990983	-72.66883796	3.493372971	3.802738212	3.804654883	-3.917610631	7.486183199	2.621836496	1.96538309	2.800221791	2.017950071	3.241623891	4.211484161	3.650308023	3.856310335	7.368516148	-30.2134567	2.156658143	3.475353571
TCGA-78-7156	976	1	2.910105181	2.956625517	3.73272824	-86.78713928	3.237546584	3.999753842	5.289749978	13.88885493	0.36853863	2.576871302	2.168262874	2.915468584	1.868246622	2.979962723	-9.558331468	3.038362183	3.89838413	2.570710171	297.8868301	2.194114213	2.959162291
TCGA-44-6146	302	0	3.184925401	4.799044772	4.10486894	992.7452027	4.373687208	8.481064797	3.325160973	-1.901102543	125.1363009	2.921837081	4.72140741	2.800221791	1.89163843	4.407242922	139.7582132	5.125321161	6.194288963	17.5454996	-28.2661967	2.156658143	7.569554436
TCGA-05-4396	303	1	3.080910211	3.35369569	3.689677461	44.63196178	3.465072938	6.049354671	8.778425369	179.0895269	7.94775263	2.55930486	2.454289295	13.78185374	1.868246622	3.120330142	23.39191369	3.419583205	4.115096772	8.443049769	920.1274837	2.436422306	4.826000327
TCGA-50-5051	478	1	2.921865028	3.595745574	3.669611802	173.8154727	3.531997793	3.720804367	9.057954755	81.73606564	-2.167945621	3.310170108	2.079803648	4.363674365	17.61972998	3.312698297	7.451218936	4.754727854	3.757843306	3.840476745	103.5437049	4.560092931	3.792670848
TCGA-78-7163	6812	0	3.204168308	2.934058729	4.372035936	2903.872177	3.248065571	5.576711763	3.297175128	11.65617463	62.91847115	2.792111178	1.763983208	2.806148083	1.868246622	2.819204505	74.19318679	4.925981518	3.644213179	16.78925077	-27.14303221	2.168214672	5.6486965
TCGA-NJ-A55R	603	0	3.132491844	4.043144081	3.870299141	-19.15605813	4.012771534	4.876410406	6.141588414	18.74979399	-8.644402423	5.543695452	2.528376866	12.78984377	2.612937133	3.773794935	1.27331415	6.364070614	3.785438257	5.176608848	35.85394998	8.283677305	4.180390203
TCGA-62-A471	1246	0	3.036516746	2.992290804	3.69368456	-148.0000938	3.462636608	6.228175475	9.354791132	61.25002908	-11.82649732	2.591707533	1.797061832	17.96770111	1.884152662	2.967633029	-17.71834702	3.612997548	3.554389546	2.431062097	1637.639989	2.286099072	2.974558928
TCGA-44-7671	535	0	2.937835918	3.141888829	3.736042654	-30.45373905	3.376991508	3.335128542	3.477046556	37.80119891	-7.536260046	2.984101569	2.197934019	4.978711726	1.887580837	3.007496894	-4.029973953	3.172731193	3.63468838	3.756875115	462.9017793	2.215660246	2.980200074
TCGA-69-7979	89	0	2.92454961	3.182212553	3.640552675	752.1866181	3.631210083	2.927794846	3.427640939	-3.962180402	13.33284644	2.467449741	2.109750774	2.800221791	1.92869556	3.32182754	18.41330601	3.217792433	3.632487527	8.265799905	-3.418607042	3.324978279	4.210045635
TCGA-05-4420	912	0	2.868148389	3.450787654	3.626880081	-126.0279039	3.710130475	2.368598064	9.472703396	20.10769086	-2.067764066	2.506361391	2.164886853	4.279912154	2.118059399	2.916542877	-9.039878115	3.493968125	3.941816105	4.433038697	29.01910459	2.796050249	2.610070808
TCGA-NJ-A4YF	2161	0	2.847643649	3.130489802	4.616422353	-109.7743137	3.697956432	2.090068265	7.754340055	65.9661259	-7.851016997	2.839388387	1.99774878	2.889663136	1.906348872	3.102431043	-10.03671241	3.041342703	3.576863985	3.233440897	174.7607434	40.77979961	3.347125858
TCGA-78-7154	593	1	3.802838352	3.122381029	3.593189998	-21.64272373	3.458366573	11.4931172	3.632871469	3.616494573	2.169418785	2.651787755	1.963915753	2.800221791	1.884568225	3.099308668	3.191405141	3.389629841	3.97424754	5.618297046	98.65191149	18.0289806	2.98102258
TCGA-53-A4EZ	1071	0	2.944718692	3.393876129	3.996368309	-95.73817472	3.641251121	2.544692411	4.705620843	28.52327084	-3.559982347	3.096352252	1.86713072	2.800221791	3.445156286	3.668115392	-7.084030584	5.492703131	3.759240824	5.672293045	19.99557436	3.075123959	3.460787754
TCGA-78-7149	1093	0	3.362288425	3.122042454	3.707707628	-23.88634365	3.303007415	2.654122223	3.257811298	46.49273717	-3.406816646	2.709855094	1.925161946	4.636043994	1.868246622	2.996075222	-0.969887459	5.040536067	3.943326324	2.710285631	99.90703373	2.897334725	2.846430457
TCGA-69-7973	230	0	2.987071985	3.784557558	3.646422913	-14.2969369	4.454949644	4.107674545	7.499746109	7.21374122	6.356923172	2.721171621	3.005746097	2.804985812	11.44843423	3.573301349	0.954857171	3.674332365	4.15096383	6.412277794	6.143759652	8.8640756	3.583558294
TCGA-73-A9RS	340	1	3.137161883	3.2662423	3.684113024	-32.96298854	3.366716713	18.61422215	14.07360465	31.40363554	-2.189644095	2.599823726	2.105173184	43.10696451	1.868246622	3.161435623	6.52742411	3.326525252	3.617600941	4.163425364	1575.613749	2.156658143	2.860071653
TCGA-05-5429	275	1	3.120737072	3.465403374	3.611185021	-138.8994311	3.635034862	10.84980555	3.132340393	112.2045701	-0.836343377	2.835640432	2.237086782	2.88420186	1.868246622	3.561864838	-9.978070041	3.915494585	3.973186377	5.949909727	480.9481945	2.27363311	2.562300734
TCGA-97-A4M3	540	0	3.001089483	3.813265104	3.787276333	158.1459808	3.500393174	3.486120656	5.678212441	10.40927781	4.037918442	2.720564666	2.025703469	2.82381518	2.47129733	3.354417906	12.31280715	3.256130416	3.914156753	5.399010911	268.9048774	2.156658143	3.973921582
TCGA-62-A46P	594	1	3.096136072	3.162158538	3.794427796	162.3735417	3.537925602	2.485654626	7.486093308	84.83622165	-1.8457957	2.713122165	1.776506033	3.940567608	1.89078329	3.040138301	-6.549688797	3.31761653	3.684300892	5.316996003	260.0721321	2.156658143	3.285238332
TCGA-91-6836	417	0	2.949633429	5.417054742	5.141881721	1333.285897	4.730947326	6.332097758	3.440573322	-2.693102078	151.1552527	2.815538168	4.604343173	2.812767106	1.892296145	5.901874698	201.2042922	5.127241411	6.403398791	31.27807189	-25.72245193	2.181122069	8.792537336
TCGA-97-7937	564	0	2.915124598	3.475762284	3.604827349	78.64287093	3.860974766	4.767487223	3.6054155	-4.002152399	12.18124258	2.72545614	2.070523244	2.814056027	1.908027206	3.137252775	9.398261865	3.279621273	3.861400622	8.033852347	36.42352999	2.332010994	4.750864415
TCGA-55-7910	1040	0	3.129802832	5.551140138	3.776362372	-137.4686162	3.957911113	4.339707254	21.12433156	93.23688496	-10.57857187	3.415964839	2.699345685	2.858067095	1.868246622	3.368849382	-19.97677027	4.739966726	3.778470335	2.494066536	27.88237509	59.48771497	3.445940765
TCGA-50-5932	1235	1	2.868626834	4.398924049	4.358650792	845.1956832	3.755287519	4.521048271	3.217465148	-1.260903726	97.22457661	3.139446726	3.957765806	2.800221791	1.89298614	4.561475391	108.6341628	4.025733598	4.85901713	13.10065048	-29.16083086	2.156658143	5.611272532
TCGA-L4-A4E5	578	0	3.177943548	3.527183738	3.790937281	-18.33586858	3.633311435	4.048647539	4.208028163	-1.482727422	9.683164486	2.806495352	2.139341229	2.800221791	2.122873333	3.295358633	9.316690245	3.877639829	3.795032394	6.266567536	1.536795675	2.232838835	4.470294629
TCGA-78-7153	760	0	3.025495056	3.268201725	3.598191632	973.5840261	3.462981764	2.777643521	3.140002805	130.6223467	42.92323379	2.838429087	2.132068277	2.859120688	3.852234249	3.021728012	57.90030082	7.085710738	4.198716629	8.197039554	155.2324293	2.714527545	3.511070094
TCGA-93-8067	186	0	2.986676056	3.299860949	3.996910448	51.84539984	3.465296293	3.164941279	6.731419585	141.4567211	-6.52657826	2.862365986	2.014774532	3.389782986	1.894128971	3.168525234	10.2020689	3.714683669	3.838257194	5.221176541	340.5416283	2.165434253	3.735361452
TCGA-05-4415	91	1	3.685719871	2.95690526	3.571233636	-157.7645795	3.336597514	26.43571182	7.690868094	17.12758531	-4.922769874	2.663835924	2.292388532	31.75721528	1.868246622	2.991039226	-16.8145633	2.959810567	4.02577209	2.643911475	102.9300529	2.3216798	2.753915638
TCGA-78-7158	179	1	2.958209146	3.630354022	3.682594209	688.0806313	3.347703545	3.694920272	3.315760523	34.34127163	68.55957255	2.654097895	2.255840328	2.807021882	1.894318334	3.299599721	103.1825516	3.88681965	4.287040827	15.28473345	-30.1250042	2.156658143	6.236853619
TCGA-86-8279	482	0	2.947255182	4.070101223	3.738607796	206.4048873	3.791473216	4.016185165	4.66041983	-4.051989187	24.1503247	2.588596545	2.019890398	2.800221791	1.87803359	3.360949015	22.87177542	4.234220301	3.561730125	6.659660484	134.1158185	3.062618906	4.534560788
TCGA-05-4390	1126	0	3.028454787	3.499448195	3.589981793	-65.52544581	3.494544664	2.181609386	10.23018054	16.14652065	-3.442870819	2.731533782	2.52834888	2.800221791	10.88573092	3.191532113	-6.068396884	4.472190544	4.054405649	5.133529381	180.8874405	5.27933648	2.899623163
TCGA-50-5072	250	1	5.782594162	3.472652977	3.647436192	113.0070925	3.741440269	16.36608796	8.69393376	224.0758894	15.77225404	2.585070916	2.067597456	12.78831811	1.925919215	3.135042773	20.56217363	3.929149281	3.850978242	5.334838897	230.8094151	5.016643572	3.019275631
TCGA-78-7159	1221	0	2.987343534	6.386881342	3.681901813	-104.3125969	3.495249737	3.664252301	7.935563871	25.19367073	-5.17621752	3.69189426	3.053716981	2.817405669	9.889546426	3.067506374	-17.26295985	6.082754401	4.635290392	3.275150046	80.30408342	3.312730012	2.906257484
TCGA-62-8399	2696	0	3.237300459	3.237911988	3.885808358	15.69461328	3.6305984	11.00441018	3.390879042	31.62689066	12.07577624	2.74315576	2.501814851	2.80727032	1.868246622	3.42907973	3.471402933	3.268829231	4.137025326	4.840351752	-28.25151608	2.211637914	3.362470947
TCGA-55-1596	2065	0	3.079635692	3.538590512	3.717309331	-5.375511445	3.60123852	18.39949748	6.591165418	288.5606976	-0.483108563	3.097009062	2.343768734	3.625736979	1.946395883	3.457473757	10.70259758	4.84868309	3.900089829	15.19158633	650.4354398	10.86145623	3.303476025
TCGA-99-8025	1060	0	3.067267789	3.471003286	3.606118826	140.7925909	3.802254111	8.033437888	3.407995716	6.087597664	18.55567496	3.297624766	2.175637251	2.946553096	1.889825002	3.209139725	24.85530582	4.348401075	3.963327272	7.209961134	-20.72577917	2.189583444	4.775990846
TCGA-62-A470	1194	1	2.913948632	4.289969454	3.626745675	100.5729042	4.937568388	3.109657583	6.496091276	68.13967024	9.238582394	2.653961952	1.955280258	85.74559154	1.868246622	3.407246568	26.41925538	3.592061689	3.83865757	10.83082557	136.3280915	2.633788469	4.07109329
TCGA-53-7624	1043	1	3.705052926	3.049718169	3.604495504	20.49910301	3.691413249	63.9287368	3.114490686	0.222638786	3.308753616	2.822219803	1.960142308	8.726792295	1.868246622	2.981502818	-3.433648633	7.752423083	3.992355891	4.218124496	159.0973827	2.75523173	3.279546847
TCGA-49-4510	896	1	2.982447988	3.292644483	3.866317694	334.4257222	3.345415187	2.228302659	7.238121878	28.23172178	16.32818961	2.637227457	2.100267623	2.817676209	2.713119469	3.116489615	78.97068676	7.099934286	4.057793124	12.50965225	245.9310356	2.462990129	3.434055161
TCGA-44-2666	97	1	3.922985304	4.14047943	3.953976494	-123.6292797	3.449823369	14.15166439	3.738506481	65.28154427	6.492226712	3.908173699	4.507694599	2.800221791	1.868246622	3.236006009	-2.524458834	3.640902597	5.405382894	4.7473592	-18.51691172	2.625637088	4.232428362
TCGA-95-7948	133	0	3.155844622	3.409064067	6.125356422	771.8095097	3.48345418	6.194339093	3.132396837	-3.890944082	44.04405393	2.853782928	2.032093731	2.805965802	2.13251869	2.96485528	139.4906336	13.52450242	3.769601842	20.54090295	-27.25039585	3.276765611	5.651626897
TCGA-71-6725	256	0	2.920694819	3.594826651	3.570111929	554.2793241	3.520302449	7.801668913	3.221785412	-3.845214971	82.58183515	2.736962512	1.948420869	2.800221791	1.877816461	3.087822048	85.07683548	2.999986599	3.68180963	16.60250358	18.81368312	2.156658143	4.291783064
TCGA-55-A492	596	0	3.119696456	2.962948296	3.841181987	-34.97732819	3.251632457	2.63173423	5.529855343	43.45085655	0.755023882	2.660729477	1.690636905	3.378237013	1.882826383	3.033227295	4.793061057	3.861280105	4.114860738	4.376863561	1196.566258	2.156658143	2.829377469
TCGA-62-8395	1216	0	3.059578691	4.142705403	3.785396477	454.1911055	3.960470361	2.985696487	3.663489604	68.02887098	36.8987162	2.627425356	2.964434714	2.808368419	1.88386381	3.537525836	64.1967379	5.384513923	5.086482584	13.55862864	18.44397914	2.172544431	5.435807007
TCGA-73-4670	131	0	3.044960887	3.262238615	3.547887515	-138.7313783	3.498797811	12.61161137	16.33157148	7.081807633	-4.980952763	2.605621486	2.056675566	4.256490058	1.965805472	3.001835817	-14.9066607	3.664204704	3.701223152	3.699467699	930.3062627	2.187193504	2.674123744
TCGA-62-A46V	2199	0	2.956383316	3.927377331	4.260837198	223.2584921	4.432535814	2.817843313	3.570259723	22.31444629	33.0488002	2.835538944	2.054923974	2.800221791	1.900298082	3.828440186	43.76009683	5.193942353	3.863067665	12.80439287	-29.68124242	2.352280599	4.422046258
TCGA-78-7166	258	1	3.858104123	3.298451651	3.724396714	-38.17993897	3.436066713	7.13877334	12.08509588	360.3740341	-5.597695685	2.923232642	1.711958577	15.32464052	1.932643925	3.085217	-13.21936068	3.885228501	3.689864461	2.366349433	1081.372621	2.265836352	2.863870511
TCGA-MP-A4TF	336	1	3.332763091	3.241803454	3.826674521	-15.6173417	3.548350606	9.562118691	13.68870418	342.3225046	-5.633420007	3.212096182	2.241974367	8.009128799	2.249555927	3.277631769	-9.858942639	6.113453825	3.986647269	4.875494014	27.41706358	2.156658143	3.962690536
TCGA-73-4668	467	0	4.22867433	3.263471645	3.727334811	-27.62222102	3.498923078	8.907912712	7.544372197	-2.932698835	11.97626872	2.825610279	2.710963043	2.949163994	2.30039096	3.155677591	8.58536343	4.302775227	3.775699752	5.770720137	94.86646968	2.227306658	3.216654808
TCGA-55-8512	607	1	2.975305679	5.157389749	4.412023627	124.8325912	3.660314284	5.219841956	5.053022958	15.9644011	9.959680206	2.897041975	1.992591854	2.808945768	1.88497058	3.517653141	8.332991149	3.436336062	3.844340979	5.815925539	101.0141023	2.530925118	4.682079838
TCGA-64-1680	1126	0	3.109554002	3.041902945	3.720070174	1064.251536	3.248772747	17.72596054	3.312703897	10.91346821	143.4101307	2.823620301	2.042894176	2.800221791	1.868246622	3.00189688	336.6132522	12.41407836	3.625447078	27.60588523	86.40489811	2.156658143	4.667625129
TCGA-55-8614	536	0	2.967312091	3.575541525	3.716077006	230.5065588	3.730163786	5.338965998	3.249962474	-2.952756727	19.55813588	2.645258549	2.571913155	2.800221791	1.90855837	3.390340871	34.0621225	4.452132534	3.944379969	7.093302196	-25.89949042	5.66270308	4.306885528
TCGA-97-8179	435	0	3.037190499	3.362264616	3.88551793	235.8815965	3.379958209	3.355725007	4.841318329	30.42733991	31.5108545	2.656314938	2.060289674	2.882511201	1.868246622	4.109555696	62.33909609	4.223730034	4.091037993	11.56621767	298.485856	2.223519823	5.815799397
TCGA-78-7146	173	1	3.147812465	3.228565966	3.852313937	138.0119045	3.416465909	12.54262353	3.109484101	-4.023763489	27.78386546	2.522090186	2.10416527	2.800221791	1.868246622	3.049460055	8.329943954	4.145455473	3.806521253	7.818879192	5.571240079	2.243058707	3.959004299
TCGA-78-7537	1622	1	3.181388063	3.453116029	3.712692459	871.8167131	3.543417885	4.060117487	3.235669233	83.38536097	26.10054141	2.865917184	2.095774911	2.810748061	1.868246622	3.114276039	41.61558849	5.524660881	4.051940284	7.302691268	239.3033936	2.382451747	3.840910149
TCGA-38-4631	354	1	3.730405923	3.235520178	3.624119536	-145.2797745	4.141692885	24.81543887	3.532263947	66.22130842	1.532196403	2.940268838	2.380808229	3.406276283	1.989268872	2.961080089	-7.71771093	4.596859351	4.030286723	6.985699148	1959.47854	6.022237346	2.573364813
TCGA-44-7660	325	0	3.773471722	3.033852697	3.826893374	132.8455707	3.808496654	4.22660887	5.609334529	-3.995921752	3.073347398	2.628613005	2.688756873	2.806920738	1.919614473	3.587798006	20.03517379	4.629286926	3.711133595	6.247704452	16.48897533	5.187331021	3.405043706
TCGA-55-8616	48	0	3.122390542	3.28824293	4.216337354	123.9797088	4.000270903	8.400730609	3.601535388	-1.898298497	11.5545611	3.852124178	2.003901976	2.818008853	2.106932697	3.656451254	16.40396408	4.943068688	3.925988575	8.462022852	-15.50425985	2.191343706	3.6707597
TCGA-55-8507	418	0	3.155238226	3.375754692	3.85254701	167.880498	3.530841535	4.03010993	4.404622063	14.60425955	19.60146112	2.772094112	2.190829392	2.989401222	3.119420909	3.461607945	23.72655307	3.677093236	4.104055146	7.209853291	71.21695823	11.02889799	4.050603189
TCGA-55-8087	462	0	2.978259135	5.421262769	3.985758322	342.5620169	3.430596911	2.627993077	5.179167831	23.8192221	30.25729793	2.795547659	2.849115022	2.800221791	1.887496348	3.774653392	80.01920866	4.441436021	4.323086049	11.91554096	11.5497904	2.23498386	6.510159015
TCGA-44-8117	385	0	3.047851876	3.667386342	3.749358818	-8.971512091	3.700014612	6.399785612	3.281576873	-3.474672139	16.11380782	2.75735848	2.372177637	2.800221791	1.904561831	3.289722183	17.28117625	3.458186256	4.086787189	6.669952249	-29.58495477	2.239775288	3.73265932
TCGA-71-8520	210	1	3.222481969	3.685821579	3.806893429	288.4086432	3.783226291	4.688985524	3.31355819	68.15881807	29.74829446	3.186819599	2.348301791	2.800221791	2.204963339	3.608719495	22.73483088	3.415511888	4.347649323	8.063775034	-29.78681666	2.713251074	4.196859984
TCGA-55-6984	760	1	2.986582587	4.891662775	4.078398878	1084.544775	4.015976689	5.135501442	3.394068494	-0.480785888	77.61800439	2.886673988	2.97175506	2.800221791	1.922850375	4.66195991	177.3955176	4.276744265	4.943070247	17.40976189	-28.85232932	2.189984927	5.894711492
TCGA-55-6975	118	1	2.98611598	5.340779469	4.334727715	774.191931	4.427230984	10.69744302	3.610697846	-2.333957585	93.08243394	3.625607068	4.012686268	2.828609931	1.868246622	4.712177699	116.1488326	5.100474068	4.925459631	15.69723804	-26.35900669	2.156658143	6.372759168
TCGA-53-7813	424	0	3.103533414	6.027496248	3.679809925	168.5712782	3.508382072	4.325996639	4.875170741	70.94486356	11.62613164	5.635330012	2.552830618	2.800221791	6.152362478	3.142146523	0.751813602	6.917082433	5.366545977	6.202347352	97.75398215	2.340796306	4.404859184
TCGA-95-7039	34	0	3.114936823	3.30585451	3.78608724	93.96837082	3.340004998	5.705300074	3.676103117	-2.909610278	18.0530032	2.65601541	1.907368513	2.811964141	1.890756844	3.105141281	21.56573327	4.091734644	3.832310488	10.21716604	12.93831867	2.156658143	3.334934138
TCGA-69-7764	414	0	3.045298316	5.505592815	3.929654715	13.69561633	3.503285834	8.375989843	3.723611779	48.49071668	10.16790955	3.103147025	2.697434653	2.844426596	1.868246622	3.318420515	11.62712373	4.903173061	5.561707961	6.353738751	-4.983846145	2.178208472	3.602091522
TCGA-91-6829	1258	1	3.220059893	6.788723322	6.014636414	1638.232947	4.871333508	3.929075076	3.389813368	-2.139424929	112.5962176	3.321430757	6.346691521	2.800221791	1.868246622	8.308868282	181.839045	4.291908207	4.561686387	35.2775029	-17.40065879	2.176077743	8.449387672
TCGA-78-7542	321	1	3.008578726	3.363065721	3.622614297	287.0684506	3.34768688	10.88184178	3.217600222	-4.075256744	24.18149564	2.656938478	1.998216171	2.804935108	1.877282104	3.038005365	19.14993136	3.984604217	3.731522084	5.603128644	39.67383487	2.175040492	4.197700479
TCGA-99-8032	44	0	3.146732911	4.083781528	3.86037569	18.43135066	3.852172641	4.192532468	9.154165256	64.88045096	1.079776759	3.665058136	3.214383591	2.855406305	26.79927533	3.319138977	10.25048704	5.197428437	4.187660726	5.675897859	80.83750679	3.770841454	3.423657053
TCGA-62-8394	139	1	7.804785662	3.609735766	4.735021287	674.7812291	3.541690768	7.522077708	3.136276244	33.0627271	55.39449289	2.980926509	2.109894791	2.800221791	1.868246622	3.277130834	58.77022123	6.952374374	3.958953591	16.86612806	-20.62232085	3.948979287	4.399436779
TCGA-55-6981	1379	1	3.321362173	5.635102001	5.269723815	877.5135892	4.56076104	5.352906572	3.574901705	-2.042799372	68.62826765	2.811077722	4.197475188	2.800221791	2.191601485	5.443140177	133.4783385	4.63425843	4.50794929	19.44562619	-28.28752575	2.216462989	7.573540743
TCGA-50-6594	370	1	2.968771703	3.587685432	3.597070223	1019.351894	3.412744475	3.992860806	4.066706598	-4.181683165	65.51941981	2.651212688	2.350894911	2.800221791	1.915850609	3.084813332	49.11620537	9.628404319	4.408714241	24.3353542	-29.76919569	2.253506674	4.540704265
TCGA-69-8253	426	0	3.016456884	3.379660425	3.807211141	218.193965	3.561905716	11.86227403	9.286235537	51.65201666	10.04437309	2.885907199	2.208810558	2.96461124	1.87653969	3.267294472	12.95113357	4.202021309	3.790892999	5.166491069	815.1914922	2.165094112	3.525780277
TCGA-73-4675	40	0	3.101052286	3.38184145	3.823787246	290.8371643	3.512089749	3.593041754	3.331001455	12.39799178	20.69317547	2.597972356	2.141394848	53.96600879	1.956120998	3.365376167	35.71898642	3.511387374	4.165869402	7.912817162	303.8477646	2.24604675	3.548209866
TCGA-4B-A93V	254	0	2.945076144	5.300878389	4.005487055	24.79921918	3.464852714	2.579052669	5.207106077	9.487148318	-4.37466469	3.066781771	2.504643505	4.021168599	4.39548747	3.080734302	9.37575564	4.337184851	3.655840636	5.068597438	179.9629834	4.230816388	3.203391305
TCGA-55-1594	1178	0	3.034153539	4.038718213	3.735046187	38.82496239	4.170832206	3.098612341	4.072811156	7.205372111	20.05393096	2.668367747	2.860232917	2.807391097	2.060657668	3.512550566	12.31355999	3.822470064	4.617988108	14.39271097	4.82798918	2.422286948	3.295034034
TCGA-91-8499	36	0	3.357844724	3.943181592	3.797356094	134.1262565	3.452935916	3.472293624	3.142141904	-3.454313762	10.05688593	2.788316428	4.901178211	2.800221791	1.975663683	3.565227969	47.09846035	4.183286403	4.268648749	19.48606711	-29.97840778	83.23350125	3.133327844
TCGA-78-7540	881	0	2.970224303	3.825054635	3.694113909	149.1803196	3.371240638	11.91826916	3.88089312	41.85484526	14.27961986	2.885004863	2.738223081	3.22743517	1.916421513	3.448153245	23.87048822	4.046394711	3.702960975	10.38092122	438.2035604	2.186061142	3.186816462
TCGA-78-7147	586	1	3.408739501	3.512660447	4.182602175	1520.323529	3.414971989	6.511341113	3.537132901	18.71638209	83.57633661	2.594333886	1.925856393	2.800221791	1.88096857	3.100363754	99.99575912	8.839460149	4.10927188	14.21608659	-27.97289773	2.350775603	4.175990451
TCGA-64-5775	62	1	7.914777427	3.29288687	3.571983532	-39.46707735	3.61888874	4.480928965	3.083524825	-3.908894422	4.934310671	2.517376414	2.14410502	2.800221791	1.883257259	3.382261898	3.756563033	2.736726169	3.907675251	3.840187008	-29.65263716	2.156658143	2.83221724
TCGA-38-6178	448	0	3.060982941	3.344363475	4.077437766	675.5763254	3.726593455	26.26705809	3.476016712	0.164841734	63.22688205	2.884308563	3.196181293	2.800221791	1.952090118	3.266013623	59.81429781	4.788548523	3.99762533	17.56667267	-0.942669422	2.583099393	5.857471193
TCGA-44-5643	417	0	3.076620969	3.65176157	3.742377499	62.39680864	4.197258716	10.02169271	3.12395721	-3.635026631	12.8728689	3.217430334	2.413923828	2.810280899	1.868246622	3.354261286	23.03326241	4.177964951	3.838515859	6.759854754	3.036618719	2.60781936	3.785676293
TCGA-78-7148	626	1	3.118304385	3.317380253	3.686338549	245.5058469	3.393458962	5.332002537	15.62684135	205.5782225	19.46183366	2.493401901	2.227934666	13.49355509	2.005009571	3.204261514	15.23376947	3.389625373	4.357837948	4.984663653	377.4443444	2.233946745	3.963936919
TCGA-55-A48Y	630	0	3.069101277	3.530936138	3.727059563	-72.0031509	3.635142905	6.540073831	3.850365833	237.1451098	2.415817654	3.076713299	2.494273475	3.225855283	1.933522179	3.051829241	1.326084399	4.641985592	5.152319053	5.312209236	176.3154861	2.173258224	3.063153198
TCGA-49-4490	385	1	3.009006118	4.968988904	3.963460028	671.4244743	3.716825208	6.657752003	3.17800972	-1.428360486	109.9106549	3.190372476	2.767886463	2.820070284	1.868246622	3.496992685	158.0359345	3.974871923	5.348055172	29.9234484	-27.45488628	2.176010864	3.395836804
TCGA-78-7145	826	1	3.050569215	3.886627895	3.748596384	255.0344564	3.583450059	5.707634163	3.16107332	-3.774590808	22.29310452	2.821959665	2.929191446	2.800221791	1.868246622	3.303800411	19.34156767	3.540462144	4.279719841	8.945415884	74.17473345	2.452185243	3.393684923
TCGA-55-8620	375	1	3.121941835	3.471956727	3.983364477	147.0069606	3.721388951	2.920574118	4.519176221	-0.310062522	12.51017596	3.291198924	2.765792601	2.800221791	1.908671887	3.899066719	28.52676002	4.582700581	4.918728729	9.375786375	-10.54900053	2.300584606	4.031145567
TCGA-MP-A4SY	1501	1	2.988904827	3.687805166	3.915297795	386.2751089	4.334939468	6.615415743	3.965865208	7.507319804	25.15180323	2.55450747	2.384277707	2.807461759	1.965400373	3.89691475	42.25793721	4.319707526	4.001611926	10.88554484	-28.15069548	2.24136772	5.485022099
TCGA-05-4397	731	1	4.586237299	3.343206152	5.582038089	608.1601855	3.90253665	4.579773455	4.053723919	-3.720486133	90.08143311	2.547821392	2.214530069	2.807699306	1.904082826	3.693992624	62.49145585	4.030897946	3.788889677	18.33304431	-11.25352087	14.22283663	5.037990369
TCGA-L9-A443	193	1	3.061082038	3.694707832	3.753553546	358.0967225	3.726864904	11.34513827	4.662236056	58.37150028	38.60105688	3.055668024	1.871962741	2.800221791	1.886221443	3.300232881	62.943086	5.869308852	4.092879783	10.95185357	-25.65809985	2.21151178	4.945639417
TCGA-49-AARE	1229	1	3.119623009	3.255715867	4.496621548	160.2251326	3.835421546	3.646256534	3.340818294	-2.907451664	1.335404291	3.614701036	1.869751622	2.807191583	2.095386601	3.408002476	7.017456096	4.965940433	3.803568101	4.408853948	139.7118885	2.25179797	3.564220851
TCGA-78-8640	6528	0	3.028006726	3.440159434	3.935990617	227.6270769	3.406888918	8.640936941	3.663379492	-3.532157231	21.65343694	2.81351334	2.218966707	2.810306192	1.887578536	3.884291937	29.23233983	4.934596954	4.703586682	11.80847497	207.2603507	2.41230342	4.231302158
TCGA-50-5942	883	0	3.007240263	4.2433544	4.173486023	810.8825084	3.535773807	6.277664911	3.25027917	68.59520219	61.78636437	3.592608596	4.526266642	2.810037438	1.868246622	3.180504632	79.09357835	4.926634507	6.874059185	8.745972043	-29.47550476	2.214080961	6.394667982
TCGA-MN-A4N4	1175	0	3.435829104	3.522935825	3.743529603	96.50572471	4.744834058	6.9466077	4.417623482	-3.682112585	5.27302486	3.193914789	2.004721953	2.808260697	1.929889322	3.186505828	14.80399308	4.739488711	4.534548618	8.848278588	24.55749848	2.90911676	3.10351036
TCGA-L9-A5IP	58	1	3.144916862	3.087600839	3.774377893	-101.2185322	3.486859203	84.76712601	5.809716792	3.727666745	-7.587365474	2.663060151	2.156422647	19.57149251	1.881727008	3.021202761	-4.748617267	3.731420146	3.556018921	3.006589974	812.6003739	2.238934134	3.208011007
TCGA-86-8673	455	0	3.444451601	3.083661509	3.79408107	198.1988335	3.727504213	4.359602343	4.419584376	5.371769929	7.579287294	2.604731588	1.884200086	3.187667426	2.102795427	3.098140001	9.702285894	4.441506755	3.721108286	5.598690568	8.64031724	2.196423208	4.097736694
TCGA-97-8176	468	1	3.109563875	3.922304074	3.91467678	219.4119178	4.093624951	11.61941526	5.285662533	279.627911	18.38466144	2.618267033	2.339719818	9.213552953	1.868246622	3.653912396	30.09829531	4.364489775	4.237015105	8.591426612	469.5705035	2.333355965	4.726165791
TCGA-86-8073	740	0	3.001215615	4.56098676	3.968325632	223.5014661	4.406155945	5.263076494	3.362720795	-3.348634221	44.36859169	2.79435152	2.883917047	2.804944347	1.895406206	4.270048298	56.78474063	3.58361527	4.888928369	13.2530175	176.5651339	2.175076528	4.876110335
TCGA-73-4676	164	0	3.003524107	4.280639847	4.299427126	1293.894573	3.699685899	17.34573691	3.160557685	-0.930917725	156.8312753	2.796550694	2.955245215	2.800221791	1.914193023	4.139381054	214.4872665	5.249449409	5.269155604	34.67478578	-20.89187172	2.226765313	3.882170767
TCGA-55-5899	930	0	3.068951432	3.536976642	3.686654436	183.0390205	3.732873242	2.749973646	3.092797258	23.24812903	32.22264477	2.475583576	2.533848995	2.800221791	2.008744937	3.605584767	28.82991649	3.09662326	4.264162747	8.820742814	-29.79709574	2.197492227	3.344592278
TCGA-44-8120	260	0	3.006826434	3.725805501	3.899105212	204.9904905	3.715948676	7.015672437	3.163521289	26.22952544	24.66895839	3.021918559	2.66569273	2.800221791	1.967025121	3.452115354	45.86251803	4.104054323	4.3951127	10.70170939	137.2481035	4.417470482	4.440420759
TCGA-69-7763	690	0	3.193937368	3.703551131	3.77609404	260.5391901	3.797464777	5.103381133	7.224315413	31.96827429	14.57383999	2.943030837	2.807546248	3.337302972	1.885998189	3.510549313	31.69083832	4.577003865	4.425179624	7.401873258	236.0328057	2.156658143	3.555570248
TCGA-49-AARN	1135	1	3.178055379	4.012554965	4.038650217	575.9390676	4.000192723	5.729099444	3.922167098	23.82168908	8.661070256	4.420231992	2.328984639	2.800221791	1.894217349	3.986161641	51.04956102	6.395564496	4.015799525	8.110391734	22.19494918	2.896368549	4.88474431
TCGA-44-A4SU	409	1	3.285898186	4.193551495	4.125440327	252.3067526	4.338408914	7.087617417	3.348543364	13.10081764	24.48726773	4.472220999	2.699834934	2.800221791	1.959430654	4.054692918	30.44546045	6.32284965	5.276609491	8.918541544	11.72571257	3.393394563	5.765519325
TCGA-50-5944	764	0	2.992028244	3.931753341	3.799020554	1404.456699	3.659818138	6.023393683	3.309362356	-0.67099056	154.4326832	3.281076859	2.86218889	2.800221791	1.887161268	3.254240178	193.87819	8.215527156	4.838300412	23.70986076	-28.53098906	2.291342099	5.735697608
TCGA-50-5936	257	1	3.321541637	5.298605625	4.475814399	1109.424336	3.83756238	8.111246116	3.358790236	-2.40048447	123.093733	3.045036345	4.271053491	2.810631099	1.888201395	4.270289908	140.8982943	4.366520221	4.567939603	17.59199408	-28.57255737	2.176956755	5.786731254
TCGA-86-6562	376	1	2.958778726	4.191926887	3.615948616	114.3129432	4.079437131	5.503461763	4.301478721	-3.210810704	27.26262164	2.847291336	2.817566142	2.809986252	1.868246622	3.42978584	25.15152903	3.784418741	4.485674963	7.660997834	99.11105708	2.442275165	3.238231052
TCGA-MP-A4TA	950	1	7.587614508	4.063741626	4.13627522	728.2240347	3.830519696	59.37170881	12.26009221	62.55046094	53.43900573	3.118111696	2.308099849	5.449073374	2.038454919	3.465303428	57.01632745	10.97634815	4.083622533	15.82956074	310.2468375	14.5073958	7.552030256
TCGA-NJ-A4YP	50	0	3.210158909	3.350602185	3.851000911	199.7715326	4.094725287	6.313407801	3.744266908	51.00839131	13.27185265	2.995390058	2.123707742	4.976708126	4.276676569	3.446726963	27.9033541	3.918487762	4.066193423	8.469046991	343.8735168	3.585208766	4.297939391
TCGA-73-4677	38	1	3.074299283	3.524987679	3.644689184	213.4876256	3.361917201	5.320167529	5.490722909	10.97419625	26.25129059	3.16678032	2.578059814	2.990312206	1.876344522	3.172047316	37.71749468	4.818851091	4.491922103	8.187729155	678.7561339	2.173133016	3.086409905
TCGA-44-7659	444	0	3.380394756	4.106796042	4.640774875	391.6399659	4.002676475	7.551553484	3.655297698	-1.799376635	15.91221852	4.562778481	2.678227302	2.800221791	1.868246622	3.412925203	31.81231744	5.752015769	4.181384727	8.644427585	-17.96457476	2.156658143	4.538979436
TCGA-97-7547	1965	0	3.101512157	3.541065009	3.640362644	1630.158668	3.625186757	5.672152853	3.835132173	24.04554661	73.50246493	2.820822168	3.139010696	2.800221791	1.868246622	3.327348001	111.2385466	8.274064618	5.103149977	19.347734	82.76098557	2.87978074	7.642618587
TCGA-49-AARQ	6732	0	3.23496687	3.39223641	4.554745565	688.0505195	3.635632676	3.383429375	3.14289526	4.601661315	42.35913799	4.138869793	1.81626183	2.800221791	1.969726767	3.51962565	58.47338858	10.64216215	3.854069916	16.37809062	-29.59076866	2.621187516	6.759108182
TCGA-95-7947	40	0	3.280409624	3.6808373	3.934512826	984.3977665	3.755868556	8.883716663	3.15894422	-3.745151553	102.6555054	3.160856984	4.478444882	2.800221791	1.879842946	3.77377629	88.63008002	4.65917998	4.486217202	23.02280365	69.38109281	2.192046568	9.470119545
TCGA-44-4112	370	0	3.288046775	4.121280213	3.82277781	1060.178549	4.233853095	6.757236067	3.496101262	4.713521949	73.36787129	3.050883171	2.680176125	2.806828143	1.956897811	3.304339102	65.68821442	5.130721537	4.766473493	19.79558934	-29.11249151	3.174389723	3.864838571
TCGA-J2-8194	724	0	3.10835865	4.59389773	3.816491865	79.88390949	3.626580687	14.72849619	5.42866615	17.95046879	6.29500436	2.524841917	2.698136352	3.02139021	1.910644872	3.631347798	18.545669	3.905695281	5.213890516	7.565560854	196.8502065	2.253697972	4.793166583
TCGA-55-8514	520	0	2.881888894	3.647397833	4.05481686	430.3908393	3.809221972	5.92960399	3.751306338	5.253246997	3.05541353	2.849167091	2.127811609	2.810752689	1.928810188	3.760738621	26.59888932	3.714469233	3.846900134	11.14765952	-15.62126885	2.177193859	5.17698882
TCGA-62-A46S	1653	1	2.999718726	3.738106653	3.971916256	391.2006913	3.733233049	4.038757844	13.65594765	159.6559829	22.86611347	2.796795036	2.499951518	22.98840851	2.019961193	3.496126459	30.19931879	4.737308605	4.645955944	11.54982562	567.535856	2.535465068	4.570168469
TCGA-91-6840	372	0	3.357245433	3.893871131	4.529277639	137.6569431	3.51715948	4.444634891	3.265316891	-3.050158954	22.36918542	2.91703584	2.497867768	2.800221791	1.868246622	3.446834873	20.90791914	4.367159808	5.206182217	7.342449188	18.22729741	8.701398013	3.469721798
TCGA-55-7726	652	0	2.962605513	4.54177297	3.606505221	14.03451808	4.114694398	5.272673709	3.936795849	-3.918884499	8.993832781	2.801182426	2.563728913	2.800221791	2.329089141	3.19068966	21.09854449	4.662926664	4.267424535	7.4155484	21.97352112	2.597866029	3.240227229
TCGA-78-7536	244	1	3.009547371	3.970224643	3.736657807	219.6072147	3.860163999	3.419183763	4.754851584	0.601515586	13.83581937	2.574542009	2.68176746	2.800221791	2.01368442	3.930143637	29.81945903	3.223208669	4.137087448	11.09610364	121.5623018	10.2935716	4.096007329
TCGA-55-8097	476	0	3.140659637	4.501037341	3.955166163	768.0713381	3.868322006	5.068949012	3.979432558	8.733720551	44.45953024	3.601880747	2.68168677	2.805370738	2.016305512	3.644874904	108.7786357	5.256049291	5.542503284	14.29882333	2.34207138	2.297227593	6.13006761
TCGA-L9-A50W	442	1	3.099136677	3.447257315	4.057976789	1059.962748	3.528233634	9.572941159	3.795124456	85.58477999	72.35673386	3.013996655	2.273744684	2.806666597	1.89295616	3.508938832	355.2841692	8.054044503	3.979453262	16.56800837	-29.30845577	2.156658143	9.310343018
TCGA-91-6831	310	0	3.311688449	4.972372353	4.236583247	728.0017805	4.50115524	23.95818586	3.269832945	-2.635792686	121.864822	3.999897111	3.65554699	2.800221791	1.868246622	4.135675317	138.2650876	4.959243013	4.627900297	16.12635756	-28.00457261	2.156658143	5.26264831
TCGA-55-1592	701	1	3.034308828	5.123791504	3.852970691	374.6161574	3.854665676	5.721313159	3.422795746	-3.192983139	42.70883766	2.953620459	3.029196327	2.805005306	1.987457324	4.107754879	71.61067105	4.936083119	5.380867465	19.21692828	17.58440753	2.315235257	5.325284875
TCGA-95-7562	87	1	3.027784079	3.564661713	3.601119853	642.2468045	3.611049044	2.697320112	3.115299345	0.379062235	36.51332089	2.596459017	2.646057413	2.800221791	1.878866051	3.030871161	94.57117832	3.722279042	4.07940841	20.31221942	26.3168492	6.380401609	4.87362135
TCGA-55-A490	99	1	3.086885864	3.453976197	3.590635616	555.3138814	3.583229835	4.183216953	5.5620332	19.10491098	16.81738766	2.549248446	2.311436444	3.233469543	5.770222512	3.2705831	65.78601145	3.660551837	4.593867587	5.446913093	-30.2152532	18.09726563	3.478037564
TCGA-50-7109	308	1	3.252031939	3.832924549	3.923944631	146.2329426	3.401742684	4.149215288	4.708142421	16.63499118	18.07470168	3.507011991	2.67666763	2.800221791	2.515305856	3.417063198	18.09484186	4.940218468	5.452285047	7.767057296	107.1487578	9.171778523	3.875319822
TCGA-73-7498	1189	0	3.092729849	3.962139955	4.205553284	263.9755263	3.554906986	4.545542549	4.936469677	12.19415701	23.00071428	3.202945659	3.042774765	2.800221791	1.99466694	3.972577823	28.37122401	4.437337899	6.271806353	7.077025174	152.6865516	2.175029381	4.832292706
TCGA-44-6148	362	0	2.916717955	5.081777973	4.487773632	820.6602576	3.933967908	6.303251497	3.222443766	-2.423802514	81.51985761	3.007000386	4.112455207	2.800221791	1.881819915	4.729384127	111.5084923	4.543212979	5.979639791	13.04028747	-24.43043099	2.156658143	6.634914394
TCGA-67-6215	174	0	2.945170443	3.901096725	3.775239089	704.1338344	3.507666596	13.66407124	4.26341968	3.050091646	59.07900284	2.814805636	2.513809614	2.800221791	1.885936727	4.100714755	60.08424344	4.535368175	4.003557151	11.48161886	-22.95558205	2.273625148	5.913085237
TCGA-62-8398	444	1	3.116682102	3.637346434	3.633590475	130.0260257	3.451009266	6.091472468	20.21561894	273.1980402	18.01022293	2.616749449	3.153373566	5.816799488	1.89264669	3.904476163	17.37099322	3.855298963	4.237997818	11.90953054	342.3840181	3.360452778	3.867143131
TCGA-05-4426	791	0	2.970673009	3.558723226	3.851087472	417.0504993	3.695581058	6.95499116	3.809436062	-3.627345625	30.17697198	2.641753653	2.575373747	2.850666145	1.876305159	3.161951086	31.13647108	7.768865454	5.728768448	7.242694914	-30.01432423	2.189447713	3.970176388
TCGA-97-7941	484	0	3.814480001	3.982120794	3.905065758	597.8002738	3.897204195	7.203739768	4.269448531	80.99008904	14.44315437	3.068816668	2.760739755	2.800221791	1.932770164	3.658788121	79.15488074	4.725167624	5.372594903	10.165718	95.55819934	8.238868129	5.472560544
TCGA-73-4659	711	1	2.953858083	4.27358377	3.64904935	311.6853216	3.846533281	4.036491306	13.17583586	7.377329687	24.36865753	2.645969954	2.816082054	2.803659943	1.914383474	3.886471874	48.03613605	3.893314547	4.400690015	14.12095517	193.8814617	2.243817302	5.096604347
TCGA-49-6743	369	0	3.240538474	4.407597063	4.319389507	890.0343849	3.745301509	6.076017754	3.212649938	-0.820436165	103.1722962	3.20338883	4.544833579	2.810727939	1.868246622	4.007482449	130.7874143	4.85992314	4.728705865	17.92573773	-28.74665199	2.443482561	4.63107189
TCGA-95-A4VK	651	0	3.482584669	6.860314232	4.02911048	79.66151194	4.239733259	21.19178048	16.84864493	279.1333663	3.454612395	3.903234541	2.376816716	25.01756189	1.868246622	4.130059221	19.80572359	5.735654556	4.079351832	7.772104323	651.4799172	2.367287308	5.22880703
TCGA-38-4628	1492	1	3.169147769	4.266310619	3.815663142	244.7103204	3.948198342	2.199087744	3.134134334	-1.941081353	50.36245463	2.853758444	2.168544268	2.800221791	2.500011186	3.361996876	88.26950722	3.285298332	4.181065763	31.1456054	36.70384254	2.551429273	2.798603014
TCGA-64-5779	507	0	3.311538418	3.755591516	3.75971181	-50.7053232	3.841675833	7.424814909	3.942293249	13.94078357	-0.673898817	4.082914059	8.702978528	2.813190357	38.19001673	3.733258677	-4.787133813	8.17136588	4.937335728	4.813427804	-0.974854066	17.17848779	3.806019005
TCGA-44-8119	285	0	3.507241954	3.675642082	3.681999519	89.40169305	3.78745528	3.179392077	15.87168329	5.467867665	17.41413156	2.751254281	3.174859652	2.932686026	2.701472352	3.446947365	23.54357796	4.390085907	3.851902023	7.14398887	100.6923993	3.22219139	3.393368226
TCGA-93-A4JN	718	0	3.361088737	3.997491673	4.456066068	295.6949233	4.311997727	7.662870401	3.531722902	11.54693158	3.172639788	4.772700099	3.414131876	2.800221791	2.768904291	4.926554204	61.58260303	7.443017912	5.73541809	11.21745516	-29.10503721	2.442024906	6.755555728
TCGA-55-8508	617	0	3.380006486	4.18759153	3.864977575	641.1828523	3.562107261	3.509791392	5.620375803	49.92432996	28.94035255	5.818530025	3.401960922	2.800221791	10.1420107	3.578662626	63.36589328	12.52940503	4.026152492	9.426127234	122.0960836	2.766116377	10.52907431
TCGA-78-7143	4961	1	3.380495238	4.876245106	4.30813199	1433.670933	3.771587317	9.644623841	3.166359339	-2.396229635	109.5520493	3.811187315	2.679264018	2.800221791	1.868246622	3.883684414	130.9004115	7.311675511	5.307271814	25.17092475	-24.16853087	7.588720844	7.138333393
TCGA-86-8278	476	0	3.163190939	4.306847582	3.859433793	382.4446659	4.396735202	8.424284927	3.28904079	-3.477290444	60.74969932	2.946885315	2.575988627	2.800221791	2.777666663	3.596491339	66.454817	5.130340317	4.171066694	9.358164917	-26.02753067	4.183447241	5.51571001
TCGA-49-4514	1700	0	3.413260248	3.628085861	3.662951654	305.5045768	3.427506509	4.76276443	4.26029994	159.3107482	10.23527091	4.071894495	1.967176662	7.235567672	1.889086355	3.072879226	19.57370657	4.995683828	4.04599092	4.50044958	552.1627236	3.23779796	3.133407207
TCGA-93-7348	127	0	3.37817106	4.287465808	4.090313629	297.7184399	3.861408279	12.96570585	3.496475751	25.71485035	44.91068784	4.015402691	2.906181437	2.800221791	2.000928617	3.2798845	41.91736835	7.339450259	4.499196003	11.47333656	6.130323692	2.600125173	4.689299633
TCGA-44-7669	574	1	3.021347447	4.46831353	3.840578362	247.8388704	4.299411758	6.004419151	3.701756802	-2.202510225	14.00835308	4.220356521	3.966073841	2.805844569	1.91136235	4.366233541	52.6368987	5.021991026	4.256173456	13.22175038	-28.46367591	2.167622809	5.230929432
TCGA-86-8669	938	0	3.060655845	3.985297141	3.932270008	236.1736097	3.736497035	4.492926382	4.763338298	38.96312095	23.78963955	2.848390232	3.374830601	2.800221791	1.868246622	3.887476385	27.0577252	4.297074788	5.085993505	8.18622655	31.45732258	2.412130555	4.405484265
TCGA-95-7567	163	0	3.360840993	3.961419697	3.631923613	353.719606	3.536528205	19.59106847	3.401573937	4.823338713	28.5468974	4.069434295	2.601881118	2.800221791	1.887455134	3.622496757	29.96744517	5.326478303	5.328208011	7.136813032	-25.47235524	2.185967394	3.265779954
TCGA-55-7914	187	1	3.494739245	4.311963027	3.734763637	510.961271	4.542261801	9.787716128	3.39344657	61.45760737	13.31937991	3.616118712	3.033998931	2.800221791	1.885200765	3.443151432	34.41254993	6.528114592	4.909157528	8.849450476	-29.53544032	2.208397001	4.896509735
TCGA-55-8302	478	0	3.239547315	3.859864816	3.80806763	361.774527	3.60563304	3.507233811	3.266364426	-3.122673302	15.68231939	3.003368629	2.058822643	2.846574078	1.868246622	4.071783592	61.37431829	5.120760661	4.670709837	9.566437461	-16.01049583	2.174735942	4.34020679
TCGA-MP-A4T7	167	1	3.080598802	3.717828966	3.950417767	379.4508307	3.780294486	7.790804765	21.31499405	366.5063605	17.70722589	2.795050584	2.156413148	2.807385492	1.909445326	3.934557115	58.9605096	3.922298479	3.999347053	8.503664419	263.9590964	3.162464949	5.008899551
TCGA-69-A59K	591	0	3.237947453	3.88106833	4.565298197	330.8939602	3.561789844	7.040902585	3.177790768	-2.376622111	31.61794142	3.406024327	5.052275363	2.80772329	2.314040853	5.179635852	30.93657508	5.362227411	4.80977287	10.86158224	-29.54584494	2.156658143	6.530559926
TCGA-MP-A4TD	307	1	3.358560459	6.046881857	4.422540327	161.658887	4.704842596	5.404931312	4.416903887	46.3734182	10.30211598	4.828205651	2.388616597	2.841567622	3.913165894	4.012388472	21.95052589	7.232828374	4.489463801	8.168777641	127.2517925	10.21927577	4.883676306
TCGA-05-4384	426	0	3.446848395	4.411969238	4.136903824	288.8499253	3.876977503	5.569397614	7.074214798	34.36039795	25.69074428	2.461099808	2.742338285	2.876095196	2.096811193	4.368632559	41.51836505	3.581639922	4.621569619	10.71652695	274.130634	2.19893142	4.472014168
TCGA-55-7283	609	0	3.190661153	4.599053828	3.723340586	879.059331	3.547867769	3.393619455	3.192121263	-2.119114601	88.70896516	2.62648116	2.811928037	2.800221791	1.868246622	3.617870413	142.6653807	6.15481179	6.051273813	18.68624274	-13.72583781	2.172480915	4.584642074
TCGA-55-8090	598	1	3.007914846	3.894964942	3.708888554	412.9177907	3.825070361	4.388832348	3.172735394	0.113979497	20.38302209	2.829698239	2.413548669	2.800221791	1.877244831	3.67083604	58.05244547	4.019696613	4.743334925	9.586546485	-28.27155961	2.165811405	5.250603224
TCGA-55-A48Z	651	0	3.292222434	3.990877416	4.356339954	1428.668063	4.326858633	4.151607585	3.223807846	2.123337268	98.08183127	3.018409318	2.417117324	2.800221791	1.94766568	3.650948584	107.0494063	10.90823476	4.245884585	19.20114734	-23.46014966	4.54796947	6.742871201
TCGA-55-6986	3261	0	2.955595888	4.769804128	4.271753177	625.4694831	4.148771025	6.564617694	3.322880084	-2.253251264	77.74263078	3.49865896	3.056809768	2.823933827	2.022797896	4.080988114	102.8003975	4.131406155	4.811785382	15.76820557	-24.74332825	2.165906051	5.632728598
TCGA-44-A47B	287	0	3.038581831	3.373081376	3.950719916	242.1838641	3.821357204	8.4704457	4.77750606	18.66900017	36.92991582	2.970433143	2.196796796	2.800221791	2.121505854	3.642352361	28.30898953	3.548732099	3.836373331	9.647477473	21.7005073	2.17097054	5.201117541
TCGA-64-1677	628	1	3.894412192	3.640545025	3.782275457	176.6223277	3.556478527	8.26498912	3.529807432	-0.769368824	20.17191731	3.661302678	2.162287911	2.800221791	1.991662377	3.284963302	23.86004172	6.561271848	4.694844787	10.33676333	56.26676458	2.376357309	3.233100402
TCGA-55-7576	670	0	3.040534163	4.57732412	3.78989297	325.4260059	3.907402599	8.009729784	4.526616525	0.627885091	38.45392889	3.387442509	3.365029286	2.808695589	1.868246622	3.714472842	55.19776144	4.124070637	5.591151386	12.15008393	-26.94279842	2.66891064	4.263974153
TCGA-49-AAR2	2224	0	3.325607864	5.145435303	3.777453566	359.6114205	4.895756082	3.344316142	4.606991456	249.3017603	-5.419733776	4.159534685	2.371215993	6.232655396	2.33232833	3.481806932	54.15813018	6.871358301	3.816741015	7.026956078	81.99297064	8.462276348	4.262313569
TCGA-97-8547	657	0	3.164076819	4.575259226	3.936694927	1134.517548	4.496108773	4.704331726	3.37699762	66.6840979	70.15210862	2.587158137	2.551011614	2.800221791	2.17137408	4.324037858	85.58281326	5.854340732	4.014351504	11.73022448	-15.28739887	4.481147699	5.695723431
TCGA-86-8056	139	0	3.103252361	6.319957921	4.132515797	241.8345666	3.920063057	12.16001407	3.365611165	53.67720474	73.1968506	3.477430354	4.21022936	2.800221791	1.877968137	4.428796017	64.50812539	5.019086453	5.80835303	14.91583316	2.208701199	2.156658143	5.896778718
TCGA-05-4432	761	0	3.20216652	3.942619346	3.88833219	209.1257801	3.978303336	4.079020156	4.732918951	22.66251372	30.04138879	3.253146281	3.042867712	3.038085386	1.877746356	3.776023816	40.14466083	4.696838914	4.692281683	10.99918922	114.9090641	3.238962105	3.751692914
TCGA-05-4427	791	0	3.201827799	4.962445983	3.716958954	310.6554962	3.620335573	4.57612716	3.177278357	-3.222447853	44.64739485	2.925098722	3.4158468	2.800221791	4.682433716	4.130752979	47.65871405	5.461245732	5.535372158	12.92059672	-30.15072252	2.175127039	5.804795104
TCGA-55-7903	567	0	3.143804368	3.873796713	3.92987722	467.9636941	3.722236515	7.576228136	3.279754576	12.43813052	40.76034191	3.028947307	2.278923979	2.800221791	1.91379164	3.605672555	61.16639203	3.911552824	4.069890521	10.78215987	-29.54887413	2.403750434	5.798539762
TCGA-05-5428	670	0	3.1462007	5.483782567	3.693944821	-14.48757361	4.062056123	7.755988181	3.933381524	2.55163197	9.087582237	3.149012186	2.487938267	2.823174426	2.000248035	3.166998502	23.53729716	3.028428111	4.081233416	19.46782736	514.387387	2.24617543	2.746739379
TCGA-55-8204	515	0	3.591867804	3.951968896	3.763887324	79.0866623	3.601965292	5.54505281	3.167794255	-3.121943963	14.21185695	3.431896906	3.335516048	2.806952952	1.919861487	3.385171795	16.89091302	6.109817339	5.505530029	5.795170179	1.344662887	4.886879078	3.716797235
TCGA-97-7554	775	0	3.128906895	4.715230182	3.652577814	381.6185257	4.418435458	7.389657697	3.13368162	19.03136035	46.97045819	3.6751339	3.910636552	2.815263957	2.185442715	3.89061422	42.78176797	5.85752452	6.585474893	13.27493109	-1.054401543	2.185991028	3.987657485
TCGA-MP-A4T6	1790	1	4.394687554	3.656827924	5.756584032	665.4910051	4.828802035	5.047983175	3.363659041	0.949078149	40.71597692	2.987151546	2.197985599	2.800221791	2.74224198	4.213578923	89.52380441	5.345591451	4.316719677	20.39943521	43.61566866	2.233967331	6.673636141
TCGA-05-4405	610	0	3.123401078	4.960006002	3.761089301	288.9060624	4.568514167	5.068879306	4.552434968	6.898461758	28.11527989	3.756874348	3.471064489	2.800221791	1.868246622	3.700213912	46.44786628	5.107414962	4.770386879	13.48815719	-28.17132979	2.629122206	4.711024023
TCGA-05-4402	244	1	3.52038935	5.121330046	3.921505536	494.1947038	4.300870223	6.026672761	3.881685423	3.902256252	47.64814471	3.359313496	3.097251942	2.800221791	1.868246622	3.735315089	53.61408039	5.36728454	5.822730716	17.35495636	16.18983523	2.453516514	4.378489394
TCGA-62-A472	910	0	3.372942145	3.824155654	4.296536297	387.5798842	3.764873346	8.301794135	3.501695883	-1.462625783	39.12582151	2.966317639	2.414108598	2.800221791	1.868246622	3.693286436	39.02722214	4.6118714	4.664512061	11.78979665	-29.32272987	2.156658143	6.379392431
TCGA-86-7714	625	1	2.847643649	5.250109769	3.786974376	815.0006629	3.38342251	11.33841196	3.716771736	4.72267992	58.07016002	2.846679248	4.180282029	2.800221791	1.868246622	3.98723918	120.4818723	7.096595628	4.215564769	15.46801531	-29.68603879	2.401747861	7.164836967
TCGA-44-2655	575	0	3.153928737	5.071926006	4.305388729	850.1354612	3.657414803	4.26546268	3.187659854	-0.788323744	83.72842671	2.910175712	3.612709642	2.800221791	1.953773939	3.911380332	118.2235781	4.568841128	5.242682343	14.24165963	-27.63016318	2.224325608	5.079473205
TCGA-95-8494	84	0	3.318728246	4.88181004	4.070155163	1035.110431	3.506297944	10.60308777	3.268871837	-3.324281333	64.28964837	3.019364571	2.286691083	2.800221791	1.910970975	4.312035775	79.37951279	5.343984666	5.469486325	13.72470603	-21.99333362	2.156658143	5.725365258
TCGA-64-1679	1686	0	3.808638416	4.409563007	3.7672516	1501.6212	4.592803645	9.289480167	3.887600338	-3.37957554	45.28673975	2.671654958	5.426297296	2.809385194	1.88581297	3.422706717	82.27169525	4.308994632	4.449848459	14.90681753	-19.16216758	2.710598216	4.932265561
TCGA-49-AAQV	677	1	6.340262108	3.715174979	4.540405746	591.1204608	4.0853504	6.672253822	4.219231346	-2.671518096	34.85360989	3.9759921	2.049645604	2.800221791	1.900585795	3.865243516	82.48406682	7.540707918	3.845488414	11.36811108	11.36497784	4.371683654	6.01191904
TCGA-62-8397	1289	0	2.943884575	3.73333638	4.271175299	1441.361644	3.357229646	2.843054058	3.196825311	61.81265982	64.40466606	3.757534811	2.586757205	2.800221791	1.906069832	3.534986202	274.9018162	5.226308874	5.428639175	27.3546123	-29.81419225	2.156658143	5.389510219
TCGA-49-4494	1081	1	3.330540779	3.420353866	3.719924143	729.5159766	3.394039217	5.943492824	3.259168183	37.7317934	46.54493576	2.470992419	1.874535228	2.809221652	1.928631566	3.057077015	54.09711458	3.807052223	4.00873409	13.12524575	-2.636245599	2.200533464	3.569099051
TCGA-86-8055	124	1	4.247091333	4.798454912	3.821544332	634.0384564	4.39791629	11.02256261	3.216259753	52.1817877	53.58458485	2.920983415	3.379813993	2.800221791	1.910284137	3.733125053	52.78395275	5.662354477	5.46954708	11.35516279	-22.64995341	2.840848093	4.155845014
TCGA-55-A4DG	608	0	3.182540879	3.891843823	4.579055815	469.9589629	4.318679375	16.59678762	3.312386151	-3.431661231	44.4685151	4.939284876	3.608595459	2.800221791	1.868246622	4.43300906	116.959028	8.224409149	5.881236327	19.50851991	-25.56608002	2.886936322	9.480093627
TCGA-MN-A4N5	84	0	4.726658639	3.602246308	4.373867467	628.0117839	3.743673711	7.055364162	3.307666063	5.842871153	57.45871623	2.787017319	2.219487517	2.826788398	2.593977638	3.784351236	79.91653611	7.270845447	4.106180966	15.43716517	-21.61367814	6.935766845	5.925109915
TCGA-86-8075	479	0	3.268357468	5.217217975	3.948927678	259.2802995	4.753507673	10.91083105	3.230077836	19.00392947	31.11443069	3.453426619	3.449429279	2.800221791	1.887698723	3.943980719	27.67083519	4.33409488	4.736687562	14.84004149	-14.93826468	2.770063925	4.596317554
TCGA-55-A57B	546	0	3.017998616	4.985069302	4.506862904	646.6947555	3.810097162	10.82016234	3.412472792	0.303311401	42.34599414	2.639404714	2.976101099	2.800221791	1.88006141	4.329237543	160.6668469	6.89744734	4.94308012	17.64884143	-30.04367915	2.156658143	9.646885117
TCGA-55-8203	547	0	3.334314696	4.746983677	3.942143693	211.6423425	4.329483646	5.927458899	5.171751512	20.11251009	37.24581291	4.095545786	3.253832968	2.837636357	4.040464118	4.070029387	37.98648672	7.431375793	5.162682349	11.60623441	152.9238676	2.844567259	6.079699104
TCGA-50-5935	653	1	3.576698044	4.059418542	4.239179805	854.5174529	3.661945326	7.066484859	3.168606797	-1.811920975	107.5652693	2.942339868	4.449126732	2.812021508	1.868246622	4.336342925	122.9019905	5.681729715	5.318402143	14.35281645	-28.13870278	2.202678073	5.328598483
TCGA-05-5715	62	0	3.641584392	4.0699877	3.66613099	232.0988306	3.69986116	3.294800117	3.218302651	44.6888464	32.07833486	2.875183905	2.554944806	2.800221791	1.892248399	3.493533997	61.4403528	3.510435067	4.052624387	16.27110371	306.8973116	2.254319567	3.120300164
TCGA-49-4512	905	1	3.071971968	4.808576113	4.095197488	856.5112878	3.705499961	6.219067642	3.14826311	-0.706639234	190.5454412	3.113371072	2.687332025	2.800221791	1.868246622	3.834311876	319.8245697	7.220868323	7.163925408	34.84273962	-26.90885433	2.156658143	4.005688078
TCGA-64-1681	1167	1	4.009911526	4.727233719	3.694773353	1384.552046	3.5691344	18.03048438	3.531126913	11.26774614	147.1804737	3.542427225	2.540945859	2.800221791	1.890896749	3.732830614	194.0092553	7.871537387	4.321599828	18.13485144	8.660342125	2.237299597	6.667297657
TCGA-49-4488	869	1	4.615581784	3.956004337	3.657340429	412.1473574	3.40834481	10.30271039	3.178739209	-3.20142468	25.50626423	2.874320269	2.623020236	2.837715988	1.868246622	3.582355156	70.83596651	4.563525633	4.394687415	12.78810866	42.63643528	2.229773469	3.219840678
TCGA-38-4625	2973	0	2.934085927	5.863906343	5.56857061	1469.960736	3.807790462	3.47873752	3.27696315	-2.019128492	169.0297474	4.317622294	4.33780989	2.800221791	1.919205064	5.094729412	249.8381708	4.541565243	4.321198085	37.76634865	-20.6880452	2.167025444	4.650142521
