# Supplementary material for: Identification of an immune prognostic 11-gene signature for lung adenocarcinoma
Source: PeerJ. 2021 Jan 20;9:e10749. doi: 10.7717/peerj.10749 (PMC7825366; doi:10.7717/peerj.10749)
Supplement: Supplemental Information 7 [file peerj-09-10749-s007.txt]

ID	futime	fustat	SLCO2B1	CCL23	AIF1	PSTPIP1	CLGN	ADGRE1	CD19	IL10	LCK	SOX11	GNRH2	GREB1	IL2RA	PLA2G7	CXCR6	SLAMF8	CFP	GPR183	CD40LG	ATP6V1B1	CD53	KCNH2	PPARGC1A	FCMR	ETNPPL	NR0B1	CD244	LAX1	TYROBP	RNF186	EPHB6	IGLV1.44	CD1E	OGN	HAMP	C1QA	CD4	CD22	CYTH4	RUNX3	DOCK2	ICOS	LCP1	AZU1	BCL2A1	ASGR2	IL2RB
GSM1672410	67.2	1	19.82115722	3.398186431	29.31684352	5.577639628	-0.94673777	4.082720485	6.302396043	2.905030325	11.94295586	2.795020586	11.54873479	3.671354043	7.651380656	18.44663542	6.887734956	14.57850361	1.79441361	24.5246441	2.262712041	3.893675247	34.02893312	4.964333238	3.484393384	11.84855137	3.823487937	9.456103868	1.303261217	6.51187365	93.92637108	0.83725617	6.733411135	126.9884736	4.179842923	16.43012705	5.134527822	149.9373717	29.85529239	7.813172879	8.530262036	11.17874106	7.262586877	4.557163012	44.98341519	3.746126401	16.9785508	3.318766944	11.6958607
GSM1672644	68.1	1	9.407719836	3.96272753	11.1405344	2.745984016	5.528874868	2.760778006	3.132417122	2.315888408	2.457444084	2.714390659	4.666208754	4.469860927	3.872049376	3.609930468	3.872247456	6.250932456	1.716845287	10.14765489	1.902740703	5.346729032	11.41101914	2.476751175	6.372605726	0.624084546	7.352872126	8.463269791	3.281379758	3.855205388	45.37931348	3.275981591	1.85241005	64.2243525	2.009470243	-5.985263962	3.691539607	92.51835272	16.1051091	4.303388946	4.125710153	2.552627542	4.731582842	1.480740415	4.98434275	2.560689789	1.344302523	-0.001798367	2.476048929
GSM1672303	72	1	5.671883342	-0.929691994	-14.60755133	4.609355273	12.5137026	3.255458292	0.812266103	2.534251047	3.775041907	2.599407114	2.967894845	3.542947212	6.474331201	8.822848666	5.201236042	8.957223602	2.010704011	8.15211018	3.986515945	3.253106236	15.77949616	1.705752668	6.398735839	-0.921607678	7.183786676	10.97446827	3.123555937	2.739396618	39.88892973	0.367631787	1.47096287	60.69457249	2.53819256	10.10776803	3.593324804	86.28889336	10.72305453	1.630396049	2.581270923	1.880114628	5.520914926	2.941025712	22.2621498	4.644384205	6.830680772	1.992700222	6.456327427
GSM1672417	81	1	12.93818638	7.078980252	33.54203802	5.580964818	1.8091764	5.940074078	5.447656138	3.67349748	7.824599184	-2.353002922	8.260442116	-1.793877687	8.133570539	9.494113218	6.11973316	15.17732938	1.152254091	12.68626985	2.472538214	-3.412358718	37.67996742	2.490772188	3.721226281	7.744990363	2.788079554	10.73592104	3.415469481	7.246322023	81.82274771	3.959349094	4.863497902	152.5698928	0.703261365	-7.598630744	4.874622715	136.0347841	24.73371612	4.98038254	8.896616024	6.444489632	6.034422149	4.225354068	39.29939046	4.303570728	13.4973105	4.026407295	10.73791022
GSM1672699	99	1	19.82830179	8.308043397	33.33983321	6.114943041	-1.031728998	8.750060731	4.874494869	3.489827671	10.67778218	4.494344012	6.035746982	3.006681567	8.960477523	15.44793199	6.372237589	16.84513984	1.567920666	18.44782193	3.025858396	-0.628983125	42.99448386	1.390948129	1.608644983	6.670208468	2.909558178	7.276416344	4.044606068	7.60045734	79.57982074	1.759792881	4.347610544	191.0753565	5.540933435	-8.641783012	4.065043186	133.872049	26.31495079	4.274285673	8.772666139	8.339637304	7.190262343	5.745149251	58.93752551	3.832921197	23.26712235	1.898277711	8.661440715
GSM1672453	120	1	15.96187799	6.667963153	32.38367082	4.731879363	0.953891741	4.787046916	-0.465490002	3.228254293	5.21131442	1.916867125	4.946051334	2.365403277	6.313225569	8.581646673	4.80348714	11.07338815	2.005625437	20.73976575	2.476561856	-0.062417279	36.62973679	3.099347387	2.353301601	4.460004957	1.378192208	-0.705870227	4.169102607	4.734077363	91.76818284	3.811659504	0.50880331	104.7627469	5.173719741	15.96282721	3.097544956	140.612706	32.34603528	3.596429796	6.729916977	5.031529296	5.927424754	2.739858669	39.36097798	0.996983858	18.50829569	3.596555287	6.285787968
GSM1672310	120	1	10.57951919	5.022210665	17.97656731	4.732983877	8.821800683	3.301219687	2.546131834	3.865256492	4.85875885	-0.534383161	5.212658025	3.152187345	7.628051631	10.48098885	5.476728892	7.564920339	1.411687177	12.38285442	2.456824284	0.565129369	9.232830913	1.345973805	4.958453146	-9.542301497	2.086339288	7.748490086	2.106685706	2.271475799	57.48989438	3.000922169	0.569476274	42.37372857	3.348706883	-4.911369853	3.635466761	108.6922836	16.18803786	4.924285229	5.509450902	3.909318994	5.039082859	2.246125672	8.429011926	1.282492019	8.166432031	3.628524564	6.980337528
GSM1672555	120	1	10.5712358	1.377471386	24.46802638	3.592179014	4.543448279	2.777539599	-0.021258066	1.483287993	1.757302448	4.291273411	21.88808662	2.4573931	7.560940515	8.935183463	4.411079292	9.412912792	3.290139827	3.244696713	1.789149828	0.662921978	21.07377784	10.32527179	4.693594572	4.032513995	4.868647538	2.5460054	3.220805105	2.808606957	58.04385628	6.766865398	4.299377958	101.6913986	5.271577366	-11.76404067	5.03615871	127.6006756	17.18204493	6.3276557	3.201800967	2.031767746	5.237359123	2.393184022	22.0375729	4.567105691	17.42783193	0.486352005	4.057647425
GSM1672626	169.5	1	13.01279725	2.020477834	26.50727528	4.269077603	4.738162755	3.324546978	2.083825745	3.525638307	5.061743755	2.506343315	3.984793097	2.358998221	4.125922533	7.809766779	4.309504327	7.631347455	1.619286305	12.01466242	2.334639988	3.048174204	20.4901002	3.164888589	3.321527915	1.043307356	0.504630921	-2.725640508	3.667091927	3.825190774	85.31463474	4.850732622	3.261964556	42.74983501	3.144194975	9.188029196	3.746941388	132.1155516	16.9265463	3.027872437	6.764763847	4.582799798	5.813520875	2.957741326	24.76110298	2.464664545	14.80657554	6.042265557	3.687954756
GSM1672653	173.4	1	5.326990601	1.284825428	17.99439152	0.688166295	10.35515061	3.754560978	2.597083558	3.317122198	0.839070643	-0.456304777	-6.970486164	-0.957624701	2.759465544	8.411069983	4.38582732	7.794207564	2.015640536	12.09724713	4.220452124	2.127972107	10.97531322	3.997277185	1.5694131	8.14102983	2.547874599	4.47717098	2.696677194	4.091312798	40.99875223	3.232820464	5.002557482	64.15987292	3.63792042	-6.088169905	1.923962629	82.78114362	4.831918854	4.664042631	3.10699712	3.682958533	3.59998485	1.943787151	4.331562987	4.838496309	9.240128284	4.340734941	1.890284604
GSM1672289	174	1	9.525901157	5.931059085	17.88171575	4.003578233	-6.173253379	3.243375041	4.170413227	2.948486041	2.901459483	2.924182115	-12.1634515	4.39739495	6.6691271	10.21207299	4.730418893	8.410801666	2.665369882	17.42330711	2.733097722	2.680501814	17.48859523	6.034113616	3.154842161	6.130689574	3.67969682	10.98979457	4.701666725	7.573622843	55.18873626	2.676776436	6.948531321	152.3503464	6.476405017	-10.01318507	2.975498356	100.741061	18.32721901	5.107471462	7.714853967	6.538393564	5.556988973	4.183476295	23.6965266	3.93690871	6.127530828	1.135419666	3.739050737
GSM1672302	177	1	12.54763007	4.701594906	19.04506621	5.232671413	8.457166743	4.250709013	4.810192377	3.076425095	5.447822855	2.298242238	-0.902412223	1.881751299	7.547083327	12.1250583	5.670214813	10.12250072	1.640192219	10.03658085	2.879791466	-1.98200371	32.98606524	2.252209761	5.952900026	1.972327814	1.1065643	6.173145379	2.565929216	5.255172919	60.44656208	4.255226324	2.283353729	102.5873564	4.206648815	-1.816429013	3.500294311	108.249715	11.44542083	3.534723846	5.703326384	4.429007133	5.768368166	1.941609658	34.12054215	2.814631427	17.83989484	2.710866559	11.97223318
GSM1672537	180	1	11.02736888	4.806259325	25.96852393	6.146614096	-5.764596282	9.603072089	5.74613523	3.672461332	10.35343474	3.513155837	13.90253323	2.67624142	9.730861204	4.811941685	6.054952645	13.33602718	1.982562447	1.167766383	2.235469885	2.968835249	31.09131029	3.412186437	-0.183347651	9.07215591	2.125529618	14.03641946	3.164352991	3.16934168	74.97938137	4.95338127	10.0091702	60.48157444	4.935240359	-6.847304874	4.221626334	123.57984	23.32403401	5.4248688	8.737161253	7.627866402	5.469130552	2.661060101	29.80771888	4.851390024	5.538263249	1.592198556	12.75148852
GSM1672385	191.4	1	15.14677298	1.593820411	27.93317522	5.115669893	0.747366366	3.641304005	5.128792724	3.378888608	8.141313392	5.837388066	-8.267760812	3.122584985	6.293970278	13.82673978	6.373648682	12.70805738	1.513938127	15.52693818	4.46095772	0.701457692	35.33743329	0.121945767	4.608878946	9.572208164	5.889976741	-1.865809921	3.285223932	6.444319672	75.13345973	-0.951407241	3.254625701	164.2961078	2.707949349	-4.608247268	4.557139949	124.8938387	26.83523848	5.16140794	6.217155542	9.458368595	7.152012197	2.793984796	43.93496218	4.073088621	12.96891843	-1.810778323	7.19179919
GSM1672379	198	1	14.13854177	4.090602103	30.75256328	4.862453301	1.118807321	3.763132425	5.063241861	4.391555438	8.26705836	3.055102276	6.427512908	2.503065483	4.47031049	7.903159525	5.451727487	12.15918835	1.224914885	21.22603557	4.859848158	9.340691217	25.331387	1.547200587	2.854275093	10.4046456	2.378041219	10.66929985	4.580035184	4.658089686	79.55308618	3.410661682	3.00436565	78.66604183	5.843763077	9.893602068	3.427730718	117.7509419	23.75159153	5.42663504	5.831766603	7.348265985	6.380662779	5.258165785	27.32072152	-1.125971585	14.23241863	1.166692125	10.93499234
GSM1672483	210	0	13.18221847	3.953817293	19.63795034	4.959754535	0.271391083	3.927536024	8.256726487	4.113377863	7.110429963	3.402184765	7.990511397	1.534146908	5.82099515	9.249044805	5.602722362	9.865030544	1.431333699	14.6449136	4.500528909	2.741751977	32.13364909	4.772187016	2.469655362	17.35113808	2.816746415	4.228203935	1.532182651	6.383928792	71.97037941	3.758504255	6.188750879	83.45136228	4.22182721	12.91747749	3.925771375	126.429856	15.02456162	6.98553057	5.438410093	8.848004423	5.324039492	3.630068836	34.77302019	1.58846191	6.083502834	3.009742816	4.760167957
GSM1672590	210	1	14.48986017	4.949032434	23.47947969	5.204417904	-2.200728449	6.507122068	4.187354766	1.697353555	10.13594751	3.514425074	15.0425239	2.508827461	8.972143658	10.54833195	6.624846992	13.26577234	3.078312948	12.65504823	2.520056699	4.960607886	37.67996059	10.58137896	4.076579114	11.6496858	3.725274962	29.54934156	1.966472357	6.380635358	96.26709635	6.696877329	7.889795531	153.6813333	1.82650027	-3.495545245	3.454470465	143.9866711	28.6918626	3.012082117	6.689467666	9.684935819	6.065691669	1.119532005	34.67590279	5.934655973	2.802333642	1.946479182	15.12732294
GSM1672659	210.9	1	13.62869396	5.278152373	27.52892145	5.364376906	2.483725961	5.883917082	6.631857225	3.48723626	8.951212535	2.94975854	0.856722449	2.685933099	6.497631012	12.39450001	7.174880534	13.13278583	1.038097196	16.54122257	1.276198404	6.389644496	34.92679895	1.489446653	3.46518235	7.636049758	1.796303478	-1.75753919	3.778812126	8.81780563	64.51979593	3.50390639	3.843629969	187.0530445	0.46449214	9.069181171	4.336233796	139.2711298	28.99188565	5.049532829	10.35154253	9.096077988	7.156781436	3.676416833	39.90623087	1.613099437	19.80828967	-0.493205446	6.988459896
GSM1672342	216	1	18.16878182	7.787438119	36.13176979	5.378461019	-1.751914297	5.972119591	3.122884101	3.318402072	5.195710937	3.26537732	-0.429992231	2.471378561	3.8799891	9.022670542	3.763893969	15.20187683	1.374334475	16.39744058	2.352105864	0.744726807	37.57059464	3.720202176	3.761404509	5.538331684	2.571971028	9.654136562	2.80637337	3.876624766	103.7185528	4.10042554	8.287928412	56.2916253	5.996186498	-0.158869501	3.009262162	138.9104778	33.11083566	4.055132967	7.552830144	5.212956276	7.874040279	3.813323428	49.30395127	0.829317917	20.72813245	5.035073769	3.192770359
GSM1672369	219	1	12.26583608	7.080140655	24.92855843	4.350173058	5.073922985	3.366871437	3.782403413	3.369610356	4.992351573	0.885837451	3.393222717	7.873491302	5.851789982	13.78967623	6.788198823	10.78953314	3.560541635	19.62837128	4.628335324	0.380078603	25.90576308	5.19754639	3.932300026	5.247910128	3.311903625	15.50178721	3.243073281	4.345073594	76.64565372	3.143905699	0.225380808	48.17603457	6.220202344	6.521488163	3.144895147	124.564121	25.74545863	3.37563323	5.983693618	6.638107235	5.277377237	4.412002342	32.84249608	1.375563651	11.24923075	2.90678245	9.120850356
GSM1672654	230.7	1	7.47333414	4.061510397	13.47022435	3.659783174	3.515006396	0.889171225	3.426120398	3.452830485	4.457000106	6.137800694	2.307605968	1.783413803	5.214229507	8.278729884	4.575823753	7.866103447	1.4263796	7.475855181	2.255728117	8.450505691	17.46531571	0.863501247	6.419194052	2.66034821	2.15354508	-7.887873259	2.993390172	4.681746477	54.39023498	5.880580995	10.69257049	120.7606611	2.97264974	9.007100146	3.212489746	96.26644392	13.45464038	2.613474113	4.628678957	4.959680676	4.953008447	2.473846273	12.78545316	3.974224755	10.61227674	17.24079883	6.67083971
GSM1672701	252	1	13.51218586	5.962756674	29.17969614	5.639583934	-2.90629973	4.365881199	4.513009548	3.101375968	11.87902188	2.199572886	-1.108916748	4.349172021	7.380978851	12.12841563	7.536481714	15.09856138	2.367935069	12.92299071	2.099594752	2.722078855	36.84124933	7.135888227	1.282106359	7.586523534	2.595614442	4.471399508	4.793902393	6.267838852	80.12697351	3.642951483	4.172614528	137.0363222	4.543978826	4.551879858	3.035708841	134.874513	20.25043234	4.414556238	7.664981382	7.581536523	6.506245588	5.397649109	44.99767164	2.741548421	18.63023747	4.706755117	10.51725431
GSM1672611	258.3	1	14.01341309	5.172310807	25.34642333	4.406121372	5.338294599	3.63556742	3.688850664	3.254435711	5.972939236	1.283952256	5.167168036	0.239351367	5.163473053	8.46176626	5.352116183	9.309300959	1.182361771	17.38003516	4.172074296	5.190795662	27.30890031	1.886008466	2.879268272	5.689124566	1.72239094	4.422141704	3.938318484	5.217988214	70.45737575	4.640195958	-2.588061997	79.5047685	3.141732742	11.21813159	3.31960448	115.9618923	23.58885675	3.75329872	5.67121276	6.974188093	5.89535038	4.241345043	45.18246813	2.625028592	11.47515419	0.221175702	6.792386072
GSM1672297	261	1	11.15307013	0.319233634	12.24866099	4.231663491	7.061657875	4.112723162	5.848217989	3.942237235	5.772709772	1.006689401	0.942215076	0.221973126	5.451239678	12.28726189	4.338127098	10.01218293	1.602038486	12.91722962	4.59701382	3.228513608	23.15029737	2.300513622	5.558450775	8.955233232	4.507424575	8.002872522	3.542253313	5.97646154	58.66117363	5.458471054	6.172355673	133.9604452	5.108818391	-8.641783012	3.551078778	110.7867277	20.59369075	6.592466046	4.8364876	5.522000934	6.115171624	3.205317383	29.45854884	3.778410793	11.6131303	3.38365904	5.939175543
GSM1672411	265.5	1	12.45328733	1.899776244	26.2588458	5.823203664	15.0116565	5.39573459	3.031864185	3.335452891	8.849499533	3.10281628	8.68744877	1.630405779	8.376898081	19.90907961	8.490172285	14.13214397	2.874281122	10.83584085	3.024687669	6.230268696	32.76834029	3.217677697	5.811954908	2.932392423	3.285475234	6.522415854	4.36658356	3.461661695	76.46316034	3.315617215	4.195094868	107.7324798	3.724405297	2.894121555	5.206129674	137.9541006	19.78395951	4.930473685	7.433170704	9.99659348	4.983660961	5.346489359	35.93001839	3.623702633	15.29443928	2.382830301	12.36010845
GSM1672534	270	1	13.8544129	7.737884473	37.84290289	7.779044167	-1.600120626	5.715486313	1.272418183	3.486364679	11.80851584	3.416603816	6.411128874	2.649134202	9.100532823	11.35403941	8.430560855	14.81064716	3.044769177	6.764466796	2.801605487	-1.630911692	34.31304908	5.362867615	-0.50248833	12.40178437	1.967339323	8.92989105	2.601976432	6.205374508	89.34088124	4.555957647	5.099073617	138.9719338	4.442307756	-6.226126124	4.59043365	149.8824265	29.63541098	8.212088487	6.335663456	9.224579651	7.566043021	4.636393941	43.72880929	4.993148616	3.709691857	-4.797329411	12.83355245
GSM1672540	270	1	11.06530574	6.09947032	20.00014667	5.097822944	-3.26624868	3.669753619	1.188938433	3.215840516	0.616153772	3.249222871	-0.1799612	3.051438801	6.795623845	6.793460467	4.543194533	7.873825031	3.17384958	16.94232418	1.92832079	4.422334703	11.95795132	2.533581329	2.852450082	-1.146187193	0.314729599	4.279256979	2.096277424	2.338911638	56.85068743	4.278553083	14.99047407	26.5481761	0.060578912	16.59001333	4.201733608	121.3126578	13.83291213	6.216759628	5.544092918	8.590728409	4.499462096	1.788941082	5.213502089	4.022165919	12.49379885	1.960822631	5.800921174
GSM1672720	270	1	8.907286582	4.931024629	18.70607344	4.279366015	12.90236542	3.820418004	4.64425654	3.074621272	7.206467068	1.53184637	5.304270369	-1.524302589	6.359080558	15.0925634	5.391862851	11.62060043	1.376729518	14.50717394	3.042412156	1.767426999	25.76560125	7.267243441	2.925928003	6.267881348	0.179548193	10.99420626	4.622447634	6.561809201	62.27660052	1.880204226	1.560374077	157.1052141	3.159093145	-12.95244091	3.689557871	112.9380308	20.63603773	4.961158636	3.806675837	7.264465268	5.518601061	2.803433529	30.70848556	2.61972129	8.661747264	2.382828834	4.172727685
GSM1672717	276	1	7.207204133	1.763379072	17.56979945	3.527749655	11.0553129	4.470814483	5.454295887	3.476204514	4.957185505	2.197721165	4.691621116	-1.793877687	4.297622795	8.500395215	3.056085448	12.87161276	1.710415649	8.265268461	1.707058492	0.766597423	25.71940062	1.871249215	1.496336682	7.233046303	1.600061622	-20.46589148	3.381923232	8.055237452	57.07409232	4.307869693	3.832461658	162.5123341	3.980998933	11.43834372	4.475826187	106.3720212	16.95757984	5.538599455	4.56823871	9.259427595	5.844417376	2.853929048	46.70827294	1.286919809	12.78853708	0.442637676	5.962179332
GSM1672348	288	1	14.32558585	6.913895757	28.05542324	5.143567711	1.558542829	4.927085527	4.42113393	3.130992215	8.289119661	4.086625704	-0.4056694	2.073679388	5.238697879	13.73477433	4.938735799	14.41046822	4.598527026	24.29370994	3.674030841	-2.766372129	37.59715104	-0.436386811	2.181482405	10.42828148	1.537250528	-21.42695946	2.432374071	5.860313735	92.34894477	2.763517466	2.104759635	126.788866	4.778457601	15.172579	3.787372786	132.282695	27.11942133	5.257988867	5.225222485	10.01066235	6.898158981	4.482975708	53.68734022	4.350120343	15.48278226	1.37205907	2.302050082
GSM1672660	288.9	1	11.71442504	6.441328738	14.31369263	3.642335597	3.634024823	4.070492722	3.164613763	3.749342086	5.468110238	3.078511996	8.351172296	1.411910657	7.910090359	14.97437494	5.963497986	12.16967119	1.205239074	13.65502527	2.361750715	-0.902345005	33.18551133	3.930293314	2.374215269	4.202308742	5.333993949	6.579121676	3.338188649	5.724865827	61.25436044	2.407766857	4.748480207	118.1921263	2.389678764	2.890776045	2.922817919	136.1629856	19.57196335	3.246003105	5.417095988	5.088218298	4.989471019	2.02383137	29.47627513	3.588556622	10.6409707	3.849247178	8.779900123
GSM1672381	292.2	1	10.65220553	0.262289325	11.5319793	4.596818727	2.887631139	3.519085577	4.102011537	2.771341006	5.916596922	2.80007575	0.236168618	3.051438801	6.366034796	7.986318479	4.859366427	5.115983632	2.96640275	10.02209364	4.230179877	9.921618883	15.99650429	11.95982368	5.100141038	5.485277716	3.144917548	5.418551422	3.962913943	4.621992104	53.94063607	3.103461742	4.185381078	129.0946844	0.131313507	12.38134257	3.444305198	96.01549573	16.46239608	3.909917591	5.842270015	5.705567461	4.79784246	1.38080064	30.79098066	1.813935196	2.266861957	-3.402578436	4.460117219
GSM1672514	300	1	13.87328908	3.513983937	25.41145326	6.397484375	3.299803947	2.881862975	4.03367113	2.917927387	7.380950627	4.110412999	5.049214628	4.820170203	5.740374168	6.196306255	4.660365374	12.12327141	1.570064562	10.61487551	3.991438459	2.366351385	27.12657251	7.684774665	2.573588406	8.044760993	2.028394453	7.230192642	4.053003068	5.090720609	85.81211579	3.956865464	2.733898266	113.4618608	5.490064107	10.87146065	5.304528692	124.6500471	30.13725715	-0.656478212	5.310028847	9.117683216	6.221021621	2.238332723	33.8044486	4.052589108	11.78365803	2.178233524	8.857104258
GSM1672607	300	1	18.2320269	7.187149322	33.29794082	7.291861976	-0.385157094	8.319991016	5.620317521	4.183240975	15.84715227	3.481282604	10.83591982	1.127704844	10.06364795	9.978695136	9.425302366	13.72814558	2.029325446	7.809764058	2.509886133	4.444596137	40.680305	4.091699285	-0.263750292	11.4281159	2.922494939	7.976418707	4.779018717	5.425069282	82.93813973	1.958191098	8.930954807	123.2076541	1.542392122	7.632255609	5.409341707	154.9652403	29.80080398	6.524617945	9.404695929	9.308789099	7.256215417	3.933945898	52.88175614	1.381014199	14.46369086	1.014547409	18.98037623
GSM1672551	330	1	12.21494928	0.109276454	28.8014351	7.815180703	-5.950394318	6.60641244	5.36064236	3.553309413	12.97673848	-0.259809374	5.532556625	1.500568347	7.363029102	14.03738543	9.150555154	15.26734205	3.100049183	1.127371165	2.390648066	2.321984502	32.1962768	3.361485465	-0.666328025	4.528278937	3.587064591	5.660929494	5.170128804	4.939921584	71.63807647	0.3892702	12.11398031	75.51865221	1.127357516	-15.47431095	5.316008936	160.2948786	27.87063212	6.605882526	5.82523425	8.54936923	6.403235569	1.625102526	44.51378563	4.302463041	16.70518785	1.599050111	10.45792923
GSM1672404	335.4	0	14.35421504	8.5365867	30.26093972	6.230471876	12.15617488	3.276074686	9.413774128	3.530160361	11.65316964	1.53283591	10.62140806	-0.483708923	7.474583845	21.06121625	7.79298679	14.30575147	2.571625688	18.69242028	4.42804795	3.334352754	49.43207329	1.433933377	3.868006432	13.91312518	4.71648173	-4.346860254	5.021667242	10.4670302	78.9834982	3.954364499	7.574897496	199.610089	4.689157482	-4.00216695	5.913334632	139.3453303	16.01910288	7.596173399	9.838939392	10.73687369	8.018306169	5.173505071	53.96886752	1.822104447	22.05561299	1.80884295	11.99607797
GSM1672407	350.4	1	10.31472457	2.170899054	21.70793316	5.349390045	4.770567925	4.652087101	4.720956498	3.504912017	6.366533839	2.055216823	2.211594435	1.594379564	3.402118998	10.82010241	5.584399252	12.49195224	2.056559075	12.61750031	2.296036318	-0.004394546	32.27859994	4.052951632	0.335740803	8.543650193	4.48062678	6.398722385	3.048288738	5.664940272	66.56484788	4.032609259	5.511812859	116.5440535	3.566577546	6.456464058	6.715707683	109.2375627	19.93950465	6.703123973	7.176163009	7.041417809	4.683421735	2.748868504	35.76887894	2.045286138	23.56424642	8.003408567	9.305976772
GSM1672689	351	1	13.53678279	6.340203297	27.39367294	5.632868447	15.85762551	3.517512491	5.781165675	3.081548923	7.430952856	1.413355288	9.066030134	1.972878013	5.836834996	13.62234534	5.618928041	14.15670093	0.993919173	17.66483033	2.305718879	-0.92916598	38.86691232	7.664205821	3.688323515	10.15090156	0.247775245	2.758138883	2.093564056	8.031294234	83.65986153	3.999941667	4.221324139	163.0879356	4.082634909	-8.785529872	3.982122934	130.2811821	24.8936986	5.221113806	8.423624779	7.180873712	6.529273203	3.814584247	41.77217663	4.364159692	16.38426706	3.596554553	6.412758831
GSM1672666	359.7	1	6.761383297	3.255991011	19.71520691	2.674236368	12.74548755	2.551358203	0.440616767	3.341977247	4.818714036	5.047706498	-7.047547241	4.609045744	3.519231548	6.945811646	3.533395207	7.333504304	1.481273002	7.544061695	1.801294859	7.408476668	20.00814246	7.497986367	2.81919338	1.720573644	7.532487887	-11.02960873	3.817115663	3.918696821	35.48962155	7.061587782	-0.623729808	61.3761369	4.186297445	8.154780607	3.602083345	74.19417002	12.30146491	4.281208408	6.362154775	4.159517123	3.676531478	3.297337814	7.787018794	0.646491305	21.06231778	1.386193473	6.736174437
GSM1672678	360.6	1	11.99268174	3.227673744	16.35609561	3.927281485	10.76725649	6.0190719	3.149258791	3.783162918	6.5225052	2.975118585	5.582167944	2.581597169	5.814999782	15.09642924	5.579401081	9.280678601	1.24729546	15.67735878	3.831203505	-1.999683564	25.02499848	1.057392823	3.230643433	4.965635456	1.568817138	11.31286346	3.33575296	3.465536182	66.63234991	2.423058974	2.644236825	81.43435562	3.730729844	6.539583007	3.957332985	119.9644844	15.85236277	2.972090337	4.955222095	4.704256539	5.832154053	4.304243467	27.69233228	2.045286138	8.849436435	14.5720261	6.92946107
GSM1672416	366	1	13.7092158	4.981817378	32.38367449	5.867808765	5.010272083	5.866305831	2.805966559	4.136152868	6.470639565	3.209603373	3.50936389	3.158248305	7.268870664	17.75074678	5.827459644	16.43568631	3.621540894	23.69590006	3.056669148	5.649517339	39.21721789	0.290027719	0.601914024	8.671634003	2.737840834	10.08758076	2.886346594	4.50817767	86.92326738	5.02376065	3.689457954	103.2872194	4.977644723	-13.28675383	4.803979853	140.5718247	30.06046472	4.536052728	6.221395084	8.362287134	6.673951856	4.497812907	43.20762831	-0.082508597	28.19144731	2.673598897	10.43488986
GSM1672362	375	1	7.617879769	-1.584325496	5.090591215	3.873861281	1.530330529	2.63570417	4.026108267	2.537706539	3.250971787	1.648947826	4.119629451	4.504706846	2.489479227	2.784622203	1.944947482	6.249861851	1.250086625	0.777696413	2.249500414	0.340658896	3.022097333	15.00437035	6.871727603	0.829233905	4.381323833	14.09451993	3.022767423	2.227004793	43.74516626	4.362948971	2.601895709	32.76791032	2.561444956	18.82869275	2.759876994	88.86203886	11.04993855	1.691116345	4.098802919	1.963086494	3.243227657	1.394806156	9.079981345	2.8934426	0.550047897	2.186789716	-1.863165588
GSM1672402	378.9	1	14.273398	5.30015482	29.46932118	5.055508202	3.888754413	5.092960357	3.398613095	3.255716585	7.973184833	-0.898773158	3.201931938	4.683325201	7.444616744	15.31705386	6.900297641	14.46649104	2.698033543	12.74384096	2.515352559	5.479053676	31.45516373	4.127046642	-0.791335955	6.936602777	2.76733133	6.232492132	3.606921099	5.784072902	71.07185814	4.061304134	-0.28080652	86.94434927	2.595149882	-4.973208451	5.421814435	134.874513	28.70328984	5.463355637	7.176163009	9.401985242	6.245573574	4.402858266	38.24759775	0.491773289	16.83119919	2.363616461	10.29237143
GSM1672494	390	1	12.02587889	3.735527984	27.27081886	5.585327545	9.91731666	4.25503217	6.452586508	3.552492326	8.474171826	8.358784734	5.320550377	3.658918895	5.771756527	12.99967484	5.708195637	16.15248317	2.708222907	11.52078926	3.705478719	4.491376735	34.83043812	7.359203176	4.006963725	11.03232503	5.785935383	2.552667073	2.279359878	7.053694214	70.27237478	3.019755372	5.662570268	140.9641425	4.49517089	7.608405517	3.982814335	127.7204733	23.55406523	6.444482237	7.377857078	7.496721769	6.437373227	2.488277175	36.92197358	3.655177164	14.43214139	2.952504716	5.119739837
GSM1672559	390	1	10.68991336	4.292768424	27.36144358	4.197292514	7.585860994	4.173156828	3.303423617	3.232496374	5.857895839	2.896944355	2.325406666	2.873826616	7.667659362	-0.865206995	4.810049383	11.64739367	1.502076408	7.151261066	3.175983443	7.59591495	26.38447808	5.328306454	2.598507521	3.139338728	-0.903615387	3.051728751	2.97577872	7.456628775	76.24856367	4.956022476	6.958000483	166.8536022	6.182665776	-6.274471166	2.959482498	133.9336846	23.88903193	5.208587061	8.616508583	8.774960173	4.95912683	2.62807431	32.97076647	3.641342169	0.850021432	6.128560969	10.96154711
GSM1672568	390	1	6.866166153	5.465769911	-5.114999968	4.14366576	-19.65461439	3.809840458	4.952458178	2.207143379	2.274264843	1.366404859	16.021422	-1.858502566	6.500121346	-0.29989311	4.120182317	6.652840484	2.224170736	-2.038565498	0.817974032	11.60927698	-10.47292776	10.69159848	-0.994244186	5.00210627	5.587961733	15.2730626	2.788913548	5.179455757	48.33723825	4.643328008	9.384807436	116.587882	7.544520277	-12.17040569	4.124558562	104.9932398	10.68264345	5.079092215	6.880801721	6.119643492	-1.880738983	3.616962473	10.15109382	4.803288202	-8.019729151	2.301767993	9.427367954
GSM1672618	399.9	1	9.622731459	3.557275091	24.15076649	4.48933766	1.577790657	4.084707082	2.881072232	2.790414125	1.379369401	3.62765289	-6.54443285	3.841080114	2.805873652	6.920097148	4.221562895	6.22646975	1.014893622	9.578451523	3.476203207	4.057931372	22.96829385	3.871419052	3.495180635	3.206365871	2.557786196	1.324923714	2.964840173	2.942116416	82.01705231	4.268714785	3.005726396	46.60213535	6.17107727	12.14879085	3.454470465	105.8461606	17.27641254	2.285502487	5.876536466	3.88174461	5.46579066	2.637103321	12.98240347	5.180660267	11.16201995	0.306569285	9.240755591
GSM1672442	420	1	11.70281431	6.419018608	32.56861532	6.764297422	2.317062368	3.808848552	7.882963999	3.446053653	10.76570687	3.331621597	8.283952589	1.901533365	4.786740622	11.43122335	6.640231863	11.82528772	1.708460076	14.06562151	3.534553549	2.485543473	38.95432658	3.447860066	3.680393177	11.96424485	2.76733133	-17.76297999	2.608875754	9.710678317	54.14170179	4.233586353	5.408951671	203.9533057	3.645308157	5.159288683	3.093914504	120.8279653	25.21804053	6.090453606	9.480231106	8.924386845	6.946375338	2.471945979	36.72211918	3.768367198	14.9476728	0.228452316	5.109679606
GSM1672457	420	1	6.293216418	5.133067039	4.460963916	5.398348095	3.139524145	1.513612917	3.253753177	3.29532693	2.844619267	-0.52282788	5.41646199	-1.524302589	6.009676552	8.702681638	3.627447859	4.430820377	1.327056005	7.102275446	2.709054643	-0.409317555	20.56677243	3.371160782	4.634059309	-1.578107127	3.786242377	7.000173532	3.244597816	2.725923193	58.19628692	4.336387513	7.08381292	102.2145425	3.251021084	-7.496925791	2.877552458	110.251039	13.60601992	5.052174251	5.736943511	3.009831623	3.085157888	0.639470839	9.053967083	3.348216877	5.892611628	3.527808686	12.03043339
GSM1672716	435	1	16.48529604	6.522178103	34.44263271	4.064166337	6.238788622	3.848523053	3.275578119	3.573017803	7.212330195	2.027379298	-0.701355355	2.341922029	7.000251888	12.65428579	5.637385139	14.09831037	2.132163625	14.51591314	2.421100926	5.527259437	32.4265034	1.118205058	2.496777259	3.432565943	-0.793596666	1.62907582	3.535440245	2.59867825	94.14919545	4.457882415	2.738877476	38.2570962	4.133031391	10.58027038	3.843604726	126.5228222	22.09047303	4.241041327	6.345508853	4.746553043	6.177198454	3.658856547	31.53290099	3.56756265	19.01067242	-2.87811651	2.421372444
GSM1672347	447	1	14.03239743	2.016507263	29.2550731	3.518159936	7.651313058	4.241486393	5.527082312	4.506898233	6.479836005	2.317362112	-1.562940633	5.46178982	2.858945805	8.832007651	5.395455204	13.99270077	1.219314981	15.9817264	4.803800854	3.068601536	31.35395584	2.038038267	4.067379569	6.369038316	-0.903615387	7.133909955	3.070359903	5.632668956	69.72496012	3.721578011	3.215862277	140.9326126	4.617435082	0.029371185	5.011045787	90.02579504	19.38362297	6.108714678	4.786748481	6.66505234	5.947378562	3.679555805	29.76496837	0.140691	20.45835005	2.489366444	7.62839353
GSM1672446	450	0	10.18371737	5.537476497	23.4995961	5.677898713	-1.949093315	3.277211625	5.70780341	2.729609287	9.454087686	4.133800935	8.329983922	3.977625343	3.868449558	13.34568797	5.425080247	15.8059957	3.738202369	11.59090342	4.77926512	2.645012324	27.79971587	4.913493895	3.875840678	11.60852144	3.424302952	0.467748895	4.286090167	4.943781846	84.55539508	5.423667903	4.514793737	106.9085659	3.618112342	4.604268602	5.82460446	105.5376797	20.17910501	6.624261678	8.254466767	8.44463991	3.557726477	4.379672936	17.2749358	3.72251886	17.08042553	2.681915604	9.478401105
GSM1672463	450	1	11.1810504	4.4150168	9.077171474	3.715944902	2.811852413	6.354340328	5.40031357	3.586747283	7.399635457	2.653156526	4.621573554	3.107333155	6.754211336	8.136520041	5.779654974	7.291601898	1.499831468	17.05425394	2.690601737	-0.120447358	33.71843143	11.36435122	0.326937121	8.908771736	2.988039171	-1.435078611	3.789051821	6.888373941	56.78654631	4.243424651	3.286218452	159.9015082	2.377843308	5.947626558	3.393271923	107.6078565	19.72562718	5.539495806	6.363802916	6.596682731	5.376736365	1.929072076	34.30523492	3.519460499	13.77254855	-0.392005463	8.465035335
GSM1672486	450	1	11.49649961	3.672386068	9.633086873	2.88747205	5.844072323	2.538756104	3.818231681	2.554874847	3.431146476	2.762074166	-5.052527653	4.251010628	4.744529596	10.9794514	2.753121384	7.096631904	1.431333699	8.528641316	2.550581543	4.035351603	30.03728053	11.29541366	1.725765993	4.100213615	5.856567668	5.652622432	2.976823567	6.788158064	48.66203369	4.327208932	8.446743272	181.9021194	3.695343051	8.780357005	3.594342766	100.9281823	20.38233332	5.608541245	6.092722388	6.621236578	3.722516487	2.135535534	27.04343721	4.444244959	17.08042553	-2.460590479	7.369121168
GSM1672548	450	1	16.47014801	7.533897173	28.63575524	7.828965703	-3.197442321	4.931302477	9.639259565	2.983330106	8.625091175	4.38115831	14.75441402	2.956679786	11.47976554	11.75556696	9.630496404	13.57439595	3.460916371	9.24852145	3.018457944	1.553883752	43.56734096	4.520026548	3.854331088	18.26972413	4.373075318	-15.94487739	3.17210995	7.744717475	85.94286416	4.604167452	11.14181035	150.5923597	5.792067112	13.32866489	4.803038208	144.7433621	37.80918376	11.51531823	8.34121924	9.536839622	6.903052975	1.232705846	38.47639879	1.373462611	4.416500235	-0.510288491	11.91782921
GSM1672680	464.1	1	5.690505044	3.556048547	14.11670947	2.698816484	-11.48979953	3.308783036	2.401722465	3.305918302	3.957418918	-0.777866024	4.873445564	-1.234346077	4.889414949	4.247609574	5.181958136	7.66654928	1.157846379	17.62691832	0.269344645	8.268868458	18.52603577	7.732697222	2.964901618	3.633018993	-0.507586302	5.122871065	3.0070908	4.482021148	60.17334579	4.712887368	5.256120017	101.9370526	6.072354017	-1.941909875	3.02860105	111.8919487	18.21510666	2.543257795	6.041549292	6.080039101	4.302412004	3.900505082	16.83947271	5.352214529	5.381451629	1.889494136	6.223178359
GSM1672422	480	1	8.833080094	4.948273543	19.494497	5.318068555	7.578739109	6.808225689	2.955602885	3.035856205	6.590185064	4.309163348	3.370036846	1.045838007	7.266373186	5.903111257	2.487699899	9.301356953	1.694106078	13.07664816	3.698326815	5.093238702	18.41311133	3.672065137	2.848804631	-0.133965562	2.410861104	19.30921055	4.071687145	2.126831514	72.77171981	5.314903257	1.578823897	48.47640004	3.367293468	-17.21707843	3.508228042	119.6059499	14.58466665	3.392219982	6.154091153	3.836632304	5.053747455	3.04767865	32.32181117	4.924462809	12.04155901	3.514829941	8.055541638
GSM1672305	489	1	11.38834487	2.889103554	13.77153965	4.413995662	4.7853158	2.968484563	3.223089763	3.411315412	1.969756703	6.287556095	-4.212952005	3.554493923	4.018278575	5.449389649	2.049571463	7.887060851	1.152253798	12.15631875	3.594856113	6.642250914	5.189379683	4.424786804	5.357239857	-0.172926615	4.004166307	4.816003844	1.813282716	1.988279031	58.83271129	5.083022423	3.927950354	46.49148701	-1.749198363	20.96138254	3.353054644	100.5126317	17.61086827	4.047108812	5.366006696	5.556068872	4.686820441	2.014409224	3.814068699	4.187459772	5.319282387	2.415291019	3.430173641
GSM1672635	491.7	1	7.053776455	1.518932135	9.114140201	4.71454411	5.61226375	3.671301459	4.406827591	2.784908835	4.989774793	2.451005178	6.687474278	5.547542776	5.189550144	9.881904609	4.76484429	7.622427124	1.096945969	8.578387269	2.257176867	8.842550322	24.23422869	1.365212013	7.295104608	4.494698118	5.944931375	1.195592303	3.305167176	7.038712222	34.99862227	5.123631942	2.81805047	154.6989554	2.848386543	-5.131819557	3.009262162	103.7899007	14.00196324	3.311105926	5.205404433	7.867073134	5.262205143	1.846716122	21.13170331	2.629559216	7.077287041	1.276910401	4.697724884
GSM1672682	494.7	1	10.0356917	4.784005709	19.6797327	4.039725585	11.34952199	3.516493076	5.549114938	3.828063492	9.371982965	3.578412608	6.064032367	2.086196653	4.933872209	9.526408895	7.184998203	10.7306912	1.343445679	7.918205548	2.010397062	6.825636542	28.56000383	2.102757895	3.313193521	6.610710854	4.547888819	7.322432332	3.631408349	5.82365921	57.14158126	5.342848162	-1.93409765	141.8416426	2.814437265	6.047162749	3.342578366	103.4899285	13.64112267	4.344786441	7.2813337	7.990375758	5.568928108	3.515447982	18.80130068	3.940417561	14.0665394	1.794990941	5.73108243
GSM1672628	496.8	1	11.95846667	5.668785812	28.2170514	4.524605145	9.427963566	4.820822562	5.704936694	3.668303409	8.377723453	2.674929598	3.084903126	1.693353213	4.694531408	15.38977677	5.992859273	10.8740448	2.106353402	19.87945563	2.802834851	5.928361933	29.40811907	1.91883528	3.438641476	10.17847308	2.850865413	-1.537592707	3.69260148	5.715284489	65.81206815	3.120025766	1.881143705	102.5458388	2.472168232	5.627917033	3.492173342	104.3823856	16.56665801	6.307300939	6.523216406	8.862139216	6.663072611	4.222013038	34.09016232	2.571907929	17.63893448	4.81417145	8.293156025
GSM1672311	504	1	21.03743997	7.013731442	36.30543662	7.004578096	-3.991213456	6.405603608	8.002099515	3.275008017	13.55648038	2.370450766	-4.173114302	3.721502248	9.022083418	18.98187259	8.253158757	19.84058942	4.626769634	18.4284893	5.099357929	0.191553083	51.32049634	1.987792502	3.001054925	14.37114767	3.376550948	5.519003219	4.5820151	7.49560751	97.16005246	2.190044594	6.235204812	149.171777	6.873637568	-4.875446835	3.845878693	159.0475484	32.35987803	7.345595509	10.60292295	11.84187772	8.739690866	6.010841736	59.68155791	3.502602899	22.14845029	-1.48434108	18.833674
GSM1672324	507	1	17.74550234	5.39068049	30.62315439	5.188944308	1.491941171	4.454097636	3.994027384	3.25938289	8.029474152	2.47454124	2.683165798	2.406374266	6.327731958	14.93639838	5.448931676	14.51003862	1.462486089	12.26853738	2.328547758	2.949069075	37.08029108	-1.482950831	0.408273018	6.429715519	1.400285035	16.37190704	3.916651536	5.819073477	87.88370589	3.163231693	2.337702027	140.9326126	5.571628158	8.955147772	5.080955024	132.9390066	26.44205558	4.31061267	5.637829043	8.305949929	7.219872254	4.597654965	36.52833698	4.16665307	17.16426164	2.032437187	5.651425689
GSM1672499	510	1	9.995063695	4.335890039	5.202680176	5.237584524	1.145492078	3.608559091	3.373829512	3.622574584	6.119585001	3.510030669	-3.382636004	1.426604492	5.561337615	6.357845311	5.156318443	10.11708983	0.896378936	6.782638485	3.621820247	6.945205734	20.57903684	1.787752876	6.637879317	5.611251263	2.595614442	0.528008103	2.144910829	3.173372882	60.82141334	3.839318153	3.829645373	64.32156148	3.391351439	18.15928047	3.457593731	110.8743789	14.70510995	3.69951009	5.813224231	5.852548936	6.292652869	2.486398674	33.01012259	3.48776913	2.346061635	0.614174104	8.567666343
GSM1672512	510	1	13.14403985	5.580497644	27.55061491	4.662735956	5.886241168	4.335152482	3.01255528	3.562238866	5.292489342	5.463628373	1.617266008	2.36414878	5.041139632	6.437236657	3.123392215	11.75101914	1.031344802	7.704712727	2.333316601	-1.469417739	27.12657251	1.112823549	0.222400705	3.124897024	3.323669845	1.522659674	3.730652136	4.007255484	81.34286128	3.921513036	4.407345766	99.74768427	4.843319958	11.71606127	4.194527728	122.0193222	21.5689892	2.157489761	4.681137044	8.568167277	5.605602765	2.150462431	35.99666166	3.262905293	18.72641326	2.297422415	6.318527244
GSM1672633	526.2	1	11.78499919	6.084042234	19.47835766	4.579063301	7.075161669	1.786580695	4.798693739	3.343872061	2.723690212	9.126028115	7.179850762	5.101746322	1.483987533	9.54659911	3.830210069	8.306642956	1.213794156	6.946663325	2.223812151	-0.970407544	29.9820002	-1.137661555	4.967515416	2.997269847	6.405647307	-1.670618453	2.334657368	8.298790772	47.46930132	3.896137199	7.391910282	182.7657884	1.47154315	6.355453904	3.100616786	104.6658066	14.86179317	5.36231942	7.984413611	6.302827658	6.360944225	1.493902131	14.57482704	4.234403804	22.55419847	0.294429981	6.773629683
GSM1672304	528	1	17.1208451	6.166492805	30.74522821	5.142976973	-2.815312503	2.073315892	4.279482328	3.734331899	11.41942521	2.200490686	-10.5174789	2.794312505	8.350839167	16.29049497	7.822543256	16.31145769	2.486954977	14.26341168	3.891444398	-0.505740832	36.86734492	2.339650443	2.911642158	6.75352938	1.396166858	-7.725901135	4.676511989	4.597146686	91.20682256	3.700861293	8.465110796	85.72175853	2.047563101	7.628992524	4.032976781	147.6039149	22.42360487	4.462975696	6.470919718	6.439689735	6.580336309	5.110709943	49.41155357	0.21306435	15.10395316	9.827432458	8.005186647
GSM1672323	528	1	15.86329813	5.376577323	29.40729404	4.762373102	5.029569123	4.381998584	3.872097785	3.926280475	9.301511836	3.69840775	-4.212952005	4.001549821	5.013577818	12.71155111	6.820944095	12.00023864	1.710415063	8.672755783	4.054265467	-0.016339467	34.71219727	1.652881009	2.927137192	6.277857148	1.42294185	6.58398811	4.191820674	5.431284855	95.62887148	2.488259369	1.965662852	115.43593	4.212297497	24.10992911	4.087007722	146.0785276	27.71346347	5.034017037	7.606365266	9.055711271	7.007254413	5.252929516	41.3246163	2.55191766	10.85321425	0.597179079	5.125772947
GSM1672596	540	1	12.75150176	6.568560735	2.929800295	2.37206131	-13.30105597	3.435385559	3.723512045	3.221854923	1.973498112	3.812322464	11.41556148	3.934209669	6.389860459	-0.198687202	2.678175197	9.651827196	1.205239074	0.750983921	2.648353445	1.713705221	25.51441455	6.16130042	2.566990699	3.328161245	3.863006628	5.073316526	1.966472357	6.73324258	64.88897292	-0.377640252	5.612268532	165.2620042	2.074049257	5.854243197	3.337666789	105.6372663	21.89013638	2.618875368	8.485697027	4.382128882	3.693207772	0.95527338	37.03381888	2.449878415	0.961102617	0.304108417	10.84207335
GSM1672605	540	1	9.080004612	5.418796821	12.94563885	5.007329759	2.723577756	4.240513117	5.125694493	3.743391839	5.23950668	3.381314971	11.88928863	2.893957923	7.009554933	2.436187863	4.385072978	9.730047502	1.294386486	11.01576455	2.987083869	-2.541191523	24.11590251	3.06283646	0.74343974	11.95654444	3.522148043	7.549730394	4.199134602	6.382593095	54.95746595	4.932795054	2.982914789	102.275852	4.22182721	6.878318301	3.389378307	101.6355228	13.74315489	4.70410387	5.705756695	2.371458266	3.959889454	2.998229792	19.34953309	4.101226786	7.72986486	3.572511397	10.63242843
GSM1672316	558	1	11.33655783	2.310478125	14.84638338	4.909980684	1.372950303	2.50847485	5.000916336	2.762960165	4.914829205	1.212060311	5.001253346	2.585530827	2.688102163	5.904588274	4.633064019	5.996979978	2.339021762	8.064887162	4.220452124	-1.42074182	12.77867387	2.743479848	3.808228012	6.524203947	2.459100443	-2.638022446	4.19586382	5.102127078	48.71139987	4.62058734	5.495290242	85.78753554	5.019861404	-4.112331195	2.431693663	86.72705611	16.42560595	5.199693016	3.168018716	4.753819711	3.585996154	1.025829205	12.29873471	4.878409496	2.999412192	-1.664475876	4.592974338
GSM1672471	570	1	15.45619096	6.278108339	24.10318943	3.995653189	4.281391994	5.406682642	6.591444028	3.582172734	7.052915722	2.405836909	10.63210491	5.707805709	6.869324348	11.97691967	5.968063598	10.81609572	2.143124732	10.6815123	3.748107143	5.641311634	31.0098149	7.22441779	3.158628394	9.861196574	2.891001298	-5.246052574	2.957309631	4.13510149	73.92959706	4.184145544	4.025817043	115.48063	5.768248028	7.169508568	3.784786612	121.0215439	19.99645502	3.556980457	7.499462629	4.624769676	6.692703909	2.521301322	28.52852249	2.989901523	12.6437343	1.844465021	10.48722501
GSM1672329	570	1	12.14219613	3.231231979	20.37787501	4.94691014	0.70988251	3.624693887	4.30437032	3.185161874	8.110576086	2.491896671	2.362205726	4.778410702	5.122442274	8.375341276	3.694729306	10.27038476	1.028011805	22.85018889	4.724306653	1.163479772	26.09587347	5.827973111	2.544209454	11.10107746	0.63410191	4.008428074	4.27978286	3.571540884	70.70213555	3.976853708	2.654337944	123.192036	5.525411908	8.890346701	3.506832714	113.7823007	18.7369505	5.182401062	4.909738347	9.288214689	6.295798499	4.631926506	29.01857875	2.53359311	9.894378357	1.815506731	6.094590593
GSM1672718	570	1	8.998500472	4.952079958	9.825797365	4.020418431	7.961947569	3.646988704	3.182120474	4.287380708	6.85555721	7.186824774	1.537864355	4.619307289	5.233501028	9.157992367	2.673179663	7.774539847	1.125034813	12.85313817	4.076154427	4.89667636	11.01110293	5.144702248	4.103795721	0.715056254	1.406215271	7.985706474	2.711507942	4.418107789	49.90059673	2.913890919	2.810772772	99.46815033	1.115829579	15.17567723	3.691036009	85.47648795	10.98917909	3.763041817	4.251744891	5.659021829	4.676583332	1.35825862	11.85137239	2.674494201	8.182146396	1.871585913	2.403273112
GSM1672700	585	1	14.37036191	6.445117211	30.97471489	6.150366531	2.661834314	5.199919762	5.142152571	4.376139458	5.61465033	6.814777244	9.405410267	1.286783523	3.124955768	10.76858096	5.837206472	11.66203491	2.661353006	7.523159347	5.023262678	5.943622438	36.73783979	1.535498064	2.551505241	11.07108061	2.313205393	9.080609547	4.529637496	5.099609988	85.75000432	3.662711835	4.210165003	89.08328942	4.577618766	4.721196595	4.86380612	123.1636133	25.44184715	6.987243889	6.600961521	7.534784128	6.520350129	1.818221301	46.3443222	1.099910173	12.88289088	3.981107154	11.90564187
GSM1672704	588	1	15.03081837	7.668754257	35.5891767	6.194715576	-1.282352332	4.466603975	6.257588578	2.619104348	9.78870417	3.219254945	4.377140744	2.48961625	7.542779127	9.849111401	5.591491643	11.82763974	3.035107001	21.29501059	2.204985481	-1.277723559	34.14630354	3.789241949	3.371329964	13.25124317	2.227761959	2.612154774	3.743581381	7.242615825	75.53116086	3.182479775	5.465297769	141.5597341	3.725458088	10.77272447	3.779119039	112.2055582	19.92870451	5.369979743	8.01884767	8.77848713	6.200857511	3.000053377	33.20728033	2.830762945	12.34662835	3.196203987	8.171063125
GSM1672454	600	1	11.00242967	5.044935224	6.921863515	4.542493696	1.757765132	3.258729823	3.37248808	3.463383612	3.830661643	7.390473357	5.724888345	-1.223114968	3.533014078	8.304323033	2.786926955	4.663700536	1.574099011	4.937176451	1.977603555	4.739626857	11.34165846	4.12072956	3.791250621	7.021185961	2.509780321	2.728422481	3.447984801	3.188800909	54.08369325	5.023511528	7.6211068	36.27959981	4.251916253	-5.737812601	3.855017625	82.12783913	7.840812631	4.643793712	4.978271249	3.93127482	4.049824169	1.453627229	6.678126709	4.245446173	4.868944771	3.192551193	2.429313138
GSM1672318	618	1	9.864412769	4.564412411	20.94598495	4.016988406	4.33443474	3.469988229	4.158002142	3.897768286	5.519607761	2.776682005	3.187744761	3.813542528	6.025434924	13.64896881	4.754642219	10.60452928	0.970232052	9.961817481	2.192580625	1.939346189	27.17531614	5.700499346	0.611431323	3.039707509	4.933214291	0.626605314	2.124771554	5.685566429	58.97500462	3.700861293	3.4861309	133.3062001	3.746506121	4.083998187	3.439477355	112.846834	13.48929371	4.499732677	6.29847939	3.616548677	5.844417554	1.853770746	25.95440234	1.587425353	16.92696445	1.427357082	6.418849472
GSM1672621	625.8	1	7.613795337	4.670288723	11.51482442	4.334410333	11.2730228	2.926381224	6.655594445	2.848051776	5.747881289	3.281614545	5.351682779	2.022266793	5.938688734	9.162522741	4.372494468	6.901885126	1.125034813	16.36257426	2.552031303	8.620920379	30.20914619	3.331043182	2.648904427	5.148797047	2.89491121	-3.729609519	3.929475904	7.937827004	30.23210127	6.746888841	5.382164851	182.3891924	2.016522647	-6.107030823	3.769203777	97.3443905	19.53056284	3.607837591	6.151648889	8.369435138	6.147089519	1.51701511	34.42924346	4.340364224	8.758693973	0.037399481	9.689438861
GSM1672352	627	1	10.65469945	2.894189736	11.89364384	4.221252771	4.950211695	2.753864088	4.613029089	3.837466731	5.586886476	2.80647276	6.110015793	4.678126163	3.410272959	9.409249018	4.578656489	9.201515832	2.046416573	5.242710459	4.830789252	10.10439967	15.2719719	2.037024075	4.663963417	1.708722628	-0.260507838	16.49639427	3.623103483	5.151709417	47.07343342	3.412928913	3.56376987	115.3065057	3.24311059	11.06735722	4.028101089	105.2855659	16.12093768	4.917465028	5.85604488	5.588779367	4.857459719	2.917096826	18.88691485	4.727737501	3.283140103	-0.140366134	6.775832488
GSM1672436	630	1	8.367283962	6.092165474	25.93029908	5.289413479	7.961947569	3.495699089	3.877549764	2.916715007	3.826418841	-0.383576356	2.03838495	4.092115968	6.122022996	3.472828853	2.241891584	6.444583827	1.827692323	7.209286202	2.183338148	0.202942141	20.47632705	10.15425457	2.91691181	7.326517749	3.546885989	4.627666926	1.754533115	4.130132406	66.8165674	2.928275364	5.986295314	68.82110566	4.934403324	-5.542226338	3.234085854	107.5528647	19.54560174	3.87738768	5.872516986	5.061875502	6.182407902	2.152491735	31.23491088	1.055647061	17.39837731	-0.122751308	3.39184787
GSM1672372	636	1	18.13226369	4.929428656	29.74806282	5.076649972	5.795568899	4.27003525	6.445293748	3.978663644	10.57949642	1.97071674	-7.140821258	4.908119518	3.687406975	12.93872281	6.621346954	13.83260604	3.000097355	19.49992131	5.951895074	4.053704858	39.15747623	5.99302703	3.516602965	13.0538328	1.616479452	4.733652807	3.694642166	7.496338045	78.50345463	2.713653986	5.07837193	146.8171215	1.560643109	14.00872461	3.556037007	131.4012642	27.85467811	5.769533711	7.152204428	11.93217619	6.757714185	4.876821232	47.80928626	2.241658625	14.18802841	1.422904781	6.283819826
GSM1672384	644.4	1	17.41047713	3.238451009	29.64153934	4.00997651	5.543457391	2.745915955	3.111462635	3.65517137	9.246958353	3.55152338	-6.082100604	4.187455732	2.104402619	16.34795098	5.861216156	13.62977392	5.416022089	19.00712189	5.239814871	-0.580804299	30.55876567	2.333242948	3.795980752	9.437486913	1.358700415	2.65092304	2.210418609	4.490240268	96.16810209	3.186747388	2.585546371	72.18789968	5.581755753	9.750734252	4.227976934	125.0736868	21.09064783	4.041677789	7.18536591	7.938667046	6.484755501	4.624347123	35.57189092	3.061486367	13.34050311	1.526312577	7.56886482
GSM1672366	654	0	11.63730435	2.729983497	23.75536982	4.252682538	4.764205787	3.5731973	3.54811582	3.816143	3.500757621	4.303291949	10.16891719	2.79719943	4.559276946	7.493744264	4.384374026	8.19075306	1.614853536	9.928537237	5.318465907	7.515187563	18.75118491	8.691050088	4.537955721	5.458918851	1.741915873	6.359879936	2.715397203	4.697297466	63.97637508	2.005280922	1.411018695	52.35031669	6.794945948	18.21491291	3.073530141	92.16054467	16.57642458	3.844050722	5.827672631	6.914276586	5.405736755	4.302924593	23.41130318	4.663040585	4.825055629	-0.426710669	7.22274443
GSM1672668	656.4	1	13.46927387	6.146951818	21.87058822	3.511665976	1.549330328	4.15938819	4.211629921	3.171674037	1.690493393	2.779929159	8.571617622	5.388370108	2.548572715	10.97468411	3.798250789	7.668719425	1.450513074	5.919041764	2.001808696	6.351260603	18.00480664	3.716436299	4.969555385	1.885054726	2.944446389	14.94769626	2.269449515	2.292538348	80.25868213	5.56228643	7.887028171	43.13705525	4.8996794	-5.426975949	4.053592009	117.5213471	15.9398903	5.151028798	5.182125594	4.421956217	4.958208984	1.349915632	18.97633829	3.618436071	10.31375209	2.582255955	5.245042321
GSM1672480	660	0	2.189300715	4.96267931	-8.95849695	4.845658864	7.109177058	1.757488614	8.678653426	2.481675397	4.869005676	2.69869511	4.628061467	4.190296158	4.713897063	4.315507406	4.507745764	6.175072441	1.677499524	11.39370735	1.625214647	12.31564982	27.07817022	2.527346797	3.379489838	11.22707305	2.753338041	4.204064643	2.574830998	7.887494842	12.87844767	0.328562971	4.18681827	172.8592368	-1.614251282	6.83852128	2.775785194	61.22827302	20.12297916	8.016254122	7.804365759	8.982888768	4.580549838	3.1776498	9.735288046	-1.160128679	0.575518088	6.376059732	6.423005278
GSM1672353	669	1	9.908100922	-0.214179194	15.34388416	3.539191463	5.414450881	3.759584058	3.212365115	3.450139084	3.793809244	2.404983006	4.265812809	4.29980936	5.742948249	6.642467245	3.587306876	10.13007763	1.586960923	9.033676925	3.059752872	9.035669665	16.07076323	0.75065072	2.82717767	0.602967688	5.417787984	-21.5035687	4.030828008	5.781517236	54.27799348	3.628317721	0.9969289	118.9138619	3.194138886	8.398343419	4.523888114	109.4439626	13.10761934	3.229058445	4.548270743	4.104602087	5.155747406	2.295984855	18.41111504	3.598485226	5.28326552	2.014657325	1.301068463
GSM1672356	681	1	13.13418504	4.496692931	29.03736838	3.997400443	7.075161669	2.729272757	5.160374259	2.605679005	5.612984308	2.282991067	-6.462163648	1.165625665	6.635079772	9.640951093	5.368359579	8.718466275	1.502076408	10.25104384	5.088237031	-1.108339787	26.17267541	9.885528961	2.441979044	7.995356035	6.054186963	1.036520752	4.003178773	5.998093086	62.4251159	7.15678223	2.314314523	150.2952493	-1.410758372	3.084864101	3.930087247	129.4529366	16.85887708	4.974090557	6.596966872	6.6372652	6.091478705	2.373689446	25.5631418	1.305312696	13.8442261	4.014084985	3.39184787
GSM1672515	690	1	-1.301997912	0.389695048	-18.35845595	2.201302616	5.051675189	2.313149272	1.007286731	2.935361502	1.219574124	7.619752097	11.62410545	3.359894588	2.638159158	-6.618256784	1.202013556	3.895287198	1.100034409	-7.140265608	2.923298441	0.24695812	-3.455138963	3.844539022	0.430995734	0.039123894	3.702534537	8.275118331	3.918845126	3.260152222	16.22659662	4.239624509	5.108593743	49.18667987	3.236380523	-7.042163852	4.167402805	60.82092806	-7.994005329	3.452295994	2.686382641	-0.464343276	4.731582842	0.978239915	0.822400317	0.664050348	-1.64670933	4.074389084	6.31431088
GSM1672580	690	1	15.98579928	6.460867631	30.94003837	5.667974728	-6.783400471	5.150998266	7.421345649	3.522827751	10.91354487	-2.648867501	-1.76592745	2.287335596	7.762939295	14.26593185	5.552906819	15.56581641	5.373546882	8.616409375	2.639486046	6.217731182	37.02765616	4.029821755	1.016570988	10.84271428	2.870962239	0.035741629	4.790620829	7.140844849	88.63452144	3.70825706	6.619750619	165.1880999	5.277241644	5.672591711	4.285858428	164.8732061	35.05394213	7.319488891	6.781869138	9.877102485	6.256997646	1.812204865	38.71898485	3.983665472	6.997942474	1.116609246	3.882611519
GSM1672588	690	0	17.69300912	6.240481056	30.13778398	4.915006118	-5.709943317	4.88102118	6.778688435	3.585119943	8.099481968	4.303291949	10.6878818	2.950080817	7.243991023	11.80816322	4.59322108	12.16843937	2.552283763	13.51854139	2.051499901	1.483308813	40.24692022	3.318672393	2.476559543	13.46638597	2.659287328	2.262698841	4.385503521	8.175947604	82.73102873	3.680109515	6.896614019	180.1345856	3.106952149	13.27788102	3.746941388	137.0462346	33.65460492	6.824091583	7.913071729	11.36470783	7.613359353	3.259524578	46.10628086	4.332835634	11.29689303	1.571781788	10.16852992
GSM1672374	696	0	21.83975728	6.280027692	34.25991624	4.627928165	8.879756763	3.474123348	6.294134093	3.362451896	8.818419502	4.059823608	-1.892304879	3.404536067	7.45913287	16.55152313	6.596854598	18.15049261	1.327056005	16.74415248	3.372024656	-0.611543247	45.88565005	2.175048587	2.586059137	8.66372028	1.892249859	3.557785928	4.03334701	7.071217406	90.48752105	1.701789578	1.557301441	171.1711642	4.56966694	4.05148371	4.829383211	152.3374061	31.80689962	4.572819962	9.699378097	7.906277183	7.573528373	1.777865332	40.56917496	3.512703989	17.30355986	0.815444492	4.387886426
GSM1672450	720	1	13.76842352	4.486833901	14.3845842	6.434879974	6.226148992	4.522708738	5.757542851	4.224417332	9.173986922	5.184974585	2.168188381	-1.41880902	8.420904471	10.46497594	6.768503128	13.27601501	1.450512635	18.43927077	2.059352266	-0.854134101	37.87599327	3.778938462	0.063579844	13.11247548	4.646692234	9.550014169	3.902077001	7.194334223	75.35372195	4.860803876	6.565563368	154.5999887	2.352927761	-3.41366171	4.466459261	136.2576512	27.85468276	5.403546907	7.715676176	7.958267273	6.390323873	2.2211416	40.2942045	4.455780802	9.899241781	3.863735492	12.33984492
GSM1672500	720	1	12.40835222	0.276457377	29.06198669	5.899458811	6.281725176	6.324167023	4.652797672	3.914114175	7.243775164	4.275659186	11.31449923	3.64259362	7.14780221	11.2655353	4.958686281	12.48377183	1.687908549	10.35144052	2.238967913	1.373507617	36.6549449	5.957577468	2.767343914	8.987032541	3.609763819	24.28133064	2.373558799	3.787709274	67.50055746	3.489827748	5.570717363	66.94649754	-1.699025697	8.521113933	5.774730298	131.6221173	21.39890453	3.006793319	6.378387885	5.256828973	4.426515565	1.546395574	37.19814528	3.424013493	11.29689303	2.517059459	17.75519302
GSM1672658	735.3	1	10.05629836	3.705885798	11.39685824	4.08668927	4.181054472	3.774928394	3.448059963	3.380065159	5.326108072	3.979309858	1.88349629	3.547957284	3.652161872	17.26117971	4.586566523	9.506559732	1.677499524	11.58095641	2.248816984	-0.824854843	16.85950204	3.4005075	-0.604461217	5.63612186	2.462089124	1.097558887	2.6025263	3.918995786	49.80297739	4.545322702	-0.4214781	50.2027352	4.876715546	-6.734309068	3.757250198	91.42800443	10.72603908	3.512579692	4.494673544	7.045550071	5.428616979	2.357058387	11.87434112	3.159755568	3.929729197	0.983502332	4.871314963
GSM1672681	742.2	1	4.072293824	5.620488013	13.34116389	5.131784149	-1.63276595	3.968742695	5.502437185	3.442135706	6.221618515	4.149062271	9.707098226	3.328567789	4.879910652	9.074937427	4.953661735	9.042756264	2.005625437	15.7103883	3.923901245	-0.633084753	20.52834757	4.540306465	3.610485147	10.62591785	2.6527627	-1.835246344	3.961674045	4.574394022	43.64342216	5.012420799	3.573738481	89.24901713	3.476458589	10.22120991	3.633119826	63.42824821	12.78438181	3.995060954	4.84901472	6.62440095	5.909087425	4.165978772	15.46745848	3.710904824	6.169904679	2.723229578	8.299575194
GSM1672414	749.1	1	11.97832261	3.696199028	24.1423495	5.222231572	-7.386150004	2.437934084	6.759783548	3.468253965	7.365781896	2.651506809	9.724659392	2.659484788	5.256875497	10.23411811	6.00329345	12.34836302	1.219314981	9.703832908	2.279387322	-3.323625443	37.90319822	3.683710904	4.038167688	11.53836342	3.483386404	-0.718392391	2.917716209	6.51187365	65.63575101	0.353465494	11.8044427	141.5278125	0.428772612	-9.332412606	4.251384082	122.336848	26.13822346	7.171571233	6.710800395	6.280596148	6.55869295	4.330966134	32.55934701	4.484099009	20.25681014	6.319500113	3.632241213
GSM1672489	750	1	2.164851382	4.11809051	5.022521813	4.799795533	6.640083592	3.641798478	3.951301295	0.426236372	5.039726882	4.628718995	2.307605968	4.295458195	2.597713958	3.404058461	4.025088621	6.132822811	1.897516847	1.750301468	3.910168958	9.048498578	11.36836846	9.912782434	2.569645744	4.500855134	5.598895045	11.22530474	3.925196541	4.568638951	33.68336923	3.67901096	-0.471015371	87.92233862	3.676715139	7.678093942	2.540073733	61.7555556	13.78435798	5.257988867	4.765831668	4.3094622	2.965180716	1.324320067	6.582499075	3.578772577	5.11713274	8.374082753	5.277244144
GSM1672527	750	1	11.3512866	5.313179633	13.06956844	4.212641722	4.377704362	5.487912558	5.472626523	2.49472161	5.820876521	3.59758084	14.71973174	3.998220854	5.560419645	-0.791918942	3.815167026	7.139156006	2.20101417	2.557690222	1.900870976	6.013114058	17.07819299	4.72850284	0.500582072	6.400315628	3.80139359	9.270101502	2.79171807	3.607678731	56.13199263	4.336886538	2.951326115	63.38461727	0.649227163	4.926348106	2.295391287	108.0378765	27.63056607	5.126554464	6.422059297	8.091583815	4.660465054	1.759415656	29.85240232	3.022768259	-2.998873438	3.64891456	7.304554016
GSM1672597	750	1	10.36799333	6.593020038	15.17982718	3.17061577	-15.23647016	4.072463128	7.698722493	4.125610324	6.321324357	-0.398805017	12.78247443	1.485686139	6.402775332	5.801782866	3.533394943	9.681358121	4.131486026	10.63044626	2.494324357	1.001052606	28.29602705	5.813209929	-0.480790919	12.99323552	2.598481204	6.255358436	4.204371775	4.963707123	59.52350612	1.022318828	5.353425589	124.7214188	0.696527138	10.82894552	3.252869109	97.9290986	23.62226168	7.138648714	5.451400926	7.753638195	4.96973589	2.712965063	25.35492588	3.437988283	2.55812407	2.558859739	8.85321188
GSM1672282	756	0	14.10808666	5.561825286	19.11508858	4.496655325	7.541518944	4.347716277	5.210011788	3.720640749	5.421172855	0.458120679	0.395437303	4.961495975	-2.527007751	6.415873399	5.154865149	7.766967073	1.727143016	9.032259817	4.885019805	9.473121156	16.17917343	7.180559865	4.329169146	7.541192019	-0.654575885	11.16583188	4.255740601	5.175600076	80.20532213	3.219394333	7.664732216	83.41642972	4.910521853	10.82053617	2.878354148	111.4753491	18.97864122	6.108714678	6.255910153	7.378195668	5.349842567	3.857951572	27.55316211	3.59059031	11.70306984	1.671936544	5.174620705
GSM1672712	778.5	1	10.06172773	6.986188824	30.31446827	1.352307851	18.58197466	5.633348064	5.286125464	2.380878167	7.021784917	0.184845027	0.534475745	1.22849593	2.769883591	13.49614379	7.222244731	14.58586887	3.043526918	19.28552863	3.059752973	1.484933793	28.71568477	9.550912685	4.369068674	4.792532347	-3.077564442	27.75636934	3.393987979	6.500609188	78.55443798	4.395923535	0.125959709	134.2268849	5.718965946	-12.4393328	4.816435474	135.8746202	16.57321705	4.154323563	6.364625435	6.981399025	5.256456215	3.63611212	39.57261093	0.675478264	12.05907357	6.203939076	4.389791738
GSM1672438	780	1	11.79372155	5.894903237	22.33249559	4.565432642	15.94038684	4.227595878	5.741166711	3.74673151	6.847595213	0.528569121	4.884375097	3.156196194	8.537162998	8.684909164	5.494239634	10.51985641	1.567920666	4.190284052	2.643012381	6.893664798	27.35873623	1.523768025	2.963074478	7.335270965	5.271426237	3.212209788	3.216822729	5.261675403	77.19413776	3.111075661	2.661569773	121.7250397	3.980082874	-9.544241561	2.999547861	128.0772324	27.78755471	4.234866102	6.456946207	6.628434325	5.331735146	1.873817976	32.93173093	4.839486869	12.60941987	0.454793483	3.916910169
GSM1672478	780	0	10.03814745	0.977347926	15.27392598	4.901754031	-10.29927275	3.752483842	4.769479571	2.44495985	6.854801947	3.164336499	8.202928957	3.476859578	6.445344392	10.79678601	5.729427972	11.00621285	1.289123397	7.149827607	3.102234702	-0.351480437	24.85898683	1.5578614	5.045685478	5.971990686	6.868178339	4.807502422	4.812429312	6.383244067	53.47412347	5.708384479	4.084283254	133.8625753	4.659679318	-4.670507691	3.212130887	100.8735402	23.70077284	4.85788915	5.931511772	5.41546109	4.65714637	4.291656198	16.26868643	3.338299607	5.85538796	1.565224363	9.312638174
GSM1672591	780	0	18.62191201	6.632791052	31.52147062	5.972154968	-4.944467158	5.930406258	6.464716142	1.920664872	7.875720979	5.59315586	13.69973804	1.972193778	9.845844375	9.620749321	6.908123274	16.06719439	2.005625437	8.505362586	2.913104622	-1.084827051	45.36066615	2.514417809	0.627797894	10.58632994	2.258846671	7.101744015	1.449099684	6.69616854	91.9303143	4.999664708	5.036759603	165.9125528	7.468056676	-5.637728523	4.423532122	145.2264927	33.93842777	5.972234584	8.534573277	8.369851661	6.114285858	2.077132874	43.91910281	3.414280372	7.204511221	5.14331895	13.03633158
GSM1672684	791.4	1	5.517603787	5.208727034	23.17573465	4.443135278	7.688383533	4.29042356	5.407728898	3.21752535	4.952976341	5.077844333	-1.185936763	2.430183978	2.523520062	9.500295677	4.568588934	8.772442957	1.443444368	12.13012405	1.684887364	6.145373565	23.51805917	3.08461408	4.846944444	9.782081394	1.741915873	0.558378804	3.842436046	4.405462063	50.69584621	4.830456105	8.044844131	63.10881159	1.919998558	11.01547758	3.03012261	60.97513356	13.13698873	6.741981258	4.134171235	8.725792548	6.176298429	3.476980976	26.50216331	1.859698112	11.15393637	4.446486246	4.229110397
GSM1672702	807	1	13.68791822	5.062221964	30.48735484	4.76523319	-7.754701226	4.108053525	6.252772133	3.373624961	6.423553033	3.654694601	8.005807268	3.224607812	5.789908177	11.93979256	5.718091752	14.0873067	1.718940857	15.17084066	2.13368536	-0.357430858	41.8111367	6.152050828	3.285672569	6.153305723	2.639036963	5.679432327	4.506101978	8.073742647	66.0046661	2.696980885	9.018511424	180.6129928	2.513102327	-4.748399887	4.237853918	122.0777175	21.6445669	5.500132463	8.586062965	7.298660861	7.375483798	1.68312783	50.32506054	3.030800343	23.73014979	-0.001798367	7.620233312
GSM1672288	813	0	15.51444183	8.361113416	26.79210502	5.42756093	1.671966827	3.267078409	9.481805846	3.093386756	11.34091592	1.601062462	9.807332377	2.958938473	-3.214430082	11.69011345	5.429300338	11.14124136	3.843673557	22.73798661	5.80816151	0.31380119	34.97463802	2.551534107	-1.157897123	12.68784034	0.136821003	8.847206188	3.624220862	7.709917014	82.07551915	4.139591745	7.054027361	145.368534	4.44046992	-4.666885813	2.96396225	127.6465759	18.40565352	7.011190667	9.598714189	9.073834492	7.180643666	5.299967023	38.40626683	4.544027106	16.74305868	4.113726296	7.943651946
GSM1672293	828	1	11.29923172	4.349643661	20.17781111	2.182704763	8.211236272	4.369931003	2.062962049	3.919052021	3.257759635	4.2381804	3.643999721	4.912967337	8.047389803	5.090877537	3.792237158	5.703270438	1.58066396	14.46066226	3.186037746	8.623650717	23.07897398	11.62391765	4.482257237	5.617094089	6.06833075	5.877531787	3.7601127	5.403862072	55.0848534	4.838424523	0.679161577	119.8709456	3.805610619	16.60188262	3.193449907	99.66584185	13.7499253	4.464728706	2.462331575	4.501248303	3.956834718	1.601757763	23.45463828	3.44201607	13.91834865	-1.623767033	8.624750016
GSM1672622	828.9	1	1.413920298	-0.03025615	-15.74311106	3.335478315	10.39752024	2.885562818	3.506490568	3.130992215	-0.550956282	2.476289708	4.345905686	6.207169564	4.567158242	-2.014743301	3.158548215	4.911584874	1.250086625	4.793775989	2.518700961	7.321901707	1.400159926	10.18050565	5.813898039	3.741337282	7.037776091	16.66674171	3.383891386	2.300651383	21.57920463	3.872621504	2.430630278	45.05100228	3.677786127	7.146216062	3.739589572	71.54535542	4.825972974	3.324415571	4.658749009	0.450936287	4.30936447	0.752579129	-8.710322692	2.091065481	-2.744034483	1.505613414	5.18050999
GSM1672575	840	0	18.07772189	6.654274416	38.74809574	5.626939225	-1.841188944	5.841474227	4.066335343	3.67563102	6.851282674	3.422428653	6.661700564	3.256950674	6.254972796	9.20563642	5.017825589	13.16655329	3.310550771	12.25185365	2.682560317	2.680501814	36.0612318	4.789939314	1.984723876	5.361828711	2.444380507	-0.255732528	2.324523529	3.961525932	93.78931554	0.016053348	3.982410774	97.05249141	4.749941247	12.28714465	4.880574384	152.2240889	31.94116966	5.849494118	6.054122969	5.332803862	7.246831995	3.454611551	33.31290257	6.100033605	14.83709268	4.587621238	5.499772818
GSM1672341	846	1	13.47973307	6.708560514	24.62600534	4.55531313	4.092307379	4.652545011	4.46784573	3.980563457	6.395900247	3.985083868	2.915129222	3.662051179	8.94123197	9.414004755	5.420311543	11.00621285	0.955816402	14.57187802	4.373234054	-0.917720601	32.91776272	0.168272347	2.894854185	4.507960232	2.332546687	8.188702041	2.299616772	7.250625187	72.00999021	1.049378531	5.613588507	173.889368	-1.101559991	5.426134305	3.950740753	124.7197252	23.60972656	5.28437332	6.625854359	5.17083657	6.743447462	3.375917586	41.9164101	3.312121208	21.46350197	1.22376519	10.49195612
GSM1672671	847.5	1	13.41286163	4.123733451	22.21575804	3.955803323	9.529848315	5.017612408	5.858949446	3.472349394	6.117833299	2.790223918	9.437877208	2.067479128	4.711374919	10.13984703	5.065670877	10.16437006	1.27245402	11.64978427	3.352451876	2.410908534	34.40708878	4.083511057	5.142090751	7.545833208	2.61406947	6.535323773	2.311904995	6.958083359	55.91897166	6.663048074	0.521906224	121.1180895	2.38454998	11.01340724	3.145962153	110.6446442	21.26156865	4.129589585	6.513367905	8.007695899	5.287279288	2.592827342	29.994222	4.136399081	11.99147644	9.994313042	9.922648487
GSM1672437	870	1	8.183007371	-2.467992082	14.38711663	5.205457936	3.632091772	3.541613702	4.840900051	2.83114511	9.178613385	4.331399587	-1.029912034	6.032684716	5.875852604	7.944718777	7.635363733	10.19669903	1.190839533	6.866367786	3.360644945	-2.548478953	25.1155053	0.74642885	3.430198539	6.119202356	4.248228727	0.712925166	5.312435571	6.107205575	37.16289944	3.72565474	1.560374586	125.7490408	0.006338052	5.127448157	3.050728268	75.72939478	15.94287485	4.948099704	7.346173026	8.853380259	4.88252317	2.650846457	16.92069302	3.690388884	4.661198806	3.439430155	7.787737292
GSM1672363	885	0	11.41388847	3.463727015	13.83319087	4.30408092	-0.48398282	3.348662988	4.945888112	2.907080957	4.332660943	3.023218878	-9.681571519	5.417067213	3.668466546	9.494112641	3.852523803	7.764821729	3.010806584	12.13598324	4.207006958	4.725818451	20.5667656	5.917418593	3.561412039	6.895432898	2.508285981	12.3511794	1.997022855	7.691301637	56.68801036	3.598424954	5.144513361	134.0549614	2.289629774	9.038072779	3.573362699	100.1868303	18.89948669	3.205981557	5.97040916	7.809895692	4.480256823	1.858469179	19.77124889	2.409511836	8.388509884	-0.459490456	4.86335156
GSM1672306	888	1	18.43950586	0.85128596	26.36753312	4.772981428	3.771940687	4.62743309	4.547212663	3.38553462	7.716801553	5.595931044	0.514266032	4.865812906	6.942404864	1.093446109	5.840788275	14.68724236	2.408756957	16.6861328	3.897470914	-0.339273502	33.65345699	1.119415799	5.953184153	5.828224078	3.806992426	4.159791966	4.173815199	7.223294022	74.17976706	2.819839825	3.471911868	158.5852336	7.079457017	11.35374741	3.857349009	129.2460238	27.71346347	4.579749312	8.155913474	7.340942382	6.591849492	4.342435018	32.10942003	4.233856778	22.98334615	2.243437355	8.171063125
GSM1672502	900	0	8.812633371	-0.112024377	18.57304562	4.959754535	5.392856621	3.343756561	2.389726748	3.671660578	6.266604273	0.479877777	-4.524556615	5.455961555	5.888885307	6.802856372	6.367999034	10.56748386	1.316222301	7.824267617	2.032106066	4.429022194	17.54769859	3.939692283	4.674221788	2.74101229	3.126617579	0.810721195	4.197941752	5.365859795	52.01408915	2.631048119	3.109199155	73.87159045	2.998972128	7.302189548	4.162299837	125.1201932	15.9527111	3.940029672	5.420364337	5.532282146	4.712391827	3.710927218	19.92690073	4.23329661	3.577644097	8.778262885	2.982050534
GSM1672593	900	0	17.28030336	1.9582485	29.70399741	5.928305138	6.668862815	2.594206735	5.207633072	3.616065226	9.802476616	8.824931494	14.22949531	3.430243355	8.853482765	10.57653699	7.514909134	16.82362439	2.068551127	-1.513522499	2.420110155	10.59958495	38.63281661	14.91989362	-0.770885191	10.98721951	4.325446448	0.535634161	4.610249488	5.001465165	101.7742847	5.417921916	5.924689704	141.2408368	4.755953856	-6.79062515	4.638929796	156.5229374	28.96467628	5.242172086	8.431777028	9.524640609	7.240490833	2.239656827	39.10417318	3.337608021	5.319282387	1.052476315	14.65145661
GSM1672617	903.6	1	14.96628816	6.063479825	30.33446458	5.328264915	13.10327117	5.564948855	3.787501309	3.790624683	10.62679557	3.676750855	-4.702830506	3.927217928	6.209889057	19.80484632	8.604114756	13.37133648	1.299771121	11.47671719	2.434249872	5.678767457	39.54507	2.360649729	5.261641207	4.539969	2.465954951	-2.498564996	4.843213087	5.081230889	80.57951867	5.824063857	1.832671588	71.07409683	3.525815016	-5.22489261	3.901989818	126.2024991	15.8287999	3.248672311	6.600145209	9.660666645	7.18350414	2.035307228	36.2941049	2.347995228	18.78019708	1.42056494	12.2518531
GSM1672693	906	1	14.77658475	4.998182117	22.67158647	6.261163221	7.041351003	3.592709835	4.227622698	3.744705876	9.112213695	4.192637459	8.304956181	2.386897909	8.038651562	11.38194975	6.809905918	13.83764491	1.275063599	10.88486735	2.179808779	-0.066518907	32.70537977	3.670990259	3.107701543	7.113061654	3.959545881	4.427898339	2.592458133	5.880272043	72.13146332	4.64775125	9.872896842	129.6777179	2.517048346	-8.848152483	4.019748058	130.7770292	22.22589276	1.303717681	6.275529559	5.833083255	6.28255121	3.319558178	36.68840153	4.588329643	6.006512706	3.102463624	7.051130063
GSM1672405	915.9	0	15.62703728	5.898857063	24.27919431	5.247073776	2.734396539	4.09316884	3.739951965	4.19320416	6.632532443	3.252667527	11.56105361	3.840355909	5.445172898	15.24434828	7.650355609	12.85338272	1.543230717	13.13207959	2.73106563	5.704072666	38.72366476	1.607753377	2.944251858	6.597332986	3.409432517	9.700946313	3.985185059	4.802656019	91.97134366	3.995410324	4.69636924	101.9669179	5.315641242	12.56194677	5.34716707	132.8829425	22.55123225	6.432624613	7.9450941	8.528543708	6.950636641	2.758186918	36.70067792	5.056460718	14.23397618	2.648820415	11.92027424
GSM1672687	921	1	15.56755853	1.677623111	27.30264387	4.037323111	4.341430729	3.496722858	3.916598831	2.588918157	6.616554502	3.481282604	-2.960894278	4.102126218	2.25408232	8.916628575	4.832553021	12.25791963	1.340638406	12.27723624	2.586493955	7.240258493	27.59318694	6.394871292	3.77335168	4.202308742	2.905575297	-9.561103016	3.925531754	5.565809348	77.90754675	3.088267015	4.025817043	106.3827904	4.980138669	8.420583787	3.20604345	119.5128243	22.41957514	5.144870111	6.985711068	6.155483599	5.841072315	1.903154855	27.808364	4.940078878	6.827396632	4.140968214	0.860129073
GSM1672466	930	0	5.239238934	3.413936851	-8.227025942	3.890899086	1.885818896	4.429219024	4.878827853	1.636249579	4.700261482	5.202366032	-2.273038614	2.297290442	5.233072556	0.234148478	4.216427571	5.496213768	1.327056005	-0.176371775	2.783930336	-1.586332505	11.53240033	3.094669523	3.611720621	5.338733009	3.565392703	-1.516643303	2.355586649	5.439761952	28.01112501	3.437344488	6.002710906	107.8158823	3.952658304	15.12035026	3.353054644	86.88340627	18.80194872	3.164431913	4.762544696	3.933264538	4.252529266	1.479792012	24.21967821	2.920585276	-4.38719085	-0.235874214	10.39365502
GSM1672399	938.4	1	13.69143643	5.731973776	27.18677735	4.862453301	8.52187472	3.17216395	2.03843041	3.560292391	6.71069266	3.090468088	-1.627956639	3.622386133	5.89144965	9.660835046	4.499653738	14.20869017	2.59174375	14.79300142	3.011669141	4.073160043	24.92006997	0.75065072	3.475228956	4.513819595	3.208832143	6.112693294	1.64966813	2.817771191	72.43041025	-0.416276658	3.385481562	46.22289551	5.447887458	-3.324012713	3.971055736	129.9333398	21.11825204	3.69774385	6.150857409	4.968448623	6.116597405	4.604129912	30.47654659	3.80307296	12.80952901	3.161388757	7.057397836
GSM1672651	951	0	10.37345896	4.71986958	14.63777414	4.563227774	12.01373938	3.430942266	5.286126145	3.792382009	7.485195982	2.633907405	-6.895108659	6.282876654	6.312329672	10.40244117	5.164260127	9.52424745	1.597680403	5.09464989	2.411169964	0.231599666	24.87453496	6.501691697	5.161435867	5.285960158	6.125422762	0.671085705	3.230096989	5.692085789	58.33730354	5.807227141	1.227837817	88.49604538	4.57855718	-5.393433577	2.850535432	114.9244705	17.50948637	3.98169508	5.662330797	6.849311074	5.668157134	4.090003622	19.3233774	3.234142894	7.532738014	-1.994452222	10.74719379
GSM1672409	958.2	1	14.05098732	7.233010778	24.60157041	5.073288589	1.558542829	4.055641118	2.270112311	3.814945618	7.289497145	2.960275487	5.469423345	3.654291702	4.503189257	11.19946927	5.459020333	8.328679232	2.759871176	11.60509631	2.934014943	6.879276042	32.49070982	3.830926044	4.631893239	8.549459947	2.491541159	-0.17324796	3.152614637	4.216135403	86.68767808	1.499308788	2.675019244	37.9948939	5.111974166	10.30454219	5.116986815	122.4596063	21.73298864	5.276431854	6.833094999	5.536399425	5.698839946	4.612098943	38.05907686	3.43165543	19.23601027	0.152810885	7.306594827
GSM1672460	960	1	8.58094047	4.582609641	17.14906197	4.032613846	1.80194183	5.363846299	4.574901548	2.719210312	4.600468371	3.426982802	7.347284089	6.144041078	4.783238184	3.195198951	3.289890651	2.565521324	1.965727592	9.861491661	3.291783333	3.381512906	19.88749515	12.30610357	3.941402734	6.394316809	2.658533317	8.854350053	3.491050917	4.539104127	61.36780226	4.661771458	4.871691428	60.93934523	4.394443433	14.49968545	3.064514418	88.99873744	17.83711363	3.036749944	5.897701586	7.67073525	3.242696553	2.101712044	30.42206656	5.542326607	4.376474786	3.009742816	10.23743758
GSM1672600	960	0	16.44982128	6.234720903	25.66806134	6.156927053	-0.789499275	3.059119392	2.86358368	2.18164331	6.109541271	-1.463754823	8.833105157	3.4589088	6.807552907	18.32498562	5.235648251	11.21419958	2.482693544	17.08159323	1.410010105	5.03051677	35.3878495	4.084521319	2.781212934	9.601008889	3.647614868	3.578705658	2.270032708	4.181633906	99.53624194	4.694887821	1.602720799	136.7194322	6.666489782	-2.268795276	3.544211422	137.7134561	23.541047	5.082582028	7.709800907	6.757703109	7.368538461	3.199262593	41.9837134	3.428854591	8.951872607	4.458057093	6.084659048
GSM1672606	960	1	8.104143479	5.434476076	4.463333142	3.600025015	4.092307379	4.342914316	4.865125272	3.27859183	8.171425544	6.899518394	17.31585306	3.507363237	7.262214085	2.324205557	6.57608911	7.592710601	1.850294024	4.468713138	2.862136535	9.183276853	25.68747491	7.084152621	1.896433783	8.994909332	3.242311144	10.92892706	0.781934593	4.003306256	62.18928435	5.552882489	7.694755267	132.1681624	5.988057907	-3.101895104	2.003593343	111.5786889	19.72562718	6.46732098	4.333105986	4.283101424	5.048534006	1.879834412	28.69603585	3.611129248	-1.813862367	0.995271222	9.698454463
GSM1672388	967.2	1	17.18613239	6.907444887	26.95348561	4.27482898	-2.493107248	4.739401648	3.472289723	3.863007547	7.136245366	2.565535632	6.070191778	2.45806388	7.187237903	14.62561123	5.421659335	13.97406645	1.987496044	9.578451523	4.590181545	-1.082539934	34.59730158	2.05074712	-0.551508231	6.75352938	2.711025253	0.008686928	3.97873759	7.021864112	78.57909707	3.337177326	2.762264979	152.9817763	-0.287091851	9.929229323	3.428429296	137.8863108	24.00329269	3.559507438	7.686916257	7.916780141	6.175328898	4.433200208	34.14260571	0.463528348	15.84468356	2.165100338	7.926566964
GSM1672714	978	1	12.29987938	5.240066706	27.24009411	3.519661742	4.660297437	3.579977153	5.183430549	2.980237911	6.608402103	1.648021313	-8.637188606	1.787488938	6.430854234	15.401669	5.466793214	13.03018963	1.784820261	12.86938586	2.314795251	5.326335982	46.37706297	4.744088383	1.932206126	7.03002737	1.843600947	8.307202669	2.793943025	5.879637948	84.61602251	5.107482797	4.147453468	124.9660814	5.169581361	10.23012642	5.488191307	114.9409051	21.18073023	6.383252576	6.980716981	6.25830171	6.271239418	1.728726169	34.25458301	2.998777143	32.43753228	2.626144489	5.968152642
GSM1672357	987	0	12.77493317	2.703397207	20.53249818	3.657994319	6.641402476	3.647490142	2.817080699	3.305624998	3.458989665	5.088878269	-4.751154508	3.10577196	3.781651432	7.181443128	1.86957401	10.78394863	1.83333323	9.312869069	2.202237608	8.122062006	14.34988787	7.440440775	2.657370775	3.17605483	1.850937353	-0.148989975	3.300508492	4.298136129	64.40862381	3.118746067	2.107623827	86.53208628	5.47913847	13.58174544	3.272004045	102.9349286	19.27307839	5.236896518	3.808376124	4.899809323	4.976417992	2.414140429	20.26930084	3.05606046	5.956743505	5.012262147	0.82390013
GSM1672443	990	0	7.460966327	6.095346954	-7.974873917	4.457190271	3.211950545	4.814253383	5.283102816	1.314410475	5.85460505	2.075864428	6.623156338	6.767427951	5.79514398	2.079097272	3.575052786	6.712276425	1.890187476	10.65396044	3.177229995	7.795053279	16.55388154	6.348513264	5.276254064	7.210317157	2.930416616	12.71924054	2.423867292	3.635420489	42.3274271	3.413509355	1.214765482	77.8688597	4.736852838	12.15456549	3.742947292	80.37803212	18.71465345	6.408697681	6.734048195	6.629294339	2.728902036	2.557410395	12.54403628	1.101020652	6.427443993	6.452405316	8.185922593
GSM1672449	990	0	10.75488255	6.717596337	33.21312913	6.133958986	5.016734613	4.015160486	11.19401573	3.483768269	13.88641614	2.837766559	-1.720019305	2.330715654	9.120382133	14.99160655	6.800956687	11.90657516	3.874278258	16.23526343	5.292174082	0.454297257	49.47672081	3.185148852	2.692712139	19.38540085	3.229245167	6.375273	4.008428491	9.392965586	71.19040682	0.22889834	9.7484319	186.9107438	2.687816335	11.63227322	4.590114266	140.2680223	37.70396956	8.135303343	10.43536497	12.41363416	8.633218872	4.133237054	58.24261754	4.061522224	18.77149169	8.813239483	9.458818098
GSM1672459	990	0	11.7659576	3.365408812	13.94924993	4.552998019	0.561372269	2.94906953	3.768408031	2.721089293	5.197843445	2.044778296	-11.147484	3.72454648	4.807982467	13.2416396	4.796371011	8.060792355	3.351128103	8.924815753	1.836285249	8.445669443	11.7626696	8.207693059	4.782167728	5.361828711	2.768023013	15.15196036	1.578986104	1.946086425	51.63893235	3.044560506	1.894532019	60.91381288	3.519378691	16.01325713	3.117023799	112.2658417	13.92666425	4.95942481	3.834305646	3.243197751	5.749756375	2.5237595	14.3409344	4.066085703	5.622383099	-0.466421962	4.958072153
GSM1672497	990	1	17.84261258	7.034974102	33.42401225	5.824932197	0.717087158	5.189709938	5.853542862	3.728541637	10.91133303	5.144386315	-2.895289705	2.191436849	6.823909517	13.43460235	8.315260042	15.58654233	2.089842181	18.11323175	4.836493261	3.363468192	44.31387284	3.965750739	2.921188614	13.86277766	2.187211064	7.938362602	4.061274609	5.998758523	102.8225413	3.020403987	6.828403439	114.8675108	3.56862854	5.640377845	3.584819856	163.9808423	32.91347194	6.05904496	7.449015833	10.71314989	7.864742403	3.746915126	48.60112305	0.743625386	13.36500738	2.819188756	5.679676089
GSM1672690	996	1	14.2499157	7.323126204	24.69007714	4.409498563	8.751061274	3.956264214	5.220282482	3.060754973	7.349842036	3.40421351	3.282784475	2.918297927	5.366843594	15.46807597	5.936985261	12.27332146	1.631975416	13.26932654	1.076169844	12.22238002	31.75672226	4.265943831	3.138606481	5.043063933	2.180412803	1.859637953	4.621358582	8.462529425	67.005237	3.181266301	6.932411322	172.5925302	5.702020941	10.7150217	4.449574488	124.5225566	21.12988832	6.555371694	6.582077726	7.435597852	5.739975516	4.429261893	38.05907686	2.132716667	10.60704868	5.775186207	3.217061767
GSM1672285	1017	1	12.41481605	2.577923396	21.48447957	6.13831464	-6.142108039	4.359430414	5.834413268	2.134398801	10.12698907	-1.300100264	0.917283149	2.999631455	3.782618741	5.825023572	5.965964102	8.833211161	2.285819754	10.89186568	5.684517343	1.111189524	18.88173114	5.021855244	3.840397156	2.688063052	1.738270473	6.318300117	2.705163389	5.591501028	64.15871569	3.099096739	16.21866712	133.8625753	7.799186915	8.574375419	2.757359003	99.53152105	14.7930091	4.248916642	9.047607851	7.673210412	6.613726323	5.162214012	28.19409921	3.319465813	12.21726706	3.135987906	7.005325355
GSM1672582	1020	1	20.69355244	5.090116429	28.2571742	6.371537657	0.963576678	5.868111354	4.85297748	4.289890461	5.353199171	4.15003816	13.18307295	2.093287329	9.06486574	7.186048623	4.116567018	14.34091196	2.308364343	-0.543359231	2.598106195	6.654834953	34.78022672	11.62070211	1.435074203	10.34402903	1.964682043	7.412943548	1.733780261	4.327012748	104.3095721	5.088690498	2.939814305	74.81954318	3.050803266	-3.551284348	6.085146541	143.4619994	33.16171241	7.528087153	7.612920587	6.084039515	6.43313331	1.525284876	44.18637366	4.506081898	6.854925448	2.021167072	8.832911257
GSM1672292	1044	1	22.17237764	6.688927433	31.44894517	7.023096906	3.643532596	4.562009425	7.09516882	4.122769437	12.34876383	2.949013553	9.943996023	2.752305665	7.24145914	18.32767264	7.385969512	19.91016634	1.502076408	19.78858083	4.366022657	-3.005593772	46.79995149	3.365922753	3.470280675	14.95828009	1.552622623	7.542616202	3.752540011	9.520669342	94.41536254	0.863442289	5.905160195	156.788985	5.119143547	2.261970502	3.620755953	154.2244478	33.68434594	8.423630484	9.284840947	9.138068842	8.028773185	4.04384304	54.67982344	2.504420031	14.79110869	4.159995013	12.45892429
GSM1672469	1080	0	13.24527904	5.224307914	27.36696322	5.390537871	-10.119003	4.507382336	7.188497089	3.423464214	10.16082042	-0.428987145	1.522075731	3.172861806	5.476483845	7.837226396	5.519652498	12.73941082	4.061795934	19.57164879	5.314577636	2.879845836	40.62103098	2.533581329	2.331146074	15.35764831	0.294565885	-4.736924203	4.101369872	5.496929316	93.25279112	2.356253597	4.20333579	139.9058107	8.087862359	17.62193826	3.551413713	137.6086709	26.99160815	6.389556797	7.624615876	9.658715882	6.707398366	3.517374427	45.54092561	6.950309177	10.48845744	6.788172587	5.655248425
GSM1672485	1080	0	9.971956753	1.9582485	11.51482442	5.242541317	-0.257599387	2.488290249	4.294528612	3.014032079	5.830122465	6.190909679	4.303665813	0.664704571	5.174836012	7.451347124	5.496265278	5.670726524	1.916983247	8.272597091	3.477258682	4.77031683	27.39138558	4.855755685	3.246201253	8.197220183	3.251835094	2.419841623	4.377947495	4.320551252	67.17452678	4.651463742	2.767916917	87.41514327	4.674592565	11.80414031	3.712116557	100.2390947	22.80843799	5.933717978	5.573138701	6.162633401	4.287854778	1.984945078	30.74477918	5.527673538	7.841513525	1.646455009	9.929332598
GSM1672513	1080	0	9.895115991	3.593782576	4.314871429	5.054913303	2.533623071	3.41076463	-2.547948778	3.165907106	7.157618043	-0.740208615	0.253839284	1.169798746	4.749804351	1.495395498	5.33876355	4.821368831	1.096945969	10.79300602	2.395473322	5.290258796	11.49758345	2.320648094	3.619838994	7.646379434	2.436635172	-3.184999208	3.751832338	4.091312798	35.0956087	4.325656542	16.15502294	73.28062549	3.79034904	9.478593998	4.221290203	86.9066012	15.00205554	2.646328165	5.329735161	5.757213245	3.591089757	2.006466344	12.09177094	3.923065501	2.09806685	0.147940493	5.021771809
GSM1672547	1080	0	14.06993349	3.059427863	28.52990108	5.84256282	6.927100243	2.790639654	5.473238906	3.562502173	8.931715322	0.279894587	10.17277024	2.744049534	8.320816883	12.82930617	6.620603163	13.95648621	1.99249261	8.794703406	2.142317199	6.789743011	30.95127476	8.244093919	0.578592831	10.75816968	2.928414534	8.57455237	4.026785842	4.267897291	77.73906447	4.127949791	9.130439155	111.5036054	5.754540942	-5.233047896	4.346519879	152.2787777	28.59041103	5.415032099	8.087098122	7.904632069	6.609862456	2.374274353	46.40657162	1.203961751	7.235076658	9.887633868	8.091444232
GSM1672556	1080	1	7.176799291	4.111183349	23.89562543	3.362410984	9.910899405	3.714177848	4.860156752	3.598833591	3.143178599	-0.009709199	8.66318069	3.726808136	5.080166328	6.736981028	3.340645164	7.959452767	2.497921942	3.112774828	2.125874445	10.87253544	11.51442868	8.125079618	4.806369608	3.937992495	7.324032725	2.579239582	3.894995958	4.571209083	31.46239297	7.407657864	1.823808901	141.0261251	0.334835011	-3.307527592	3.864822837	102.2422277	14.39880425	2.150378494	4.722678908	3.985518625	4.189402803	0.947093399	-0.07038199	0.733412591	1.972001778	1.683661424	8.051460681
GSM1672576	1080	0	21.73312307	7.442553109	40.21203716	8.035917511	2.640940834	6.009596821	10.23054288	3.709978467	13.31582117	2.296405185	9.324790419	3.7797008	8.05082732	10.4716334	7.854639689	19.07905854	1.595725415	11.77212978	5.012098308	4.273765163	44.31387284	5.934396488	0.642146843	13.20268707	4.333115774	7.407817472	4.884309089	11.0117946	89.48895797	3.8353953	10.14789495	212.3664719	4.525816222	-6.215822924	5.935806355	173.0779878	41.32618314	8.021728143	10.97233951	12.02855768	7.685936964	2.313079655	48.5748542	5.631210944	8.350573244	3.041825785	9.533486358
GSM1672378	1087.5	1	12.79479547	5.600754464	23.49549764	4.315277904	5.511142772	4.301166162	6.715731915	3.106492963	6.358045062	3.391892911	7.518892128	4.074175083	5.893147309	16.3862338	4.246184491	9.862876933	3.261340744	13.48079725	3.816804975	10.12747654	38.63281661	3.826637346	2.632017489	10.87255679	4.540955262	2.303202999	4.425631129	7.399574729	75.33234303	4.087671396	5.075716692	164.5035	5.957292998	6.950833439	5.327768372	107.750313	24.16640953	5.523854326	7.973332884	7.223980487	6.700264114	2.746409454	34.50167607	3.142104533	18.43156515	1.860513841	8.456617745
GSM1672355	1089	0	12.54115351	5.499755026	27.93603589	4.548536282	11.51126044	5.665065728	6.037496107	3.74003717	8.578988389	4.279517724	0.970007708	2.182150804	2.952284627	11.31179251	4.707875692	13.04995655	3.9259441	11.88710632	3.487067314	5.311575018	35.87991097	1.409498415	2.939485546	9.448522139	2.823623725	2.489974648	4.36914863	8.159393636	73.38416839	3.23529416	3.297690509	135.2246025	4.894542817	-7.195058499	3.920888506	112.6885956	21.58445778	5.452701967	8.1962945	11.2620845	6.308479041	5.25340459	45.29066445	3.543243811	19.12952929	2.212814036	7.71482522
GSM1672464	1110	0	12.30954332	5.183503338	26.8072611	5.458597565	-2.7551281	4.941374755	2.822505441	3.096968069	5.922353424	3.125935556	2.56905244	3.759229157	4.677077649	5.595147515	4.818676832	9.529555005	1.275063599	9.521091338	4.614986203	3.503462268	24.29184721	10.02808589	3.95693927	6.889479829	-1.412089404	-6.192306868	3.426652674	4.126262742	69.9994422	3.309561529	4.934983955	70.86511344	3.507449653	13.54748063	3.115185247	111.3319368	22.59590764	2.394976305	6.35715448	7.54495147	4.937611792	1.625102614	31.11867173	3.2042963	5.809096083	5.953769667	13.73829195
GSM1672498	1110	0	13.70171113	7.559493437	27.83955228	6.396943559	0.415393498	4.758464978	2.700666633	2.334808209	11.48230563	2.33777591	3.031726876	1.839586164	3.622701147	6.648401805	7.233473867	8.974903052	4.251811894	16.84807558	5.520870295	1.700126996	38.15456242	3.826637346	5.093766802	7.458367195	2.31898209	5.291504862	5.318261622	5.6655816	85.31463474	3.601886181	5.032524473	71.64841557	5.297543625	19.69038941	3.496289449	127.982681	27.91159365	4.026479523	7.334719838	11.61807034	6.630260038	4.187924552	49.79168803	1.460651661	15.31544811	6.709956596	8.703945002
GSM1672530	1110	1	11.36797996	3.003130315	34.08911008	5.16560807	6.866183564	5.16728802	2.962479686	3.571110491	8.152509058	5.221024101	5.270091112	2.811150263	5.21771896	10.49846893	6.165888301	12.99857991	2.960303483	10.28014362	1.491955959	1.550411449	30.15173248	8.498090154	2.688216121	14.39246847	6.596387771	17.73988678	3.966451328	4.965548408	96.71075909	7.250309367	7.857591208	106.5083714	5.776659963	-6.779803153	6.098357321	139.1614259	22.97092773	4.837911451	5.082790133	8.104952387	5.845825513	2.659182471	31.42197973	-1.419115112	7.83659939	4.648515799	9.440847452
GSM1672578	1110	0	14.97890473	4.895669174	29.00170438	6.460386759	7.924503871	5.89860241	10.67575967	3.184437446	10.35650307	1.809582212	9.101272916	-1.091444467	4.819299657	11.51558251	7.241822527	15.92488866	1.058233563	12.2511391	2.06374037	4.650006651	42.82239461	4.618515245	3.988083747	12.01391494	3.727325386	7.020079174	3.642331017	10.08123355	66.76688695	4.599214021	8.673996522	179.9013942	3.378310341	-13.46943903	5.042234065	145.7667434	27.35236278	7.819665962	9.840916542	9.202468603	7.1385391	4.211228869	37.76038712	4.962349408	10.65692957	-0.802981771	4.065736486
GSM1672613	1126.5	1	5.936506181	4.510863076	15.29007229	4.034386061	4.072382393	3.045827816	3.196131744	3.031761165	4.428217599	3.603117704	5.673204041	1.7895735	-6.328726716	8.099416043	4.541807178	8.511628687	0.952180272	8.954302507	3.565561645	7.973862225	14.12342456	6.336928671	3.899728635	2.755961107	2.908927302	-6.856204151	2.05022673	5.014998142	47.92754258	3.516167742	3.827586416	131.8617987	1.45477387	8.574375419	2.79946627	87.15654699	14.78621546	2.449475069	4.994619202	5.673797887	4.073431541	2.609518549	18.36108544	3.18943789	6.648718923	-0.19127786	5.216511839
GSM1672467	1140	0	8.745641052	4.902846552	23.83726582	6.233132278	2.51415871	2.709486869	8.287186757	2.739811614	11.51206871	1.454442395	7.225444093	4.36696846	7.59831175	16.90126342	6.391204263	14.07623276	2.073319245	6.326732932	2.381743057	3.248620156	31.59601848	6.874387755	4.519004339	9.820004646	3.131489767	8.132352299	4.473892075	7.431204717	56.95832404	5.669559137	0.357464908	164.2255572	4.208580233	-4.348364186	3.359774868	119.271597	23.46889515	6.800951851	8.874847827	8.623091302	6.310437708	4.712613165	19.19976487	0.050656758	8.466145974	1.069199948	8.189896725
GSM1672509	1140	0	16.10764068	0.320668858	24.12511302	4.310693443	3.213997374	4.886597931	3.910913066	3.682568002	4.574299455	3.253395668	7.635708783	2.506971934	3.430267689	10.14139279	5.388324041	8.154253282	1.130835487	15.61039005	3.423011143	0.015557977	32.38406948	4.836395223	-0.36134145	5.869354822	3.212430265	3.823440537	1.862159298	4.20524971	77.54702958	4.773317621	3.412190917	96.14731943	8.287777337	-3.939584098	3.690549756	117.9107445	21.324408	3.609601186	6.355440537	5.393694646	5.600336999	2.193986747	29.62715407	4.606618547	8.814084848	2.171563876	7.831296805
GSM1672539	1140	1	4.91354684	-0.779572177	17.07423513	3.990382307	9.385416772	6.005893496	3.710771844	4.031454273	5.802412558	3.674968986	11.36001727	0.140128104	7.320953759	6.205314997	5.396497039	8.152045934	1.848450332	9.445281492	2.255728117	-0.667621686	15.34203233	5.301324218	4.57592127	5.832617222	4.802185115	3.022374364	2.971790463	6.018589048	45.9491197	6.159173712	6.538671561	140.4437281	3.856318779	-3.818527552	2.230376403	97.60063039	17.2834965	7.92502153	6.497075822	9.243371105	5.74928052	1.408598106	28.56290016	1.613099437	7.834975432	-0.971604033	10.74487744
GSM1672358	1143	0	10.95736731	4.394854169	20.4080588	5.226512344	14.23607021	3.088235848	5.556509838	2.677958545	7.967136381	5.291866093	9.424620786	-0.800060718	8.012732226	7.895398948	5.297762723	9.112453066	1.716845287	12.87351728	2.497728969	5.303374211	34.09902769	4.479950224	3.92738367	4.821912946	2.399320748	3.954370601	3.282477533	8.801343281	41.05523308	3.656866511	8.782113655	173.2324546	4.326508484	4.551879858	3.825177339	110.0683376	18.81659277	4.920468298	4.58987158	9.825810295	6.097265594	4.471648038	43.55101845	3.48840322	12.41692946	-0.272886254	0.633936628
GSM1672426	1170	1	13.63261298	5.82362343	26.43798642	5.992017499	2.721424235	3.601937678	5.022438264	3.378265337	10.45469077	-0.160312694	0.375289185	2.685933099	7.483163032	12.77554265	6.354041082	13.76588544	2.091410564	6.00832504	3.6847342	3.906538443	28.08862769	-1.679983259	3.463358403	1.851568714	7.450458786	11.39155725	4.875506304	7.617057117	57.27569054	4.876480487	4.483980739	143.4005602	0.596839736	-9.360165792	3.484179169	136.7840969	16.69915125	5.291024835	8.96990619	8.449698111	5.409960632	2.533600059	23.00233522	0.00216364	8.423258977	3.017701211	9.16645068
GSM1672642	1171.8	1	12.30624778	1.562606323	17.772625	3.423084371	1.695517759	4.212446546	2.696340457	3.802109384	3.347835873	3.39574564	6.132456582	5.553108863	5.390315443	4.360204405	2.936703279	8.070402998	1.16095825	9.430979599	3.416553743	4.608558413	18.23258411	2.805510687	5.183855302	3.779155804	4.927706667	4.153835036	1.241573107	2.555210223	68.5291069	4.026251665	2.71998502	47.78374703	3.678849316	-4.125281712	3.221896625	118.1569115	17.86514752	1.282238348	4.646079113	4.349430373	4.857459719	2.118440733	21.99618014	2.327682985	12.4251881	-2.507937431	5.89858641
GSM1672435	1200	1	10.76628334	4.933342714	25.67274661	6.02554605	1.816154279	4.442125816	2.884544975	3.647470463	8.84773831	-0.949780787	-4.089914345	2.971576438	7.012969728	8.750934749	7.28617226	10.73984301	3.132198836	9.870130571	2.10948022	-2.537638411	23.71637884	0.923660939	0.611431323	2.96544849	3.716912433	7.699143262	4.046972165	3.732212738	79.62794294	3.383474399	2.56302526	70.15811461	5.228178959	-10.54206654	3.733241365	130.0380317	21.58876622	2.543724162	7.183702249	5.607726643	6.133724602	4.09944233	37.55910142	2.12691622	11.1412043	3.572511397	7.040721622
GSM1672508	1200	0	16.35824603	5.755481147	25.53834988	6.245573141	1.918224066	3.91393279	11.27172574	3.844341054	11.78742877	0.996683633	0.621740913	3.341549059	4.315463153	6.46937689	4.822200609	11.81027858	2.336018258	10.9247753	4.781935146	0.933308648	47.23070794	2.877714897	2.853076864	18.00366606	3.452859599	3.054807364	3.324470378	5.733154866	79.34523316	4.223816227	5.570717363	127.5364032	6.361149037	-4.485268266	3.587182342	125.2122969	20.74442809	8.871190465	8.883805524	10.88274344	7.470734894	4.65266499	53.04768545	5.383682488	14.66887713	0.362696144	11.64086628
GSM1672532	1200	0	12.31266072	7.377290904	20.4080588	5.417424778	1.106571229	3.425631904	9.640035825	2.446467201	10.24254751	3.671944021	8.960598124	4.827273741	7.005361097	13.8930254	6.23349153	9.06886828	1.947092977	14.90603216	2.376371663	7.177495013	34.24146968	6.41764738	3.372249386	17.7115137	2.291279786	6.731056781	4.212562747	7.011935589	54.89993754	3.372572606	7.161266379	161.9493838	4.445174989	11.11015066	3.602731683	115.8969559	26.19848355	10.40132671	7.542885424	9.731709189	5.784010769	3.546316428	41.04961377	4.031425936	5.731393586	2.460107421	7.034287314
GSM1672577	1200	0	9.833976753	-0.416776689	19.27374603	3.776399883	-10.87145568	-2.170741457	3.052852718	3.320892659	3.162393382	8.225989761	-4.356432066	2.76724486	4.984360543	3.940468673	3.333175602	8.702948702	2.853344455	3.962353077	2.41377832	3.247089698	11.03721558	0.548602364	1.424891386	4.190738843	0.953144341	3.306378248	2.824217119	1.592435238	57.76727908	4.917610066	-0.951679792	84.06803094	4.842495921	-7.775043841	3.185619613	109.3764059	28.72563334	4.36162526	3.782133112	5.896445605	4.565728843	1.834630078	21.00963712	3.665166549	1.586097287	-1.130955315	5.546485899
GSM1672579	1200	0	10.22512664	1.561151005	19.27693678	5.386189081	-13.81649737	4.047807898	7.024994896	3.162037071	8.798832482	-1.155564998	11.27764268	-1.314109208	4.885841424	0.975610721	5.365704086	7.370750613	2.024108193	5.032245344	2.411833478	0.465295252	31.23439742	5.581046348	3.412156576	12.73847505	3.222010006	-0.034459645	3.595999901	5.941817312	46.80950766	3.913069551	11.63149341	147.9333405	3.046107036	10.63091268	3.664468394	115.0367129	19.09759945	7.328585689	6.710370202	6.712695014	4.628915545	1.742372373	29.98512314	4.118585088	9.002739942	4.129069862	7.562400232
GSM1672592	1200	0	17.19142561	6.805848922	31.96316989	5.182250662	-12.12065507	5.87507054	1.429817428	1.841206873	11.45281228	3.178449132	10.99722111	0.407496159	8.452669534	17.15941387	7.865770181	15.32249971	4.262948731	6.994828657	3.832017352	-0.086160196	40.43825944	3.345489527	0.539337537	10.32706278	2.018540624	6.398722385	4.15190086	5.046931917	95.96932791	4.364281261	0.339591738	85.65647112	4.975976893	-5.692764584	3.392916653	151.4929474	27.51715654	0.453084481	7.750898922	8.787419887	5.997658737	2.922405446	49.11648641	3.437988119	12.89748236	3.165213922	12.08186623
GSM1672594	1200	0	8.907287854	-0.049903883	20.49596955	4.393519512	3.876077382	4.888497473	5.528303447	1.966192051	4.346306454	-0.253068624	12.66768764	3.426295846	8.642525016	2.130820973	4.575823753	6.77827778	1.807558153	3.258251899	2.116594561	4.778872704	24.62980986	10.32801168	-0.516505266	7.6045922	4.515692853	9.496081324	4.021908583	4.970717605	63.5087058	5.332041811	7.509734579	116.7503197	3.042531704	7.098641942	3.6898757	100.0393852	17.70981142	6.391316422	4.289891149	5.464182227	3.018326711	1.198974756	47.53748955	4.984882445	5.512014282	3.898937638	8.977804319
GSM1672715	1206	1	18.35510699	1.122651568	35.08401078	5.410125834	8.213456721	3.847539331	6.315133974	3.58268185	6.434539256	3.154365585	0.954814494	4.338350503	5.545600991	9.771725208	5.46466998	17.52954995	5.158455833	17.32935282	3.948508759	2.661262117	39.54507	4.25111225	2.812286007	10.23333502	1.592401265	-0.726470968	3.118911955	5.250678804	100.6478758	3.368840636	4.997247005	130.9541151	1.175797106	-5.828563191	4.453852082	131.0172308	26.42726056	3.802970753	8.589551687	7.878798689	7.295381627	4.040188025	47.28670038	2.731355339	21.7260339	4.845388898	5.972164623
GSM1672661	1206.3	1	7.974376878	3.490474473	8.191471558	3.590452561	5.615121988	3.620445597	3.15393451	3.688266441	3.321934789	4.020170855	-0.775740511	3.257405776	3.2257182	8.8029416	5.560046686	6.956147027	2.576748194	9.493621238	2.438389879	-0.49716292	18.39240041	4.520985707	3.544980555	2.03151675	1.314894808	6.086373009	4.266639941	4.070368389	49.29582825	5.230583263	2.977155826	75.38362941	4.999156504	13.45147419	3.933674636	55.60246467	11.40822424	1.235128686	6.835503583	6.204513382	5.75066531	2.004994924	15.62022509	2.561639282	4.987366974	-1.170307197	9.042866535
GSM1672663	1229.1	1	1.96898951	1.642800554	1.882316354	1.028679013	8.026187048	1.708718593	2.684356089	3.05543633	2.324149657	3.3931636	-0.125799445	2.055560421	1.520339523	1.988154626	5.361446542	5.551178383	1.677499524	2.651625973	2.400320012	8.978038729	-1.443986414	12.58236093	7.545032145	1.001062617	5.231863461	12.30167679	3.830630061	2.878957702	20.3742071	2.969278338	1.221054473	73.63702575	4.392574403	5.841525411	3.519489655	82.72960192	5.055528055	3.750704596	0.892713953	3.048957462	3.370704973	1.10614888	5.491144695	-0.23451136	2.117240429	-0.300098832	1.958533695
GSM1672488	1230	0	-0.349065584	3.661809739	8.307017168	2.988600601	7.632057356	4.02456244	5.516334967	2.276072333	5.014425567	3.4218042	7.161221966	1.672076238	4.764664554	0.554608911	3.723808374	3.616119698	1.055185394	13.03722599	3.076646527	8.014741377	18.82117708	10.15158544	3.50530918	7.872623603	1.060925351	-15.70665953	2.832513164	3.749125945	33.23470876	3.535435302	6.579162674	71.41666605	3.616518858	9.413211099	3.96352808	74.48136757	13.70195181	6.954145077	5.738576754	5.033090506	3.139486034	2.398215443	17.13321983	2.791416497	3.20249154	1.44556237	14.02230234
GSM1672522	1230	0	10.90463233	5.716618948	25.66806134	5.41066457	3.601430679	4.861891687	7.743922628	3.190972968	8.900356034	-2.158452762	5.872741588	0.458269634	4.354632674	9.131746243	5.402589796	7.165456515	3.655612584	9.49783441	2.600756002	8.048423702	29.18435237	3.128727519	3.516118778	12.029227	-1.901603693	4.439433864	2.469856236	6.598146679	78.23379568	4.674476906	10.36055356	117.8452487	5.826544086	13.55070008	3.278988629	107.7363494	26.08976222	7.781426861	8.475153265	6.809363876	5.751157205	4.624490081	27.22256695	3.878999516	8.707650961	7.350794469	11.5711865
GSM1672625	1239.9	1	11.13846288	6.256781956	25.26445856	6.076780107	2.950752519	3.440979722	4.556266763	3.326252964	10.14183095	2.300792329	-8.331106934	4.440963974	6.143690067	12.42631087	6.987611335	13.13896971	1.687908549	13.68711733	2.291800267	2.3370376	30.97124326	4.12904751	0.255918122	6.819321813	2.727285136	-1.692517404	3.747317737	5.469909172	68.79856944	3.400498103	2.498275154	78.26606766	2.242566092	-6.315557905	3.336602175	131.4853255	22.80424568	4.509066628	6.225545236	8.039435507	6.683477322	4.222347768	35.90891657	2.125028734	8.777650219	1.286588837	7.473947412
GSM1672476	1260	1	17.90123881	4.315622754	26.3031771	4.831622593	-6.283106548	3.054390558	6.310934906	3.118300133	7.028594979	-1.067963563	0.410137765	2.098715896	7.491755202	13.03163016	6.206572621	10.46912461	1.627689088	20.75050307	4.791528437	6.71478239	34.95207532	8.687527931	3.886090535	12.34202769	2.500689624	-3.1193617	2.235019558	6.580023146	80.60668971	-0.32577639	1.742057115	172.6809999	6.709139537	7.031484469	3.054435277	124.4366071	24.89369976	6.03309049	5.166503941	8.86038323	6.843858104	3.32592242	43.59593761	5.304529629	10.40811073	0.826655928	8.091444232
GSM1672490	1260	0	6.944425651	0.689993288	12.27102376	5.177239787	18.05269915	3.371673398	4.925040304	3.21850692	7.012528184	2.676554628	4.856137619	5.093098409	6.323414773	14.90986911	5.967362008	12.5062256	1.506766912	8.598897187	2.37293935	10.7973226	32.09072534	7.980910988	3.155388068	7.830092235	6.39091977	3.735499778	2.341717435	6.721732437	51.83517493	5.016057327	5.844716571	171.0774558	2.293505606	1.260329708	3.812729732	103.9902863	21.60524513	4.52494956	6.261490867	5.028361928	5.316019472	2.22569664	35.84517738	1.389645054	12.40738493	-0.893369706	5.461204814
GSM1672505	1260	0	19.00780176	5.608865145	30.84911107	4.750115284	-10.27879659	3.932576515	3.792608284	3.659842576	6.160765883	2.985125804	5.727940675	2.892243378	6.706303574	18.65068718	6.42000375	15.89288005	2.0072934	16.41174792	3.508852142	-2.116608125	37.78806359	3.832498435	3.608722921	7.04784248	3.989586227	6.454990525	3.565293852	4.75762807	92.98428885	2.856898519	3.431181223	91.61177537	3.74130715	13.20335858	4.358675614	147.6530555	31.13805785	5.341167535	7.37701904	6.870158171	6.571909942	2.99650035	45.69738834	3.43165543	19.28341296	1.367672783	4.279245016
GSM1672652	1260.6	1	9.84670084	5.087791018	13.68118999	2.477164864	-9.076888034	3.415974008	2.459896586	3.558376746	2.385275199	3.085980742	3.29949701	6.801971129	4.712244848	3.022484201	4.373261997	7.695352276	1.3511968	9.947373877	3.057335593	3.706094939	17.80411465	2.77832011	5.741019977	2.929432425	4.742566558	0.870342427	2.641847239	3.059042976	65.32929657	2.544815463	2.419999131	45.35873686	3.917552255	9.723907142	3.081466897	115.5509201	12.65687057	3.388744422	4.878076022	3.697407966	4.998118382	1.70890558	19.06836409	3.821569997	11.69034984	-1.157947845	6.125096786
GSM1672415	1261.2	1	17.88379408	5.498999425	38.58719192	5.481351385	10.07037803	3.705733501	4.856556902	3.52054381	9.391778476	1.825030448	-4.823664465	2.687717887	6.660551159	13.61567864	5.644416866	17.89810677	2.793788372	18.9202913	3.426151078	4.805610421	43.24301492	1.344888855	4.693275328	10.75292767	2.198209592	0.37938158	3.897585532	4.989547562	100.8760689	0.110151189	2.520638276	126.9476904	5.887525412	11.46851294	7.249521754	151.1083311	38.29844139	5.236896518	8.772666139	11.26459862	7.152924697	4.940867242	48.67065156	2.710399149	12.90857237	0.216349687	6.078633507
GSM1672646	1265.4	1	9.12296113	4.960341341	19.43762972	5.421366499	14.55792508	3.968742695	4.172944017	3.032148626	10.79091933	5.664373976	6.089607611	2.982047725	5.341726021	17.04156634	7.575114014	13.22828876	1.222138364	13.72409295	2.489630933	7.717504348	36.42175715	7.518474626	3.2548368	9.759784947	6.329391863	7.220096276	3.92763517	6.321958704	67.61709832	7.701482316	1.186735133	143.5704984	2.383284031	-10.28146102	4.842644231	128.1008935	25.40847126	3.365131708	6.968227108	7.600447839	6.317669983	2.459743999	35.8648083	2.674494201	12.7963683	6.02191847	15.04475184
GSM1672691	1275	1	9.009983961	5.310953015	20.06567631	3.943955278	1.389753275	3.160282667	2.071707461	3.698752907	3.897880064	2.36422076	-1.220538966	4.400627158	3.755027714	12.02752812	3.594478394	7.268333806	3.545639801	18.57161179	2.192580625	1.894762104	12.5311839	11.87477697	4.327880464	4.886735249	3.196102126	7.19758902	2.34100094	3.979690452	64.2507044	1.699935279	0.024036264	37.35758883	6.541085411	5.095937333	3.337306734	94.65513046	22.69525724	4.884164454	4.79179223	5.788728111	6.981360444	3.83228104	32.88298366	2.385843515	6.631380598	2.143598001	7.593686112
GSM1672433	1290	0	8.479357721	4.454123889	17.47161227	4.72463242	2.23705534	3.595847302	2.167246482	3.050410159	3.941288655	4.751801548	5.231382635	6.744693663	5.133744857	4.386236722	5.432283415	9.226710186	1.361815236	8.55054654	3.216690985	-0.491126793	9.555108902	-0.706126614	1.999126032	0.598381621	2.756112375	2.552667073	4.274391999	3.543218796	57.27569054	4.140150761	1.011621899	53.12022841	4.579438405	10.313289	3.245949718	106.3965449	18.70755788	3.728527366	6.418775119	4.064570986	3.873011258	2.701694141	10.00780135	2.895998674	2.446867811	4.994236565	4.105594379
GSM1672510	1290	0	12.48650992	4.208844326	21.36035194	5.746740511	-0.323248299	3.588005377	5.754630967	3.392845566	9.88457499	3.560075479	7.021156956	2.724460392	8.809561095	17.419373	6.151059954	12.60866886	1.704342156	14.55964728	1.184942337	-1.565256258	38.12807429	3.580676031	4.839498612	9.164941099	2.979693364	8.054600635	4.539045038	6.766107003	71.26635479	2.843032187	2.160927358	175.4600848	2.427282919	-4.348364186	3.599089269	132.2003588	24.14832802	5.028526478	8.587012742	9.494408273	6.236097475	5.013699061	43.56687782	4.140918206	16.72031722	2.06941622	11.41805753
GSM1672521	1290	0	12.15761136	5.088550806	24.77173475	5.669624218	3.55724217	3.862822728	8.845415458	0.865698047	9.636144186	-0.588958884	5.964544189	2.607785281	4.448594729	3.95056378	3.8212371	6.618708024	2.086613158	8.972670411	4.271189705	6.312342886	33.93968927	4.71052569	3.6858299	15.61352553	-0.275697511	-1.76210889	1.842160087	6.417668411	64.95104074	6.896391631	7.173523286	111.7877171	5.636441125	11.43245901	2.882728633	96.973901	20.50655807	7.925984031	7.722582542	9.527442396	5.563690145	2.020871967	33.18744198	2.294125485	9.151160706	-1.716920602	8.891190954
GSM1672523	1290	0	10.97439214	6.051298105	10.92305889	5.542395024	3.599584242	4.309023757	6.951492586	3.528716337	6.392539643	3.720054479	9.095598729	2.737371417	5.145128591	4.775900938	2.91602483	6.339540524	1.166984297	9.670258341	2.773578802	2.810727893	37.84605758	6.120724862	4.610416637	13.51428061	3.553527671	5.954267138	3.073709097	6.786147285	63.67253954	4.869133414	7.912398185	115.8760019	0.437259932	-0.771650536	3.929060911	113.1349174	18.79873191	6.203595515	5.56987656	7.192444645	6.379272643	2.461537075	32.20514195	4.868498962	10.3168189	1.801999464	11.77729634
GSM1672301	1314	1	16.21880276	6.755550139	18.72727453	3.231595758	9.885667388	5.300698254	4.792538131	3.207057216	5.404941044	4.599514934	3.613736481	5.022778333	4.115304857	6.730913562	4.778446172	8.725977045	2.166758842	13.09410654	4.503771156	6.333237927	29.55407688	2.516524814	3.562747543	7.981465542	2.31152863	3.086320489	3.711751778	5.619683278	87.69876821	3.771725869	3.613781108	115.9621216	6.224104171	8.983531271	2.695507338	114.4439973	21.84969975	4.350085162	5.223633316	8.564017035	5.807234962	1.846716122	37.61754157	4.327534574	10.08214178	3.309183862	6.648872223
GSM1672428	1320	0	14.22290882	3.658471278	23.9658495	6.013402637	2.63020079	3.497821493	3.664625217	3.307226507	5.333720998	3.27699069	5.738384299	4.264608264	3.231181223	17.22893547	3.570497724	10.19239594	2.340445168	17.6351975	2.707014161	5.000634878	28.43717194	5.456204765	3.822539716	7.554806907	2.331709066	-5.908191709	4.406120133	4.95213116	88.63452144	2.462889376	4.247807213	94.17015107	3.693367442	14.00078751	3.629451096	123.4375933	25.56961388	4.349215272	6.27883205	5.624447471	5.575647102	1.301292513	36.68840153	4.159122838	15.62304037	0.848026236	7.781333263
GSM1672501	1320	0	5.472655949	0.276457796	-1.737144824	3.964358834	1.017458392	3.810331971	3.269666285	1.966747163	2.829439112	1.577785475	-3.152265814	3.816141948	3.244099342	1.986559171	3.766305487	4.969019734	2.245939335	2.082379005	2.089033943	7.782201837	1.904929554	2.011280491	3.655292838	7.465795302	2.682870391	4.647153432	2.189331032	2.890051705	52.96180855	4.303824518	1.976062111	57.5733468	3.18836283	8.929254496	3.937978906	93.82185428	19.16353484	3.250376038	5.038210845	4.362171165	3.524422544	2.638281242	12.19682179	3.581404544	3.121074464	-2.850497944	5.345768774
GSM1672557	1320	1	5.267607286	4.712537524	9.539711497	4.099949678	-2.481953823	3.652817915	1.637162889	3.064707916	-0.863019592	7.000360262	0.028302179	3.001288617	3.313282382	-3.232067646	3.845613404	5.73788529	0.907490878	4.325203667	1.457830978	4.714791805	9.931097043	7.894515945	4.912566092	6.494339386	3.604589114	10.15041636	2.216210354	3.710846402	48.31775803	5.098076908	10.3346841	92.95282348	6.029046592	-11.55054865	3.706860476	100.6631773	11.67167781	3.20411609	5.088678127	1.634657063	5.341373427	2.105116883	15.95357348	3.811787594	1.324827094	0.703550186	0.305378117
GSM1672620	1332.6	1	10.98288547	1.510214461	22.53222941	4.010571408	12.38256619	4.151326885	4.523391461	3.723955422	5.004972084	3.456879569	3.40709508	2.720247737	5.524011824	8.451126814	4.626414738	8.222557057	1.018352558	9.445281492	2.724430498	8.219504446	29.07671019	14.50201883	5.346984679	7.104308438	8.635384057	6.033480216	2.128013911	5.43256751	54.68660667	5.769258828	1.992826808	116.8539423	1.409768981	1.380545028	4.884106749	119.5493767	18.45488123	4.725940421	7.096242099	5.73905107	5.20751574	1.205019085	14.92196044	2.158495884	14.99360849	-2.151705715	11.76996122
GSM1672608	1348.2	1	11.73239146	4.085842441	17.53237412	4.286098766	12.11810835	2.585083358	4.731796904	3.785886816	3.75911474	2.804852088	-8.163413543	2.82527918	6.155687295	7.115457992	4.59968837	9.371733767	1.74631507	8.452013908	1.726039742	2.323572016	27.96897027	0.844856617	2.615211426	6.495921359	2.582993879	1.690544219	3.180904894	5.007032178	59.16655501	3.583627577	1.492780674	109.5376145	3.348706883	6.447276027	4.274299593	114.4591731	15.93003082	4.491936744	4.764934657	5.069085235	4.790699296	2.462105419	23.03090471	3.552682885	10.53703131	0.240360569	2.995842664
GSM1672639	1357.2	1	8.104143479	4.740810836	14.92671151	4.044909105	1.340068761	3.455006043	4.115543886	1.207254373	5.161863723	2.458967677	1.720121331	2.102833573	3.949372418	6.419005367	4.459454729	10.48477032	1.280833373	10.38371243	1.128880879	2.418923238	25.08606456	3.030354786	2.480788461	4.961291921	3.035455215	-4.020660829	3.897274822	5.216068812	58.20832293	3.996526409	0.635520872	78.67270031	6.162080452	7.377613825	3.250419899	94.8901569	20.16420547	3.128035457	6.257483803	5.579873578	5.130496821	1.482539593	22.34514275	1.495745105	10.70987726	0.930606508	6.143188548
GSM1672723	1359	1	9.113664276	0.098196949	17.76133267	4.59190936	4.547016745	4.199123107	4.630819294	4.120435917	3.910640203	3.96350002	1.34049629	-1.401876878	5.475554839	12.4841055	3.853342501	9.238345886	1.550280825	13.37456918	1.977603454	8.117817372	19.58327244	1.2239413	5.845966833	6.841268242	4.313192705	13.53085041	3.738900643	4.733434348	57.94154694	3.935061878	0.536451426	93.28365713	4.274020976	-6.895031723	3.536377779	100.9496662	16.53356779	4.630621662	4.013065714	6.274198184	4.957267433	3.933945898	21.89892697	4.247657604	11.62629221	3.408002561	6.810897956
GSM1672400	1359.9	1	13.79805156	3.964843633	34.83452689	6.258833549	0.884207439	2.435902218	5.407461066	3.875562975	11.9645475	3.711830581	6.101591088	3.710733167	6.068136097	17.30401602	7.269914358	16.36559558	2.261466618	18.31461374	4.857909078	0.515385803	37.59715104	0.904882656	-0.017557909	12.05198095	2.001064594	-3.193723181	4.536632873	6.427640332	71.22709318	3.471631474	3.475535428	132.8807671	4.558213608	-4.31551031	4.070869853	136.6841373	25.55096333	4.892195224	6.675165148	10.47360155	7.517472002	4.579860194	43.60979805	4.006497648	11.17155844	1.896073565	6.849955724
GSM1672317	1374	1	13.0093802	1.918150757	26.87982414	5.54297869	6.153628105	3.784484435	4.21221711	4.000332675	6.966183269	-3.73318304	-0.28803765	2.940691879	8.252108084	9.02267112	6.787472176	13.30107089	2.439205406	11.31297687	2.782653556	-2.798219863	25.51440943	0.709788594	3.475672811	8.685575208	3.326544512	9.638974209	2.352448482	3.677261088	69.28639986	-0.645192104	-0.391970806	44.57532946	1.983544277	-4.826203355	3.817886888	128.4688351	21.48596986	6.195650411	6.062384163	5.592662615	5.170925382	4.364419415	27.50275535	1.369119093	11.82695917	7.671900688	8.644077922
GSM1672506	1380	0	10.30137064	3.446760517	24.33375802	5.175538295	3.976840096	3.895452729	4.993625846	1.136416357	8.209350544	3.708313314	8.04443362	4.432523823	5.82275773	3.558986869	5.737939369	8.712914837	1.722902086	6.041730644	2.762057551	8.901939448	30.67497553	7.974365909	2.30886285	7.028528079	3.990078766	-0.832531033	3.610624131	7.235925283	49.86024391	2.644371018	7.746376977	181.5341892	5.435485313	-1.565932753	3.536024662	106.840349	19.51871753	4.592834043	8.74702217	6.893015963	5.658857476	2.201277862	19.80985069	4.358222242	0.084340025	0.423088262	8.919494343
GSM1672424	1410	0	16.06064236	6.336442452	30.15034528	6.800852467	-5.618558456	4.841531235	6.489288637	3.91605815	11.08448504	3.834932012	4.685227647	2.812341441	4.534951398	19.22201133	7.880609077	12.80971526	1.769738305	22.18792511	4.774198034	3.263836585	40.34618245	3.246031844	2.938892817	10.36413717	2.486054817	7.037894328	2.707461856	7.213992361	88.34284194	4.345033179	2.092487439	137.1161016	6.7850861	16.64320209	4.713002987	139.6721807	28.55679126	6.179102989	9.903639046	10.05420243	7.743918139	4.25027686	46.3443222	3.789873699	16.84608648	-1.384527398	5.708410954
GSM1672518	1410	1	7.250560823	0.259220871	11.36453811	5.062095764	0.951391768	4.425409491	4.382570594	3.631290391	-0.010029196	6.681128369	8.080719396	4.220360545	7.273136886	9.019584803	2.706929845	9.563793699	1.543230717	15.77355863	2.651030549	3.859530112	15.0563462	0.813172931	4.515849145	6.808622826	3.505377379	7.424968684	3.028737556	4.573092079	32.73227364	4.166545293	12.62492668	70.7565214	0.103883738	1.300335218	3.437047882	78.96579878	13.16870396	4.393004138	7.197725422	6.708718274	4.653781526	1.910634865	26.43248393	4.753247313	8.106641375	2.008202589	9.321547799
GSM1672375	1418.1	0	7.076304451	-0.031970382	11.92119618	4.189242666	3.169903745	3.427745602	3.428864546	3.769728409	5.319313877	3.242265305	9.911535926	3.40012851	4.422081374	8.191826437	4.674650384	8.132121933	1.294386486	13.55629098	3.759458547	-1.075490031	14.65506462	7.857784884	1.581539048	4.7749278	0.028591539	-11.54752042	4.324065351	5.30952905	55.4344105	3.405969451	1.194517377	139.7586141	3.859414766	-6.859513561	3.268480054	100.3636946	13.86852934	4.638653755	6.096813256	6.095054885	4.223190253	3.473388722	21.85059834	3.55882009	6.933310128	1.837606865	4.939571623
GSM1672708	1434	1	4.561791362	1.226241819	-3.920135319	3.912628058	9.290289825	2.832717225	5.599469032	3.319985916	1.607612782	6.142443718	6.779315204	5.27428304	5.434662664	12.96064312	4.337375658	5.803912272	2.163688268	13.61752968	4.300958226	9.745676424	18.98653847	4.255826672	4.105539219	8.382035404	6.917783295	9.804558325	3.962314774	6.50585168	54.35553243	0.403429091	6.682631355	167.0751168	1.612212738	15.02090328	3.671590182	83.9601828	11.97753292	3.708250002	5.74772658	7.240914671	5.022757485	1.410571797	13.39299696	5.813216524	4.947075293	0.844373076	6.297910962
GSM1672655	1437	1	14.06048585	7.513594306	32.97347422	6.588694259	-0.61600111	3.941247205	6.893618074	3.658901002	10.145877	2.979826669	2.465594864	1.81615933	6.721306601	18.3173984	8.241329313	16.3619208	1.478903587	19.26859473	4.612370769	1.246366942	39.84613358	3.999309501	3.86536735	10.2888088	1.448599507	5.492608751	4.509701113	5.994020897	74.80838931	3.399274889	2.606431529	141.0870552	1.842622278	11.8737657	4.323753892	133.840392	20.68731513	5.708198208	7.645607181	9.614426663	7.317548961	4.528575791	38.80361841	3.586669136	15.86932064	0.756200289	5.49330066
GSM1672421	1440	1	7.223722543	5.877937366	13.39312732	3.700447801	8.070803505	4.496536312	3.492499726	0.655829237	6.477325231	-0.290667218	0.000717598	3.536687591	5.76196366	12.96723874	6.435555578	10.54059514	1.411686737	9.796836638	4.292007621	2.141212652	23.79001995	2.800366215	5.376179214	-1.700195194	4.393811381	1.579052442	4.181899138	6.20797309	58.26039094	5.177277061	4.229841288	122.1942107	2.977472305	-7.055035337	3.722131462	105.9334085	14.19328004	6.11040286	5.702534283	6.655623051	5.520915104	2.644297852	21.96149886	4.41266398	14.10466077	2.297421315	5.23300865
GSM1672470	1440	1	12.57034957	3.995914973	31.88684304	6.72853821	-0.848275819	3.63556742	8.527667181	3.302083514	11.79524384	1.077132034	-8.526091991	3.294694401	6.988441629	13.30593162	5.764845618	12.52273813	4.818710267	24.40121614	5.433441839	5.292383317	39.27669161	2.287951395	2.600592822	18.04501012	1.977948684	3.621759501	4.493656343	5.560678245	85.5521904	3.7307712	3.916675019	128.0419878	6.688832358	14.94752073	3.599089628	142.4050588	33.0822153	9.280240786	6.998836298	12.53321745	6.744904076	5.44123488	48.98953229	4.299150987	17.17180127	6.957330666	6.660651549
GSM1672496	1440	0	11.57613967	-1.333809048	19.46923468	5.537548474	3.898281871	3.040627143	4.241155047	3.380728427	4.868152038	3.918369073	-1.666630898	3.071542406	4.799179306	6.068802794	3.870047733	8.923526411	1.493079074	10.2164991	2.651030549	4.280224922	25.3776047	4.405434598	3.649006181	7.564458595	3.202286233	2.797220203	3.508368323	4.457542204	73.14768212	4.142832871	3.976656908	73.43878897	4.129152959	6.043875422	4.116514269	109.3059353	20.27305455	4.309660091	7.592196213	5.060215405	5.980246384	1.738520529	30.0837963	0.677796636	2.94490393	1.155051597	11.54361738
GSM1672519	1440	1	11.85575148	-2.625506747	10.87294206	5.612971595	-3.559729829	4.463304586	7.448905157	3.772002352	5.998885699	0.809272276	4.584384398	4.259121325	4.967786451	14.99160655	2.267739645	9.755254257	1.074615183	8.421333512	5.311524444	6.878463063	22.99551587	8.864744297	3.935668049	10.22660475	4.372155607	7.076899981	2.102852314	5.335912689	50.1955062	4.547506177	5.891404939	105.5980195	3.628466092	-6.144956298	4.6039997	99.82545562	19.05397505	6.747326284	6.432314092	5.255171873	4.384173428	2.447184625	14.39897855	3.653839989	3.949760033	1.016964267	5.937305809
GSM1672573	1440	0	5.764737368	5.995948722	17.63114077	4.373407373	4.873051093	3.989111853	5.272909294	3.615798585	10.85095006	6.51097224	1.42344987	2.893377174	6.00107367	5.837262517	4.407386712	7.093155538	1.227754375	2.635999628	1.792882406	1.915816312	10.05391187	1.217426882	2.408822372	5.699373215	3.186924778	5.671746923	1.614606952	6.244049455	29.12450484	5.876327017	5.776439737	152.0417306	4.435060391	3.689446212	3.712116557	93.65014884	14.00196324	5.232504071	3.135993241	5.644689262	4.399217202	3.345503294	30.02103772	3.580773411	2.727196879	0.518057225	5.235019939
GSM1672294	1464	1	20.00071953	6.756198994	31.68395148	5.606261309	3.254056399	5.265992859	7.507601325	3.670398202	11.65592413	2.953651931	5.085575685	-0.62409778	7.565189533	17.77526165	7.208039903	17.2815788	1.803806335	11.19760136	2.676507515	0.50435426	45.64087375	1.926343448	2.07445908	12.23418344	1.912992763	9.339316877	1.578286272	9.460273641	96.75981974	1.557645164	6.34301463	153.162608	5.803967556	-3.324012713	3.375791922	150.4065154	32.31126582	8.022707183	10.04802992	7.330535314	6.859220897	5.339940318	58.80163658	3.221438092	14.02333848	18.22830001	12.6846247
GSM1672574	1470	0	11.54600903	3.21826954	27.10186481	4.240129352	0.114593528	3.315341769	4.541772032	2.901830641	6.177000868	2.957424787	3.065535199	3.063590995	4.899217879	5.380833063	5.568655673	9.842998401	4.301654547	7.078574309	3.520194447	4.642524791	26.40140864	7.258939642	3.803162675	10.30514667	1.782396839	-3.184999208	2.393420691	5.365859795	77.64279823	-0.837130274	2.034347399	112.3748142	5.520532674	6.1245313	3.952677393	118.4856035	23.07017282	6.242088968	5.563423666	11.23175328	5.832592481	2.570931248	36.74331529	2.846616844	6.480762962	-0.855781874	5.415006478
GSM1672462	1500	0	-3.236720797	3.345413628	-14.00046468	4.489876397	3.218151267	3.516017755	3.24958702	3.346968422	1.255198427	5.834959961	8.220072651	7.538415058	2.368052738	3.210327165	4.416188241	4.618416836	1.155131364	3.172347882	2.266840927	8.661730966	1.293200431	6.352727273	3.128334276	1.077079997	4.373960064	7.716138688	2.852680864	3.852319414	12.5822724	4.799922514	5.229817357	59.64373149	5.262785907	-9.177171253	4.222905066	62.5677512	-3.225932499	3.825534968	6.505952819	-1.402510597	0.178781839	0.999383737	-4.750667309	4.518648712	-2.773519294	3.535613048	7.377712863
GSM1672474	1500	0	11.13563813	5.992593516	16.52619576	4.519357144	6.195013495	4.864228246	3.424808473	2.254925252	3.896064894	3.44944132	10.02295967	4.59972804	5.723300191	5.119984038	5.042157054	10.74321604	1.239446223	5.257944374	3.146727393	-0.877064284	23.6300364	4.635062698	3.667241392	6.257517497	4.332226467	0.111794492	4.146528622	4.513819907	68.24685542	4.21123349	3.839522248	73.11538737	0.867323982	-10.5024683	3.149652415	110.5040526	21.57650284	5.504412454	7.158067592	2.70858073	4.932457593	0.900517018	15.02132191	2.818132065	9.097238035	2.786665691	8.667632791
GSM1672492	1500	0	10.10564874	5.009934756	22.66388466	4.861889604	9.319071016	3.719265349	3.314620377	3.077513321	6.868247535	3.398917279	10.7693229	1.766143698	6.336914901	7.896976489	4.329992871	9.76824206	1.545712891	9.222544764	2.759419876	10.07439779	23.6300364	11.75441434	-0.151618	7.944716367	3.881955715	24.08881719	3.280101634	2.096022068	66.13576365	3.920915064	1.147370331	110.0799138	5.105387071	-6.079044906	3.769886805	131.7327536	21.20769573	3.666060675	6.81804135	5.129463008	5.982094552	2.711766571	36.74331529	3.852065466	14.24246423	-1.36376222	12.7765142
GSM1672503	1500	0	3.876285625	3.261742792	3.196494085	4.579914047	-10.9899623	4.085205038	4.503276789	4.25412732	4.740798169	9.124398729	9.650390581	3.218249256	4.60112442	3.213412905	1.316960937	6.229693966	1.552679089	3.973886159	2.739680282	4.990056351	13.76027087	5.738791006	2.516947089	6.457430361	2.357574988	4.354753466	3.957981796	2.736161047	36.05288053	4.79405966	3.902758715	58.99029428	4.79886616	-6.235115364	3.298712692	69.79188851	18.9249541	4.692643154	5.512697524	4.612103199	3.577240075	2.017237001	0.758227405	4.329085303	-0.433618263	-2.365599511	7.377712863
GSM1672290	1506	1	11.33515182	4.891610903	21.61042264	4.882864969	6.577096069	4.214851008	7.928438775	4.290598724	7.225134761	3.098450919	-0.96937871	2.715463237	5.504032674	7.199732204	5.24634882	9.252367505	1.3511968	20.16956495	4.293473962	0.461645905	35.04741212	4.350385177	3.563158303	12.91737524	3.101957162	5.355858996	3.907588029	6.227206167	76.20308218	3.783013324	4.357574059	134.3243362	5.571628158	12.36335924	3.647617712	111.3618455	26.13334598	7.305755877	7.591280578	6.614083779	6.706195363	3.450479719	34.88032077	4.163208284	8.835122658	2.862197099	5.91068291
GSM1672394	1512.9	0	15.0657778	6.198131788	24.23274501	5.405603774	5.29227107	4.338537185	4.293266621	3.356255007	4.729675491	3.969382511	2.134950829	3.84294504	4.175625334	10.75103153	4.428655974	9.072158634	1.669303222	13.97250114	2.70905434	6.450742837	29.29382073	10.57343445	3.860167931	6.664045939	3.214265279	7.116365571	1.654525786	4.812890739	86.88749981	4.404746644	2.047954859	108.377545	6.006134728	9.381399664	3.421892089	123.0391533	24.18381749	5.894930152	6.390381143	8.16697827	5.098049605	2.24290912	37.35319368	3.733403529	16.62981021	0.537410429	5.982194574
GSM1672491	1530	1	9.577980845	4.847093205	-6.621774498	4.726598081	-2.385903657	3.770842027	3.007037477	2.996906267	2.912248956	3.055806601	0.273522025	5.24833445	2.668171704	4.58015871	3.44444359	1.172370672	1.497734433	-0.612661279	3.240128783	7.916762664	7.828703795	6.714797896	0.979666393	3.446605263	2.444380507	1.475835087	2.748641171	4.320551252	45.97559237	2.947067663	3.898436945	84.43361111	3.947667292	-1.465063207	3.848468456	83.96741869	9.916307833	2.816469359	4.324824927	2.722676568	3.399541398	1.572875037	9.085751816	4.003545679	-1.183011786	2.690420451	4.486376768
GSM1672383	1554.3	0	9.701907091	6.739921118	23.20785307	5.171742178	10.99755721	4.085205038	8.65575148	3.392845566	8.063832278	2.759708506	6.051665638	3.067233784	7.408517942	11.11489457	7.111679388	12.52635214	1.252830929	20.08228198	2.570139158	1.742088488	43.06399814	2.871252369	3.255967988	7.74959903	2.620025549	1.206296974	4.24821594	10.45608423	56.87493404	2.525320011	7.290873616	188.8200397	4.023598258	11.91056631	3.446800462	120.8279653	20.23113146	5.73512841	8.769211559	7.99938343	6.988045576	4.656485627	41.18252317	4.021594252	20.3754859	-2.573966441	4.868279483
GSM1672425	1560	1	14.47353517	6.438241446	25.69609045	5.234285543	2.367368923	4.118970237	4.578465082	2.965511863	4.868152038	2.968560378	5.448310252	0.28382535	4.529774023	9.575243327	4.622015292	10.01114953	2.141588567	10.06550076	3.283237428	6.353910132	28.52503335	2.513340721	3.224897043	11.58646752	2.344572859	0.01597916	3.858416517	4.851792322	95.87081379	3.417091344	2.049468498	64.14016674	6.260031658	10.85461674	3.589971869	139.4918197	26.47156433	6.145527887	4.687863077	6.210755226	5.712037333	3.85915451	34.99850227	5.511190477	13.68294105	-0.575198924	7.507822155
GSM1672484	1560	1	10.91562595	3.502633169	28.7539323	6.022848207	4.734836019	4.021184701	6.602892731	3.13236458	8.782544502	5.204203085	7.131280384	1.557308596	5.21509619	7.936998649	3.657753392	12.71034327	1.934705535	11.77357414	4.121459955	6.015054434	28.92790217	8.902866925	1.545875247	8.595436378	2.156105069	3.096283326	4.261108918	7.35378008	65.01585841	4.623298666	1.296400051	141.0261251	4.001778179	9.886571648	3.969738725	115.9293355	29.39294219	5.212996047	9.183037928	9.769960332	4.525413097	3.517374427	24.05637012	0.171812345	7.139661542	4.817369478	9.079807036
GSM1672322	1563	0	16.73834632	5.002981547	28.3352468	5.398348511	-8.820804127	3.305563738	5.648158479	3.262633403	9.52462863	3.38265827	9.082184901	5.004206242	4.644776671	10.97468411	5.154158283	10.54850233	3.276181073	23.90598365	5.091123409	0.183690201	33.44851529	4.707502767	2.855454167	14.85513766	3.40258409	-0.05435416	3.81371746	5.053976877	85.24807115	3.456078353	4.749861339	124.9852246	7.686033918	10.68364179	3.242172133	114.4751648	26.55491116	6.284581268	6.823929344	10.70270087	6.26030724	4.828986124	43.17831395	-0.620307625	10.40811073	3.08114466	3.980246476
GSM1672674	1566	1	12.04496502	4.376939505	12.78078327	4.647618051	3.780999647	3.233227895	4.910525146	3.134128572	7.625246523	2.72327822	4.670226059	6.523300733	5.856146119	7.252264901	6.489825164	8.992272483	1.391932288	11.85170586	3.802971588	5.559193367	27.91597694	7.324237124	5.564349338	7.489223934	4.682578597	17.9069553	1.997699163	5.967974798	48.49942209	3.650421267	1.444777428	84.19784691	3.641073596	10.18682388	3.795273655	99.96597728	15.28522805	4.521364158	5.070235079	6.558575424	6.075884223	2.507246119	29.24790781	2.402022672	1.30675829	9.90275482	5.416989759
GSM1672710	1569	0	8.596813768	2.785104734	22.69055679	5.119022956	6.397964105	4.115164188	3.468950896	4.000828126	5.924904817	2.461644111	3.313738938	2.77137342	5.552573406	7.989386883	5.378959921	10.96340105	1.644408255	14.83437008	2.503713023	5.87687242	22.10113173	2.304825906	6.661751312	9.303746816	3.586539976	1.040140904	3.920139913	4.394614946	70.91655763	3.812771693	3.926594705	61.97953756	5.035744259	-3.200456732	4.518025562	104.7019628	19.91047203	6.391316422	4.084754916	7.877141589	5.460164171	2.532971568	16.20668216	4.57627043	7.863983317	2.565378289	4.933591501
GSM1672586	1590	0	-6.152718913	1.429892552	-2.833213484	2.151031629	-3.431715435	5.211592113	6.083994549	3.693323442	4.765429903	3.326948367	14.54573317	2.059437686	6.122022996	-2.128736538	3.138713785	5.668378634	1.934705535	6.497096606	3.783466544	-0.824854843	18.40270893	7.126261261	-0.153431306	9.064102731	2.352158575	10.96154552	2.554776016	3.776599359	27.71918362	5.891808069	4.677981332	96.96157372	0.085172643	-3.435229097	2.762832792	70.69945141	6.762158076	4.460389179	5.331765075	6.135526481	0.213009499	0.991237752	13.77691805	4.559463753	-1.142334339	2.286684083	8.529280015
GSM1672361	1596	0	13.21728605	1.40197297	24.81692791	4.368845793	10.74066622	3.724871699	5.332222838	3.016296023	8.076963702	2.329749513	4.789568072	4.883326391	5.587091404	9.699025409	4.435247229	9.927336451	1.950645635	17.71652317	4.801793026	-0.046262986	30.8508349	-0.092901854	2.581497142	9.633486186	2.216237448	8.2516912	3.846999654	4.023966167	78.80515141	2.128042473	2.909210261	59.27937531	5.960409781	10.76830258	3.272676307	113.4170796	23.18027611	5.242172086	3.810089446	7.62393491	6.330929748	4.109757963	38.64751399	0.132014148	11.48143873	-1.420391521	7.433926012
GSM1672672	1601.7	0	6.954426783	3.858069391	6.35462461	3.778182497	10.49972389	1.392055586	0.982589399	3.430800157	4.767156219	4.141396024	6.685434828	2.804191171	3.579685112	3.920168665	2.688548709	5.697785137	1.096945969	7.508584933	2.183338148	4.620931862	7.364308092	4.390724877	2.329173147	1.405457877	1.575516587	1.659735836	1.975128119	2.851016553	51.25716284	2.943160392	4.235310774	55.80019489	2.956967045	9.253639977	3.74821414	80.78635616	9.023612984	1.024390428	4.874742493	4.727396008	3.797758526	2.208617529	6.146149672	1.193707888	4.795329337	-0.117866247	8.305684003
GSM1672373	1608	0	14.89028719	0.573779258	15.09937894	5.403290743	4.855252069	3.727455495	8.971053856	3.893856172	9.683465548	2.910275696	0.4438229	4.652034019	3.906044767	6.423645533	5.527546706	8.605126817	2.05837055	21.42113324	5.118945874	3.560517751	33.69578339	2.275461497	3.80394908	17.49709299	3.404875007	-3.587147639	3.797403735	5.919846296	58.19627601	2.392936367	4.879927254	126.847348	4.59027306	17.27100883	2.973181326	105.1633904	21.22314108	9.160179118	7.397097815	9.269573063	7.096417423	4.856481984	38.21178689	4.327534574	6.647155334	1.690501243	4.154517835
GSM1672365	1611	0	9.188541075	2.64402074	10.85566798	3.409861404	2.474989833	0.874606903	2.20288409	3.770727478	2.27561924	-0.351463507	-6.91295042	3.02326902	5.218614857	9.051996627	3.727387539	8.536475818	1.445847464	14.1969493	4.848525062	4.560585281	18.80989573	3.93871347	3.297818735	7.012256358	-0.330348108	12.32843476	3.917870851	5.303831843	62.09980542	4.304918398	2.550095624	130.4863565	4.369532565	0.338244168	3.942568348	109.5707305	22.10696356	4.582325906	5.187097954	4.712919606	4.592251938	4.087851408	14.48721395	0.250889639	4.54740096	1.005012004	9.474063624
GSM1672465	1620	0	11.09341262	5.606184329	19.13394794	4.864211371	-13.73483564	4.386759629	4.063797517	3.598833591	7.289103646	1.985517724	-4.786994753	6.799108344	5.184412046	8.11845864	5.393319574	9.113479855	4.156661427	11.02391947	2.767269714	1.219087809	21.76738636	2.694921259	3.666375496	6.857937936	1.147021096	-2.476721682	2.800353935	4.761497494	72.59303712	4.849087322	-0.447661503	61.7231443	6.595995379	11.63819526	1.877898467	128.0296466	22.42360371	3.280812922	5.346205094	6.998937915	5.454057372	4.903783876	24.51728551	1.807534499	8.2227188	-0.349957629	6.45632667
GSM1672359	1626	1	9.726451855	4.942916457	23.54009483	5.216047542	0.929344757	3.478305476	3.462908777	1.255407126	5.204593212	3.906680188	-1.520064287	5.723549245	4.587393826	2.681850888	3.221999929	6.639475282	4.144605381	10.07572574	3.606172132	0.815987392	18.89323436	1.815564548	2.160129245	4.07047032	2.35916358	6.13430293	4.491728963	3.064313435	72.96097668	3.677885136	2.696837049	47.36462972	3.253165399	9.810972823	3.204618781	103.2469995	16.18803786	4.246287127	4.638530561	6.344617742	5.740444241	2.310518617	24.5705643	7.199743189	8.941168969	1.565224363	3.506741914
GSM1672380	1647.9	1	15.39891348	6.070615132	27.24009411	5.076649972	1.881389809	3.976253811	5.207013426	3.559738279	9.411335984	2.879983926	4.721575016	3.710733167	7.301805586	16.81360876	4.613385205	12.3659474	1.704342156	17.62186033	3.589923489	-0.225625346	35.29063532	2.580753069	5.311214464	7.833151451	-1.428242874	10.21580165	3.797726207	6.092127143	70.53221287	6.595564866	1.688768873	154.946837	3.921529467	-7.466902992	4.064044363	116.4277818	18.45129279	3.728527366	6.089469558	8.321022647	7.054727581	4.295558775	37.70008193	-0.146607727	23.03587427	14.54621816	5.378611
GSM1672511	1650	0	6.952295499	0.056960361	-9.292875051	4.973372714	3.089408534	4.719634912	6.417001106	4.00348703	6.159004661	5.992265432	1.976564993	3.387556832	5.28564807	-0.096031458	4.492463757	7.391362447	1.809451634	9.136902367	3.022248148	-3.111016633	27.62725286	4.716964632	3.2404953	12.45137674	2.364282038	2.389381902	3.310235565	4.203974288	40.86466477	4.603629861	8.202170834	70.23630284	4.169585354	6.127178616	3.158848764	64.47143736	21.30832277	7.391878279	6.483316476	9.086174343	4.723370342	2.990132622	24.24138347	3.003690521	2.522095129	0.563519101	9.758119429
GSM1672546	1650	0	9.719071885	6.338397388	20.26387893	4.099373501	3.38921245	2.15996882	5.145250803	3.070564006	3.241483397	3.251346011	8.890490338	1.152614714	7.150347076	10.01775228	4.946935964	9.809954321	3.167015179	6.990386567	4.721356582	-1.63640665	20.89278128	14.07924211	3.585508569	6.530157016	3.749848728	16.11370416	4.117752207	4.154700558	63.88429908	5.504639572	2.486894833	90.99713853	2.065668517	-7.452100323	5.071115122	124.5003641	20.05864288	7.616766304	3.191297555	5.163096444	5.460600816	2.352753959	31.24341572	3.843513461	7.704183372	4.576211759	7.55607947
GSM1672367	1674	0	24.30487101	7.938822156	38.01986133	6.558645654	3.229198394	4.836795436	4.543626432	4.235439162	12.55082211	2.073095052	-22.68563518	3.795895481	7.131546226	19.8322886	8.210839152	19.0431416	3.772760976	28.46357847	5.326802536	4.994699149	49.7250812	2.286916368	3.042206528	12.17518191	1.502436806	1.547162465	4.619757986	6.630362541	105.5370484	1.781491286	7.027877594	148.61643	2.633221944	12.07707088	4.97376756	163.5448009	35.83749758	6.21247633	9.892499345	12.07798301	8.747386521	5.68979665	56.86937756	3.47344789	18.91494942	1.367672783	9.913526908
GSM1672507	1680	0	14.29719205	5.734560822	21.60003435	4.860186031	1.695517759	4.303601964	5.077736591	3.728541637	8.218143965	-0.97329797	0.328710349	3.165788938	4.124977946	10.95694977	5.059356565	8.32764583	2.141588567	12.63485443	3.317145046	0.946154702	33.56245523	5.875011198	3.135929089	10.18681289	2.030919478	-2.454618726	4.244744225	4.503049943	80.39416633	1.977879382	3.034740355	81.15641286	8.066528383	24.8510856	2.846073624	135.2041141	25.70728654	5.261656957	7.94674845	7.247266788	7.167576382	4.325933841	46.54494977	3.857033053	13.27928168	-0.337771016	6.102781089
GSM1672572	1680	1	6.365314277	5.041860491	27.37236366	4.824908146	-1.18853049	3.091209651	6.310934906	4.141209286	6.453963482	-1.175898053	-0.362902556	1.802829809	-1.549876387	0.838242716	4.924189671	9.243691057	1.58477163	15.0465003	2.259974278	-0.522908901	13.99685497	3.127736913	-0.446303532	7.836078376	3.264365966	5.48436697	4.63450052	7.061370857	49.54752595	3.929261353	5.734536914	121.3862159	8.139051423	-11.20346898	3.540516375	116.6420144	23.88466542	5.574374089	4.79933147	9.387107301	6.303503064	2.655075919	36.22670732	4.702835497	0.964875756	1.33722917	5.982194574
GSM1672392	1689.6	0	12.48650992	1.945775842	22.39746593	4.648745445	5.299806424	4.291943542	3.909696471	3.273368178	3.323683319	3.790106466	-1.084463886	1.985722159	5.331355041	4.997265207	3.391945652	10.37520485	1.955475259	16.305552	2.46846382	0.185614905	33.6060446	2.69185431	0.194806327	8.038637049	2.865027443	4.050171096	4.137716035	5.9087846	75.7797377	3.907502567	4.704717188	145.368534	5.121540272	4.779335738	4.36252497	119.7371507	24.13524011	5.452701967	5.555803726	5.256049866	6.413124253	1.541015475	33.33275978	4.09900747	10.57086278	1.950902142	6.683443385
GSM1672616	1704	1	8.310235518	0.279741418	12.64758766	2.889416909	8.840879222	5.075599825	3.898331749	3.481730969	3.987889661	2.921797576	2.948882796	8.599581677	6.268794277	6.053570565	4.270505406	4.188632981	1.250086625	3.037918805	4.294884295	-0.815863095	15.85307241	6.958031112	-0.812320921	8.162223856	3.523207611	4.080141206	2.628103484	3.300018207	38.09852173	4.102716143	14.27266271	55.47461459	4.236085387	10.69427469	3.086590201	93.88473236	14.37272135	4.111827955	4.223729585	3.870270766	2.738009213	2.314456061	76.95500882	2.461929415	1.548728127	0.355295203	11.96725227
GSM1672493	1710	1	10.87695108	5.528252298	23.80398296	4.755583773	0.286619269	2.401153295	4.858345478	3.009144228	6.389096532	3.799810173	-4.888817348	1.694076429	7.912722867	8.860085571	4.739840248	8.712914837	1.202269251	14.03630917	2.756149321	2.696217783	30.8508349	1.98830746	4.605770574	10.20171761	4.365966939	2.340398576	3.866278353	7.701589399	54.27799348	5.830822696	4.848431334	130.3772504	3.210242698	8.469224591	3.485938772	116.1891421	21.85381077	4.321203496	7.410723695	7.858649792	5.739038065	3.43834486	34.15286433	4.002987154	6.085024164	0.435458616	8.344410971
GSM1672520	1710	0	8.501713942	3.726100756	11.16789419	5.192239129	0.384752089	3.537013709	3.593107137	2.905030325	3.052683476	2.239402809	-1.932813273	3.436395137	0.421242835	4.910737365	2.449084891	5.56018552	1.401855129	7.221010048	4.239843937	5.867907608	6.826523873	3.631755164	3.306723511	3.609675247	-0.455691798	6.444827394	2.880600622	3.225308363	48.36603301	4.751969819	0.05751979	81.33494347	5.269965685	0.025308088	3.564540759	82.41072405	14.7930091	5.822593684	4.938833792	3.000122455	2.408972772	2.672366851	-1.728260799	4.061522224	3.100049331	2.17371521	6.225063233
GSM1672571	1710	1	10.36260531	-0.025488116	19.40373255	4.466379994	-3.736098043	2.092100647	6.185584768	0.899963002	4.692597783	5.77843246	1.664515536	2.975450735	4.509363155	4.190407817	5.229144035	8.302360536	2.481331643	2.853776477	2.115198383	8.663001859	25.68747491	5.756272066	3.901557902	12.07069454	2.471385046	0.656182252	4.254897666	6.017253351	61.71364926	3.412928913	7.102514768	120.1059509	5.721262331	-3.742463264	3.920888506	125.4718937	23.78207577	7.839888089	7.603810801	10.42547673	4.474443201	0.210216038	35.65920228	2.524384017	-1.314854287	2.737283298	4.111589641
GSM1672656	1765.2	0	12.71182806	5.844263282	27.84527363	4.528511506	5.953153847	4.215792945	7.903884439	4.132346826	8.2434072	3.791279857	8.453623835	2.852425972	6.554465282	17.83864067	5.575779715	12.5167539	2.905317823	18.83039758	2.000354891	0.522673233	39.39537449	3.787170324	6.012207029	13.54766189	7.349579408	4.366392848	3.825390144	4.802656019	73.14768212	4.506851858	3.366660457	97.16977375	4.015656831	13.75905746	4.578993239	77.81540009	19.61966974	9.073795418	7.021290445	8.992846351	8.03413234	3.67597837	35.61543345	3.521650246	15.46517831	6.247163066	9.685025682
GSM1672382	1766.4	0	11.75691713	6.130025088	22.75924967	4.855037873	4.276029846	2.987269317	3.004851692	3.069124981	6.612889255	-0.871436647	-4.966638086	2.822433807	2.303408584	11.63389405	3.808872232	9.781519216	2.205886408	11.06076319	4.9691403	1.748947389	22.14161489	4.308512396	3.983781297	10.43495664	0.270641237	5.619759168	3.504953457	4.841644397	73.6154387	3.822902161	0.979672398	91.49782227	3.373888097	16.20682154	3.431887496	106.4745917	20.17163782	4.149074456	5.809797586	6.473652794	5.300727969	3.013874093	26.4786477	2.545460125	9.346367779	-1.981245687	2.845900562
GSM1672308	1770	1	11.46571368	-0.068000645	22.35186016	4.701129777	-0.522683199	2.186031383	0.423486838	2.210377977	5.623954664	3.342367994	-10.5174789	3.028502685	4.082322218	8.096226289	4.794944093	8.746347476	1.698162346	13.09711517	2.482787537	6.849296202	24.23422869	1.205692912	2.996478032	4.941630258	2.521154334	11.815026	1.607774281	5.08499688	70.15989321	3.775122818	3.012988805	91.62761375	5.895152302	7.451685352	3.378934327	116.8836146	21.47470288	5.00144082	6.452790158	5.574413838	5.530866879	2.606547814	30.39445882	2.208994765	4.859285538	3.106545511	5.776069603
GSM1672545	1770	0	7.384819028	2.001508259	17.58450809	2.291533712	7.775803868	4.005365044	4.436656865	3.145116656	4.80959693	-1.331754212	14.09208569	3.337323542	6.515717742	1.698291556	4.097494841	8.945182395	2.775786382	-0.099896978	3.156302487	9.755562939	2.219960852	7.67278125	1.805852582	8.107703669	2.574126648	13.16209343	3.178543697	3.719810522	81.93300758	4.549074149	4.618098314	61.46688323	4.961807099	-1.537122579	4.482242579	117.663011	21.65617995	4.386461773	5.690274715	6.026127915	3.876156888	3.534095271	22.38606406	4.491566817	-4.525571445	2.192995064	1.908338518
GSM1672376	1773.3	1	16.50069855	5.444504018	32.41353371	5.008515396	5.324550257	3.485165419	5.544187274	3.366598153	8.52036664	1.750695876	-2.175213478	2.395392474	7.725928366	15.28908573	5.394025648	17.70429005	0.74755536	10.76696393	4.728502264	-1.056867415	39.33507644	0.733311175	5.547297457	7.09830576	5.689086012	-1.439121608	4.628659768	5.131331594	94.14919545	3.346739038	3.883066121	120.6935377	4.258321385	11.49999952	4.537992452	145.2264927	24.08236592	3.597345992	8.263052003	10.69842777	7.306477769	1.539099491	38.98753802	2.945135738	16.92521372	9.29113196	11.65995725
GSM1672461	1800	0	14.66529352	5.401579153	28.04436563	5.127890269	-0.059223532	4.435039529	3.883326321	3.014032079	7.699690717	3.459506628	-2.273038614	3.573283671	4.957460915	11.37733848	3.982637138	10.74429077	2.353077167	10.35293938	4.35332057	1.861160587	32.91776272	4.286699397	0.786850526	7.957239859	2.904258818	3.382193724	3.859392753	4.679205277	82.75843984	3.204877437	3.663705708	116.4551432	2.963013448	11.89677699	3.212489746	120.2316574	20.37080156	5.529920402	6.318344	6.161854294	5.643006353	2.941025712	34.56385006	4.332835634	12.09293462	-0.923728967	9.476190731
GSM1672371	1824	0	13.08907815	5.140593124	26.59301302	3.91897579	2.299003504	3.608559091	3.618356022	3.684435985	2.4454043	2.875344096	-5.396038013	2.900619221	4.037770824	11.10703576	3.493475779	8.927833633	1.995939831	14.86226532	3.539086831	-0.002381687	19.16359424	1.869155575	4.810634706	8.699339474	2.980337922	9.067360384	4.069248182	4.003947584	78.80515141	4.396974953	1.862954557	59.37543374	3.752305573	19.0280318	3.403936003	112.9688463	22.0987183	5.275575195	6.310025694	7.372496203	5.226920622	2.653305507	30.03836799	4.746382383	9.831357895	-0.529729714	1.991136716
GSM1672298	1836	1	19.31435683	5.450264172	29.56546554	4.526219275	-10.83355844	4.493662448	6.179553998	3.400528975	9.570487066	3.848331608	-0.350672702	2.482499851	5.200995552	13.43460235	5.428662049	15.3960449	2.696706788	15.11563339	4.648154787	2.154308232	35.98159673	3.754012521	2.820455458	9.874287813	3.432615316	6.173145379	4.264358137	6.297079533	84.95678448	2.745291975	5.773804884	121.9656999	5.976802136	1.864262112	4.870837355	129.2460238	29.41040821	6.52107885	7.339577355	8.190564227	7.488361114	3.697701869	38.90164098	2.388867764	11.39029782	2.970306583	10.85810613
GSM1672629	1836.3	1	10.38178687	5.330083758	10.60647749	4.352995705	-1.505865717	2.544073431	4.138618335	3.86277007	4.791105677	3.117248401	-8.2902016	4.36413397	-4.437598751	2.530037114	4.428655974	6.311853603	1.258545056	8.258082632	2.811061283	4.915548746	16.48131225	10.85100083	4.416563228	5.944176626	2.358359403	2.598794336	2.940484264	6.612851404	47.27598317	0.104307813	0.627463421	131.6504652	3.560133422	-4.608247268	3.587543593	105.4646448	14.04113404	3.34916278	5.374166705	5.318597151	6.152300749	3.152176271	20.27569361	4.585196975	5.154326826	14.61519215	5.447087184
GSM1672393	1837.5	0	15.24088669	1.54863502	20.66179703	4.25956339	13.84226335	2.864523336	6.571467811	3.826093686	8.793387923	3.417929689	3.83079413	3.627940347	7.621020788	13.791352	5.682875088	11.89181817	1.374334475	9.116588664	4.795080048	1.383794745	27.91597694	13.5391532	5.788614986	8.329863372	0.939894422	9.711851279	4.177027172	7.058581323	66.23571817	8.408562046	6.130172546	116.690736	2.513102327	8.590821752	2.598381072	134.3248281	26.35304158	5.990006136	6.818876284	9.461200348	5.888787865	4.420368865	38.99998413	0.392117632	9.776312338	23.47123957	10.43948244
GSM1672451	1860	0	9.666801335	5.12048282	20.8278629	5.985511059	-0.208576283	3.88318318	4.876932598	3.009144228	6.862310151	0.912835596	-0.918084503	5.585593202	4.423029207	11.00499832	5.74430907	8.269845558	2.488353488	7.197676815	3.525298939	4.128285925	24.92006997	8.230021016	3.344914659	10.02225464	2.283224334	5.919311901	1.85476686	4.321269732	82.75843984	5.060116386	3.020144188	76.6467096	3.273155441	11.94591235	3.509647361	115.6450752	24.06910382	4.35989871	4.794265994	5.207439602	5.718210966	3.481905178	25.88430809	6.74236865	9.880040432	-0.127632701	9.857873923
GSM1672479	1860	1	15.03524635	5.743475246	24.90091441	7.523420941	10.18547131	7.154822625	6.62042668	3.53409414	12.56379486	0.668654217	4.167159574	2.301857285	7.88922505	11.71920262	7.471990803	15.4278489	10.48059996	13.31118029	2.706382292	3.247089698	44.64381395	3.033448466	1.744466237	8.854312183	2.29868308	4.322765567	4.906911498	8.609480243	77.42523348	3.559471058	5.041025313	173.5982306	0.166086822	-7.541168461	2.956386745	142.8924531	21.49823091	4.035707632	8.764856864	12.95695321	7.440625959	4.596814652	52.49168365	-1.567125899	27.45744276	-1.157947845	9.346043591
GSM1672516	1860	0	-0.320684508	5.11581944	-11.14855478	4.939609115	8.797104094	3.872130661	7.084321605	3.924582309	0.058528389	1.012835178	11.90203177	5.02202049	6.220360663	1.269356391	3.922026073	1.936530525	1.904701242	5.197837179	2.956843114	11.93733034	6.140085241	4.804322764	4.68507608	6.718119646	4.059839987	8.797748088	3.856796319	6.047077495	13.91127463	4.769593442	6.591394099	116.9124978	4.750804276	-4.950143827	3.751899617	40.32956944	-0.888237943	4.864825115	4.66364998	2.833861087	1.663169788	2.42850334	1.705301164	3.850197692	1.55565259	8.80179333	11.12438054
GSM1672312	1860	0	15.42954672	6.787440292	29.87052172	5.681201855	-6.059349071	3.234892389	4.755302608	3.748464673	6.838579656	3.219254945	1.992175678	1.621031681	5.606233085	13.52216455	6.271730834	12.9581408	2.770400283	9.562438199	4.384025369	-3.647063917	33.87126728	1.128001056	3.644733633	6.656940842	2.995764744	5.774713538	4.343114693	6.296486426	88.09326119	4.583372822	4.356182734	99.26780829	5.464934882	7.427786775	5.237755879	130.9121659	26.72405518	5.151028798	7.311503076	7.239289934	6.682044412	4.069544952	36.97796223	3.947487832	19.20036166	0.737397205	5.53231528
GSM1672589	1860	0	6.938572571	0.087383266	21.44867529	3.915493763	6.059337764	4.131859619	7.003651826	3.353458616	7.790566646	7.076987882	8.740816646	3.968548051	7.394887974	7.469462843	3.331695933	6.39371562	2.408756957	10.97709385	2.723742013	13.24103099	29.35097843	8.298518314	4.366176963	8.554040503	6.300449089	4.165726641	2.335308191	7.86031316	48.44241746	3.928653642	7.072873949	166.4811677	3.834199758	-9.88749087	2.958360467	82.1720144	20.62842538	5.460610358	4.535867777	7.256951683	4.178447456	2.088321945	35.80135198	4.141519442	7.582778881	1.664696971	10.45563634
GSM1672313	1869	1	9.523394512	5.25883116	7.081676241	5.260931163	14.39213155	3.920061471	3.6966085	2.65620319	7.001811698	1.592199588	2.18653932	5.008122092	7.136561301	7.701453846	4.309504327	6.757299708	2.57406393	21.29035594	1.844612779	5.420666082	14.23166409	6.518524147	3.362117649	8.186477099	2.478999645	5.851270849	1.523858181	3.291017921	48.28984497	3.305251065	3.291972318	40.30573065	4.095312859	14.85893503	3.921361003	94.78700356	12.36999349	3.841341826	3.208570454	6.278162938	5.018134568	3.253519474	24.39635644	3.480927198	-0.387302238	6.715094712	6.947575542
GSM1672350	1872	0	11.65161259	5.319714644	25.0543548	5.39441927	10.21724656	3.425631904	6.420537402	2.724208152	8.820256886	3.537907404	5.547114051	3.067797714	6.82055315	11.77940344	6.227156117	11.78816376	1.589107747	19.23739109	3.945179567	0.592009114	36.00985984	6.168655281	3.173226353	10.92124517	2.066671154	11.96503976	3.894059909	6.790824637	74.74387718	4.094278308	4.028829032	143.4708904	3.776987686	9.736096435	3.918271231	127.6006756	26.84031338	5.996674189	7.002251459	9.665461148	6.592321782	2.54890963	33.55288626	0.854144356	12.11547685	1.221425348	7.116548058
GSM1672481	1890	0	14.82341575	5.692060852	36.0050382	5.955067242	2.146662595	4.645486582	5.173128078	3.248214825	7.326704962	1.952944523	3.776208059	3.23907014	4.424772311	8.130504582	6.043500372	10.40602505	2.291766722	11.51357836	3.96053045	-2.541191523	30.42603486	2.820145719	3.022864604	9.201756419	3.007287735	-2.009703541	4.211677665	6.175834862	85.48519032	2.207052715	6.405659911	161.5192016	7.273103076	9.381399664	2.90747552	127.8654242	21.74141971	4.222552034	5.176364858	7.964047945	6.251299868	2.294645932	38.04734734	4.584654877	16.65251544	1.438718883	5.380518583
GSM1672587	1890	0	18.1814741	2.869139766	16.73150423	6.74178489	-4.351115163	6.068372957	4.69563271	3.126383503	7.380950627	4.650230668	11.58046944	0.214061289	9.273713587	5.743326589	3.383262814	10.03081725	2.602543772	7.055906026	3.22615588	-1.524144477	30.38737788	5.056412474	-0.301245488	10.85664336	3.824436532	12.93426124	2.725681005	4.545324523	83.26829517	5.815289053	7.798931333	69.75534975	5.738081001	-4.553259693	4.095060508	135.9063727	28.70328984	6.291785147	8.036707195	5.580664671	5.631596539	0.601509241	31.93609848	5.64174407	-1.86788163	0.779877433	12.27157236
GSM1672334	1914	0	18.44544165	7.730422646	30.09283837	5.960028194	0.929344757	4.074495517	4.42726684	4.505760012	9.531400611	2.730579961	8.866721854	3.470160685	6.666575741	14.30619671	6.048809774	12.83990715	3.651428766	18.93829947	5.458625618	-1.012383728	35.16918585	2.759309898	2.270452488	10.20336573	2.3091237	0.482815551	3.86594706	6.921477054	81.57009412	3.574817713	5.082591772	132.9949405	5.939548912	-4.368379062	4.684262005	128.7654108	25.5649106	4.976769686	7.839225044	8.513048475	7.629060769	5.094150362	40.50400259	3.188711808	20.51195276	-1.855477366	8.659124364
GSM1672525	1920	0	17.36731703	4.76670641	9.963302325	6.394742851	3.338055511	4.618736284	7.746410292	2.954446287	9.237863462	3.885389251	3.051033208	1.310381515	7.108798235	8.009207272	6.139636694	9.60749836	1.536264519	8.413910045	1.703165066	3.303444844	48.61589058	5.658893871	3.777964754	17.74740299	4.477542328	6.041699741	3.636146426	6.983999262	57.60255054	3.016537619	3.908420846	141.3676172	5.522115761	16.24870345	4.187973774	104.8501772	22.67471377	7.854365305	7.404782935	10.03220765	7.043014788	3.629573714	47.21967995	3.672874195	-1.996784102	-0.349957996	9.805082313
GSM1672563	1920	1	10.05104968	3.883527512	16.47294319	3.758875343	0.640206081	2.941342517	4.411911868	3.149019604	4.713646776	-0.909258156	-0.943543402	3.281894183	6.027288392	4.745488487	4.078897426	9.656250159	1.36926176	-4.827528452	2.147190174	4.796111785	20.4901002	5.829954324	3.889885281	4.802841078	3.373135096	15.72612536	3.464092693	4.736637851	51.41772297	4.534130688	5.096408186	119.0895774	5.390758569	-0.864791469	3.320275307	117.0920194	20.33687985	6.169375438	5.581981556	5.131770362	4.750449492	2.318906933	17.16993586	4.332342818	-0.22511767	3.669090376	10.6790204
GSM1672387	1924.2	0	16.43506134	5.917682217	25.93516772	4.905063412	4.228766566	6.186907212	2.10830291	3.589221205	4.763748014	1.140332467	-0.146816724	2.172241468	4.008534073	13.07243242	3.706809318	10.08827443	2.907987442	10.37773333	1.247959411	4.923820567	28.2251474	9.087725113	3.250270548	8.480872879	2.271109991	5.047849351	3.831304408	3.724938732	84.70873142	3.143905699	0.107755272	48.35307192	5.066579354	17.18210554	3.365674503	120.635832	26.30989912	4.850791113	5.217084203	4.477935033	6.232329849	2.420465445	34.1100761	2.971560545	9.840679056	0.779877433	8.079173627
GSM1672351	1929	0	14.04025456	7.220489979	23.21587579	5.426437695	-2.167319354	5.024129354	5.173734106	2.269048026	11.95913055	3.012598823	0.102269863	2.756011773	5.674496533	17.21513632	6.187510995	12.65911957	3.366914441	20.18550742	5.511281048	-0.072618701	37.3507363	1.874430948	2.440628642	13.09125996	1.419971411	4.728007447	4.290899795	6.430410578	62.99376544	3.794532567	5.149981827	130.9987661	4.375859713	3.728908683	3.629451096	125.9083547	26.15888307	6.401745177	6.892282223	10.30133807	7.152924697	5.423269082	44.14241625	2.937763207	10.1364629	-2.229059851	10.33754028
GSM1672283	1944	1	13.04360863	6.639490998	22.62963907	5.311420556	2.694290664	4.00731682	6.710876884	3.148288843	8.673215401	5.261196747	-18.20872193	3.152187345	1.123096896	7.705833978	5.18341143	11.64275162	4.105269869	16.24978879	5.211493988	-1.944364232	27.47605545	3.633968304	3.577112454	12.70405694	-0.333940302	4.552571029	3.279194989	6.701629469	81.39683235	0.876422376	6.48161706	140.2051977	5.470471786	6.893625221	3.945859081	116.1086475	24.45366984	3.663368316	5.9166009	8.200377975	6.675817312	2.731492146	32.4077873	3.965692463	10.91616227	2.601220408	9.907009332
GSM1672432	1950	0	7.201109931	5.381019465	17.20776449	4.212073449	13.11165257	3.38032302	2.719925603	3.17445118	4.941132672	2.910275986	-5.727890662	0.068014336	5.704034837	4.907512362	3.843297892	10.50451989	1.011511714	4.384263837	2.293225865	7.285365383	12.8434947	5.586063849	3.252784062	4.72514361	3.741126524	-0.276027633	3.15611703	2.063109184	57.24061262	3.202993143	-0.087891976	48.30899863	3.3028582	-4.074974456	3.549041299	96.41214073	10.10908672	4.282046215	1.950590684	5.200338344	3.53038231	1.556692552	26.12967378	3.647229516	9.723495649	1.932811646	5.765709609
GSM1672564	1950	1	8.549562871	0.080844487	21.82210344	6.013926813	6.056424409	2.100255971	9.139368408	3.499992502	8.611842336	2.399759386	5.422837665	0.230741741	5.37723405	9.071978815	4.728965599	8.40423336	3.464209829	7.130898309	2.703102638	0.823056885	21.92952208	2.740370445	3.561412039	15.13299163	2.540115583	19.46410281	4.235718944	5.025842847	48.52951757	0.650640149	5.864133958	142.128496	0.696527398	13.11107584	4.077594862	99.66584185	16.28715521	8.903088631	6.078156043	7.491004325	6.658804178	2.484534119	55.47910903	-0.750695303	5.043028308	3.576263212	9.443178943
GSM1672696	1956	1	14.21152713	7.119283327	14.91325167	2.425342149	6.527978478	3.401080618	5.76054371	3.309491284	3.00457829	0.737380331	3.618349195	5.13575723	4.415810096	11.55085066	2.786926955	7.991083152	1.457785333	14.70680853	1.976846323	2.892346619	22.26564148	8.130504369	3.961034105	4.666835507	3.510159876	11.48367825	3.392782386	6.98468881	59.03916756	3.147575339	2.8355516	155.8543493	3.867480969	-3.23344152	3.650651263	95.55791451	16.54357127	4.879662856	6.613491744	5.384947076	6.188980753	1.611137196	24.38915278	2.122234465	10.83044261	-2.111407628	4.850929559
GSM1672427	1980	0	14.82341575	6.745358937	24.59267664	5.533588033	-10.49382187	4.040023429	5.234239278	2.840498354	9.945564076	3.208183252	4.462037961	3.23000472	5.899334191	3.267881413	6.29483056	6.976240507	1.582775639	16.10513473	3.117983916	4.479919113	36.89378185	5.590365125	3.106041475	14.56546024	2.162859244	1.253284765	3.134817935	5.750104238	77.52206714	0.787943916	6.253006631	106.7046253	8.637931648	-3.801392723	3.6193576	122.9980784	22.32590432	5.874304171	7.201052744	9.062102943	6.576144512	4.227436721	54.03547309	4.940078878	6.972122136	-1.664475876	6.884201386
GSM1672441	1980	0	12.25241217	6.460239707	13.92846419	4.454968763	7.325977915	3.50356539	3.31857431	3.21752535	3.665043223	5.519076878	-0.143990239	5.281460878	4.257703772	3.594686682	4.804964173	7.835403124	1.599922414	9.092023636	1.851412703	9.129999765	15.46279911	5.378257396	4.903247362	6.533172135	4.368195529	-0.730083702	2.442800976	2.243662434	60.24089147	4.578524767	2.767916917	69.47079747	5.41110734	-5.975484407	2.508036037	105.279365	16.35132891	4.522260508	5.418753441	4.906896197	5.182356048	2.470657614	25.54798018	1.715917332	3.030146666	-1.425507633	8.699933021
GSM1672583	1980	0	10.77168471	7.058540079	14.71752463	6.210601025	-8.284313737	5.45489551	6.018654773	2.953865511	5.264246308	3.161456755	19.17646745	1.391876306	7.619228995	4.682057466	2.975325029	9.650773125	1.809451634	12.43509121	1.743228607	0.195397595	14.67421391	2.847241953	-0.436381432	7.825616409	2.361545708	-3.30424167	3.982172058	5.312726044	61.28266633	5.381303423	8.969794678	142.828665	2.750866851	-5.264359929	3.911451722	119.6985236	24.59405995	5.570884607	5.176364858	6.759345226	4.252529266	1.902431348	9.876117699	1.357234173	0.17807685	1.710668624	14.17214603
GSM1672419	1983	1	20.00830309	4.65848585	39.80435425	6.237912265	3.912758096	4.873114833	6.307907037	3.424324962	9.166402239	-0.00713442	6.977787857	2.764251085	7.049630088	13.29069361	6.181903548	19.221263	1.667261835	20.73976575	4.560954814	1.688458782	44.35075483	0.265756679	3.300733432	6.450060682	2.252326604	-2.383283929	4.376845799	8.540699063	80.47423907	-0.231146802	4.071919322	165.6232759	1.259620109	13.78635973	4.502463062	151.8880072	35.07000298	5.356961163	8.965284564	8.935668909	7.551058061	4.828468338	45.27476737	-0.364724909	16.99574423	1.323512857	7.731403027
GSM1672295	1998	0	10.77982813	5.446651517	13.13334316	3.150011488	15.47168313	2.694482048	3.342406861	3.229559164	4.430711871	8.527469768	9.992641684	1.930046451	4.138786444	7.704487579	2.269575385	9.025147085	1.065218066	11.21320045	4.163508071	3.715123418	18.46979969	2.226206339	3.789652274	2.328056738	2.945805433	8.493009932	3.680397552	3.245958629	72.23194161	2.531036781	5.74405704	76.34742052	5.078718951	11.26955693	4.048315592	85.27402767	14.46948125	5.273018446	5.302024031	4.327405626	4.111328806	2.276397007	20.20925777	0.247975452	11.65307727	1.884983156	4.279245016
GSM1672662	2000.7	0	5.537809637	1.20600007	0.406262909	3.627708587	0.523006533	3.188787997	4.092528451	3.251147869	6.378253111	4.073792472	-4.815267135	0.93397119	1.870560548	9.693033064	2.831512222	7.111173945	1.041049446	2.809786164	1.306723248	5.648479076	11.99387756	3.061578547	3.217657655	6.233859561	2.915462571	1.433224118	3.504558454	4.925192989	39.13206889	4.335835704	2.822484361	99.76670501	5.386755361	0.291057934	3.52017986	80.77166993	10.22995298	3.408014301	3.366633771	5.986516332	3.402271769	1.356227572	32.63685235	3.206481119	-0.068897678	0.626262064	4.73788254
GSM1672396	2002.2	0	18.87760254	5.089352455	29.55286757	4.865298829	5.015057466	4.177577487	5.916721819	3.858040536	8.477656192	4.931847266	-0.200615759	4.014200647	7.065847121	11.14845633	4.358539153	14.93602369	1.275063599	10.13621446	4.84377846	-3.023621345	35.41073648	3.705787279	0.035187569	12.49676889	1.102430921	1.271274249	3.765248721	6.032030407	90.72828485	4.613699947	1.355595051	146.9663499	5.048304973	6.317882374	3.996319379	144.0681914	32.37381369	5.425748612	8.675869622	8.816282794	6.820184789	5.045510681	38.5748928	3.653839989	13.70474677	-0.946195847	5.908843455
GSM1672354	2037	1	13.24527777	5.822985459	19.11158883	4.696568821	-5.082490108	2.343819662	6.073193637	2.333809141	5.493846941	-4.779573527	5.422839718	3.317568386	4.807100203	2.944404583	2.921782354	9.272148483	1.545713331	10.23943009	3.729280777	3.893675492	24.45076236	2.222052867	4.345252972	10.60562781	4.306781483	-2.633527671	3.407412006	7.266712866	60.24088493	2.39521022	3.580902019	132.9033104	4.787825106	14.43040576	3.832989929	97.03227063	18.0315555	5.325145686	6.731548358	9.922572051	5.058464928	2.252699992	27.94036634	4.776914648	2.115421474	0.489002847	5.324988985
GSM1672448	2040	1	15.58605936	0.73812992	30.68342112	5.426982672	-5.495103068	4.665416981	4.514834441	3.588816245	7.520734604	4.820177678	10.50276412	2.405751964	4.561932177	14.85412933	4.043770439	13.08350493	2.180979726	13.93558547	2.336738805	0.073964916	33.6748762	5.90503208	0.122116619	11.43770144	3.091969556	2.403172604	3.438844841	5.125393286	90.72828485	4.970305636	5.163630059	84.8439402	6.348840474	8.477215026	4.814516897	120.1717002	33.81830242	6.667666866	7.059247368	7.629436602	6.708752858	3.756710357	28.2370383	5.5162517	10.84333165	3.114302196	10.05824587
GSM1672482	2040	0	18.20661053	6.425507153	37.64472778	6.472025549	6.864856806	4.170679239	8.209492641	3.337326873	12.40771243	3.222753333	7.647158444	1.868182355	7.344094516	16.0620231	7.200214271	13.87025496	1.771576139	12.35957024	4.573299011	0.954953	50.07650979	4.543529867	2.98856504	18.03026194	3.060576247	4.014407259	4.370305214	6.314535217	100.4235456	4.174798089	3.762907661	111.8012788	5.046620506	5.885608564	3.609070322	149.6713876	33.52093876	8.639184558	9.334756985	11.47050753	7.879882417	4.759641955	53.06895699	3.595874943	13.02459788	1.230575669	13.72991978
GSM1672565	2040	0	5.692496363	4.434647788	18.40049739	1.561466607	0.661048381	0.304341878	4.565990444	3.536928861	6.32050404	4.429793018	6.451555143	5.527506447	5.797734291	10.52995041	5.240656972	9.209278752	2.284283588	1.878468016	2.881774019	5.038465357	1.214452847	10.25820143	3.34387286	11.00095015	4.04313013	1.575396682	1.563755452	2.997569555	48.22397974	1.706335725	5.066033481	44.45876437	2.203867554	12.21799927	4.252686738	99.73768786	15.33893839	4.762485717	5.623566874	5.106335525	5.149486444	1.078301727	-5.961466657	2.819896347	15.83201789	-1.860824528	9.844634387
GSM1672420	2058	1	19.0886328	6.209854705	36.53302809	6.130105252	0.602024989	3.165911477	4.331484727	4.267391429	10.19542607	-3.122684138	3.454087965	3.033801845	5.295219884	16.8878052	5.983780801	18.85292898	3.189867733	16.29957726	4.581156026	-0.195301458	42.82239461	8.460873616	3.818592052	5.50310881	4.307698762	-0.770497356	4.394690822	6.116261314	96.26709198	1.041113854	5.525469245	157.6999832	4.663199801	-12.95244091	4.683036264	152.801701	31.04317694	5.543947128	9.018545927	8.122418461	7.361607739	5.034337649	51.08273652	3.834149295	21.41981748	9.439435008	5.301331168
GSM1672434	2070	0	7.965559085	1.514467597	26.13225175	7.236677878	6.155096594	4.566289055	3.356695043	1.649956561	7.614063551	4.692266507	-2.811364306	2.403150961	6.45095024	9.50178654	5.874506806	16.691353	2.901655334	-4.064927952	1.965161292	-0.874769821	20.13170824	1.776305867	0.16487189	2.431458233	3.571435432	2.895624537	4.293221786	5.203640076	58.40179384	3.184314595	3.665035875	55.55914307	4.85008122	-6.254732658	3.36183352	108.410168	16.62374774	3.905455685	8.707047747	7.461679947	6.218186099	3.342434057	18.2603285	3.109383178	8.083972361	7.289815556	10.60273221
GSM1672386	2070.3	1	16.58530736	5.455940602	27.27611844	4.11266927	2.551555952	4.742190894	0.841210169	3.741572019	4.679158541	5.115806707	6.637343515	3.547957284	5.390315443	12.52378326	4.46090011	9.743266787	1.570064562	8.173601173	2.503713023	4.464281503	33.51608393	6.907007013	3.873527224	5.885687727	2.490727861	6.766086201	3.468752357	3.231777092	78.78042467	3.596142142	1.667827654	134.6966239	1.788316431	25.19966833	3.496289449	128.8137122	28.47803159	3.704702968	4.832437082	5.632945727	5.402829944	2.523109216	31.22567058	3.408006821	16.32606957	-2.239966887	2.092738235
GSM1672391	2071.5	0	16.47014801	6.475458485	28.76587012	5.674373005	2.667271264	3.676422041	7.920875913	3.683680226	8.449822523	1.989148264	6.766246303	4.605636442	7.085625018	8.177986837	4.786269167	10.70708001	1.977387223	19.95940234	5.064595012	1.708653485	36.55117695	3.577472284	4.46810622	10.1851317	2.445940215	5.998940406	4.09296895	9.359553864	58.79384252	4.905231847	8.191437759	191.9000049	4.210501253	15.67682006	3.846217217	110.5321896	28.39638026	7.044408552	8.136371665	9.80472647	6.351152673	2.622558227	44.27098837	-0.095160997	14.12599198	3.049670489	8.386461071
GSM1672284	2076	0	17.34044567	3.45571722	16.90582296	6.928195858	-8.101275908	4.845309079	9.934424797	3.060402757	10.33357893	-1.843395409	5.326759748	0.489310016	4.115305181	5.90614039	4.307339684	11.66553526	2.64564355	13.91668288	6.033080966	-1.82954044	38.07459966	4.651332625	4.798986774	12.34101126	4.734734117	9.903317997	3.524466707	5.661660822	77.66558044	4.523308365	7.305700141	158.5852238	0.792859905	-14.9409305	3.484877867	122.1176081	23.88466542	6.208936242	10.8259991	9.77718325	7.557594911	3.922869189	38.18755657	4.1998541	9.650884172	2.835616425	9.973949609
GSM1672287	2076	0	12.09521244	2.935042453	18.1190051	5.079420617	1.783083762	4.072218155	6.570873132	2.323269347	8.350286456	1.070098953	6.595562176	3.512398043	3.932756128	12.06325682	4.836791575	9.169600227	2.87056445	20.64214878	4.124904401	5.041935212	18.83448941	2.891272841	3.487668826	11.68128668	3.330019651	10.57119225	3.469536482	6.338032882	60.73974744	3.504500467	4.534394596	137.4743623	1.747821648	4.910086989	2.830594858	89.4791173	17.77001345	6.350563902	8.394524678	7.408787592	6.267455751	4.726879317	22.33152745	2.545460125	7.128360238	2.90483136	11.29129407
GSM1672711	2082	0	12.38527072	6.145637365	22.5094357	4.046165463	3.00564564	3.879559946	5.015413336	3.433789029	6.388166733	1.806649752	6.035746982	2.626458285	4.779696795	11.10559113	4.414695383	10.57658607	1.640192219	16.98039534	5.131888578	-1.134191063	32.98606524	3.118247531	2.407495382	8.391306757	1.454392926	3.038375732	3.733066262	6.515280401	72.03022118	-0.238875641	3.968217225	155.1499208	6.286166883	9.712023309	4.268495654	114.0146696	19.22655652	4.204949168	4.458284063	7.860336857	6.397975328	2.412866884	27.28019622	4.536253751	11.75301411	5.64636289	4.844934297
GSM1672429	2100	0	12.86095436	1.16870768	16.43367309	4.390621983	4.092307379	4.334692831	9.19325494	3.452056395	5.608792281	5.600662363	4.501300786	4.095730066	3.070546262	12.18830441	2.513488762	8.223631796	2.199505975	16.46688434	3.186648384	7.772468613	37.29480742	4.95281154	5.072435988	14.58007282	3.245906378	0.862738624	2.882174754	5.299279864	75.15445454	4.563448856	5.792783979	46.29430285	6.875020494	-1.02767901	3.447188029	108.3703287	17.35603158	7.507808466	6.771241572	6.500223329	3.889106546	1.691429848	17.43262427	4.893407537	8.235561958	3.102463624	12.09435636
GSM1672321	2115	1	18.45156193	0.263783783	27.79074659	5.624753078	-3.245300083	4.931302477	5.703157197	3.649606085	7.183852331	2.978181308	-0.135065937	3.166735746	2.945737439	17.2359275	4.534532795	13.83764491	2.343334449	19.72205849	4.548663188	-1.226346688	32.91776272	4.500804064	-0.72707003	10.99251112	2.905575297	-1.944273747	4.113272892	4.932780425	90.76881226	3.833755259	3.340928597	123.7837598	2.278631351	21.17393393	3.83626248	121.7979097	22.63409133	5.184144149	7.606365266	8.992846351	7.212422547	2.765379269	33.49331463	3.38956728	13.42835988	2.510993475	9.502684943
GSM1672631	2118	1	8.283769416	1.880588988	13.77668336	4.662735956	5.932209186	4.492723994	2.517087899	3.399617398	6.923899005	5.120355047	7.790795912	0.293643665	6.340900993	10.56560978	4.589467836	9.609610635	1.710415063	14.68630406	2.393403824	8.636611861	14.68450536	7.768787534	2.951964791	5.677407494	2.473689645	-4.447757152	3.640517924	3.110607162	56.11949177	5.259381371	5.975241164	75.94445983	5.983565997	4.116163567	4.234012935	113.4170796	20.62430274	3.125356329	6.357952168	7.320943312	4.983122728	2.580072708	23.14780388	-0.006531281	10.77643542	1.410934181	6.157404585
GSM1672533	2130	1	16.21391035	5.5917312	34.24206453	5.737026613	-2.763454783	3.483281547	2.876977573	3.13341281	6.984034453	3.690790878	6.136781857	3.178349734	6.574314592	17.09869876	6.145275791	13.02398508	3.234546438	9.77946289	1.833305859	7.869056444	37.65128787	4.057142055	3.136455841	9.770820172	2.31898209	1.079584239	4.633947712	3.639883261	105.340544	3.742514829	7.674165702	90.43990662	6.166478781	-5.410277491	4.311636434	148.7858074	25.14718933	7.735187089	4.728582422	6.940640358	7.506365167	2.12867094	45.32240204	4.271179395	14.71142605	-1.525816422	12.50921787
GSM1672562	2130	1	8.72536522	4.193663223	16.78603127	5.676259623	2.555862993	3.084797171	4.48467832	0.958294751	5.387941276	2.932742927	-11.41623964	3.255958356	6.354699752	6.644067901	6.513697694	9.679195829	1.23354758	0.017624906	2.367244439	5.562259181	22.48101117	2.599472388	0.873522052	7.168353535	1.30994813	8.75872018	1.039552069	4.97252586	46.18324897	4.700189711	-0.449437099	78.94736279	-0.178191613	-7.042163852	3.507179611	111.5193379	16.19521473	7.765666309	1.531078692	3.993549417	4.683421735	1.514318087	33.39346286	0.935023715	5.833847869	-2.510688028	8.346507799
GSM1672314	2154	0	19.1496308	5.958204227	32.92430178	5.654670638	9.590607516	4.203558218	7.35449194	3.901001301	9.825045656	-1.969204352	-8.962809299	2.461898603	6.599107564	19.1591755	5.94833467	16.96653157	5.292510837	17.04335856	4.807105783	7.445268884	45.39778709	-1.271833708	3.573221935	9.051419388	2.100182079	-0.006669044	4.426417214	6.315919134	90.36871048	2.777307835	3.887443952	141.1158188	5.291868948	6.255141943	5.316008577	141.4164629	29.68549805	6.074530984	9.934494371	10.71653002	7.899620576	4.956522004	52.14196673	0.986917265	24.70951155	8.438798811	7.235393524
GSM1672423	2160	0	10.15999967	1.416000786	25.45827848	7.034216928	-6.07049856	5.954203646	9.500272668	3.237161748	12.22708395	0.654288898	3.874129009	2.673193231	6.006251045	13.67396099	7.628405858	16.45954014	2.657563113	7.894436281	3.698831455	9.695644887	34.31304908	1.404745863	4.207980968	11.69029345	2.640461375	-17.23803571	5.109085441	7.935355723	56.0603702	4.865473513	2.994147314	169.3987344	3.774011275	-5.193721186	3.415736468	115.7276911	23.63952563	7.461062637	10.51450992	11.38617822	6.018273751	4.41800483	23.52686345	2.177406886	9.916914557	9.625402905	9.929332598
GSM1672665	2179.2	1	15.00451768	5.594504529	29.58375736	5.144703426	1.147740086	4.173646078	5.343324267	2.799248254	7.457803413	1.917847371	0.063903575	2.450949459	4.491594533	12.84126197	6.111293504	13.97406645	1.538548999	10.87913351	2.374308231	-1.510994779	41.06125967	2.362670252	2.879919955	9.127265892	1.771670424	4.951811469	3.658098991	6.458727844	80.33927865	2.794290635	12.68245515	134.1790001	2.763284593	-10.57845017	4.478691075	133.7541861	23.47794171	4.675374352	6.748220352	8.710399197	7.392037118	2.58914792	35.18666486	3.005218252	14.05313721	4.525079986	5.368338815
GSM1672397	2184	0	14.25772193	4.485965901	26.33758772	5.339037566	-1.597569472	4.311461301	5.796887215	2.433736789	7.392105039	4.761959797	10.69542365	4.367839089	6.132410206	3.274018221	4.633818361	12.60866886	1.359267163	14.59097083	4.453248916	-0.006507803	37.84605758	2.549427102	3.049485289	6.283931483	5.172720722	5.230748624	2.919341308	8.524210192	71.20845537	3.472217759	3.809310629	161.0158741	5.775903512	9.332012181	4.885402228	129.1205148	28.22477428	3.615779057	8.126007926	7.793312705	6.189429874	2.390732817	37.27189793	3.295133832	16.08015756	-0.632224312	7.59777379
GSM1672291	2190	0	15.94298272	6.109977577	26.48763564	5.489249388	1.341253788	1.991191572	4.330813103	3.663178914	8.415619892	2.174753065	2.440505529	4.30203342	3.721671785	16.99413032	5.837958176	15.26126027	3.184142916	6.943562038	4.286094741	3.275928429	37.73309047	6.503893045	3.759012308	10.43847887	4.147081798	10.89949849	4.279486853	6.136426968	84.4909266	4.370333051	0.811215098	130.4863565	6.414178538	10.88784395	3.680692509	130.8306223	25.01237348	6.058598439	6.538713905	7.353039511	6.387871885	4.509408972	42.56143933	1.33979012	19.67220918	-0.193848752	8.077152497
GSM1672695	2196	1	14.98752466	4.449619583	21.4200777	3.30996841	-1.819484449	4.281199199	2.774912972	3.974528219	2.861430536	2.749285953	7.503520975	4.395365792	3.170529653	2.121332613	2.985877895	9.493075895	1.173316405	13.96968873	5.074864656	-0.936233024	28.62914264	2.941954945	3.868391653	6.137469458	-0.171944987	3.413677176	3.665622673	3.680523179	76.90896185	3.45728988	2.502663178	95.53832271	4.159088632	8.398343419	4.395740919	116.4440532	24.9792763	5.273018446	5.897701586	4.12996201	5.301469375	2.640681627	27.27127651	3.36082788	9.210190697	2.558861206	6.143188548
GSM1672395	2200.8	0	15.64606615	5.11581944	24.89230487	4.643769932	10.92918391	3.256518623	3.719614855	3.615526112	4.629254052	2.904813912	-3.867292694	2.793180687	7.478842602	7.762405874	4.395483417	13.03745238	1.316222301	9.132596538	4.131072455	5.822104054	30.93210841	5.446727176	2.227078948	5.148797047	1.522823986	8.558840318	3.862702742	4.545324523	79.55308618	2.913224774	3.753311088	124.6461804	4.767859499	8.599040069	3.849265122	127.0579142	22.52243189	3.517928026	6.700942582	6.854941618	6.746313282	1.51701511	48.9190458	3.155993738	14.36549872	4.828294852	8.446133607
GSM1672638	2202	0	9.281515979	4.640914451	14.395011	3.409861404	1.799670201	2.949642352	3.964030147	2.499227	0.997228459	4.013402077	0.221427094	2.320274047	3.545790347	8.325761413	4.711526071	10.53091381	0.966544668	12.65504823	2.456824284	8.277162317	20.52834757	3.364822079	5.058165786	2.206873207	4.345696813	-2.132825797	1.83942349	4.874754743	56.22992187	5.05348805	1.864335689	104.530875	2.855649505	14.37847133	3.976267559	101.5796452	14.00196324	0.970530024	5.519432868	5.579873578	4.9768885	2.027381782	15.60264967	3.260636695	11.99147644	2.588820714	8.635650492
GSM1672406	2207.7	0	18.21258449	7.877982627	26.11748993	6.09638471	7.403839297	3.799185433	8.586480468	3.709701827	10.57949642	2.458967677	9.245594079	3.715300999	5.885434806	17.09649713	6.633273988	15.49689672	1.35375366	18.20297286	5.434266807	3.370976008	45.67922351	4.797203762	4.229054258	16.40504664	1.556359234	5.893273513	2.962414286	6.889068311	83.21105048	2.145311598	5.487808687	144.8075812	5.453273591	17.1390018	5.408665857	124.9614653	28.91307952	7.975369299	9.348898104	11.36062052	8.64102146	4.760955598	45.33722423	2.925541365	15.49683644	6.728451614	10.28078968
GSM1672698	2211	1	18.20661053	6.791712266	31.65450119	5.844773928	7.126759549	4.382472164	5.354686719	3.929924283	9.110420738	2.638945142	5.001253346	3.712267649	6.882964053	14.47011074	6.112622833	16.21848039	3.136936201	20.41004279	4.469188196	-0.294172734	41.64942596	2.798309134	0.618640914	11.99840334	2.273525563	5.404961016	3.862370469	5.994681512	90.6914239	3.407136179	3.81574232	92.41015701	5.092093303	8.915932579	3.719823643	138.7679513	31.20880452	5.774667054	4.759962297	8.58025242	7.075895085	4.431985938	51.13988492	3.727670433	13.03280219	2.681915604	4.667778854
GSM1672543	2220	0	14.8610027	8.174743563	27.22943075	6.22766379	-5.753938914	5.771391372	3.048113446	3.58947868	9.237863462	-1.985148229	3.451682373	1.691954272	7.663436312	9.660835046	7.230672782	14.68587413	3.868200957	9.470304355	3.551951688	6.266820936	27.67944404	5.403038283	3.084442496	9.753324765	3.144304914	6.81147163	4.920804237	4.096465118	91.60415267	3.102861822	7.007252354	121.2523853	3.791349842	8.341178838	3.359424383	144.0681914	31.04934579	5.066788401	9.188581396	6.544893112	7.006295575	4.465798096	42.60379383	3.021119789	11.68538137	0.218770213	10.53953216
GSM1672558	2220	1	6.180140638	-0.717137721	17.33923269	6.021741613	4.18623552	5.028771133	7.608907823	4.277630003	7.751181894	3.855096029	14.69805541	3.062559102	7.085625018	3.593172705	6.393298483	11.45618939	2.091410564	7.179903006	2.870669297	4.941980372	25.59280373	9.048002577	4.004475751	8.611206498	3.564269287	-1.131156473	3.718482513	5.518777853	64.7964386	5.725406235	6.519524284	126.413347	6.665010675	-5.086403048	2.822574369	133.5782776	23.83728419	7.516977039	6.900445336	7.425775115	5.694510917	1.181761404	31.94535763	-1.373897579	2.600968808	-3.58448095	12.69216419
GSM1672570	2220	0	11.59366073	4.589646573	18.15510279	5.436386642	-14.35347398	3.693411719	5.030112346	3.793372745	10.88780246	1.17921845	11.17458478	2.636918689	6.946777231	3.690321501	8.101488668	15.49525568	2.489705139	6.308871916	2.720478535	5.906044179	28.29602705	6.186415441	2.199640998	8.784672304	3.079345953	1.639543103	4.255030968	6.778612891	65.97306476	3.121352213	2.704175904	115.0923571	6.127868625	6.314755049	4.23496391	136.5156185	24.9523921	7.013052827	7.356844046	9.838995178	4.85269761	1.20141027	31.83517182	3.407290595	-0.129032444	3.175226097	7.687725426
GSM1672623	2225.4	1	6.456126086	5.519926029	-2.383445643	3.021203525	6.955253488	3.060310306	0.026697566	3.483188326	-3.762125763	3.356956955	5.053464621	1.823119412	2.398532709	8.367829176	2.922618723	4.928693886	0.675931076	8.630918385	2.568126276	1.081711673	13.94945964	1.360907592	1.372286376	2.459415607	2.383588368	9.498358755	3.583845275	1.63267734	44.1017289	3.821717903	1.091319826	65.07027376	3.378309821	6.792692644	3.514383098	94.26116629	11.79844582	3.421697702	4.274011877	2.259962104	2.094710988	1.743185838	5.764261442	3.892433687	5.614154639	2.352753435	6.388320569
GSM1672430	2250	0	13.26605748	5.84159042	22.78647193	5.87767014	-2.275845766	5.462406626	4.75411325	3.764562252	7.700506275	3.349717659	3.887652339	1.498474881	5.96884735	10.73932999	6.166529227	12.5397037	1.663101447	6.643707364	3.032568342	3.926745389	28.27892582	7.332657279	2.035121846	10.31167299	2.425033131	0.01597916	4.026220292	5.024562603	78.88223424	3.636475074	5.469476839	99.74768427	3.653756485	9.714433046	2.871572917	137.9193432	27.74489999	4.808414578	6.550226067	8.079044093	6.058657221	4.002305925	29.81703461	3.510685085	8.583131366	-1.56432112	9.649652124
GSM1672603	2250	0	12.61608566	2.488664039	31.9478121	5.601814132	-4.128298621	5.289154745	6.075047128	2.009300301	7.301289405	2.583185863	6.673622446	3.417451051	7.542779127	12.62901624	5.379708988	12.96075324	1.87578647	11.48794505	3.008554279	-2.449293015	33.3590325	6.348513264	3.362117649	10.53845735	6.723465991	10.09415564	4.951188108	6.720428083	92.05645777	4.536750468	5.91067453	138.7997434	-0.283592944	-5.517644114	4.920730657	118.8496357	26.17391035	4.342047777	5.019319602	10.08320318	5.884947167	1.589551425	31.02926715	4.637143092	14.89766815	3.173205324	14.11912733
GSM1672641	2271.9	1	14.0057023	7.401231542	26.23463092	4.818114657	4.403567868	4.997944914	6.823568533	3.781606405	4.004879908	-2.376880545	-10.53600504	3.732900557	3.709840103	9.082946482	5.336671967	11.5433755	4.85329333	13.90541742	1.918116861	4.193701383	37.23959536	4.475744077	3.832848102	11.6496858	3.412261579	7.706791574	3.17487007	4.36198198	89.6412904	4.550698608	0.663398328	79.34692081	6.649795887	16.63756806	3.368885091	134.1164933	25.62664555	6.726720148	5.509854402	6.42522532	6.213099624	3.03268003	42.9631282	5.115398255	16.13277623	3.996499498	1.752961317
GSM1672581	2280	0	9.322379384	3.722858576	20.78370581	5.728211301	-7.426893668	4.00338541	4.297597336	3.074621106	5.28901767	3.118749992	12.50916493	4.040233431	6.372033409	4.001975441	5.823266983	10.09480967	1.27245402	8.952847246	3.153247273	6.908261697	20.29205361	5.405644522	2.037983336	6.68207602	2.784495722	8.667622915	4.074321473	6.499165237	57.45096013	4.170399974	2.456000292	115.43593	3.814706218	-7.235136737	3.763540989	104.2060108	21.14539173	4.590227681	6.226389482	9.40575492	5.388155091	2.309870076	17.86101571	2.98906045	9.556727775	-2.191380333	11.85262317
GSM1672664	2283.6	0	3.835364961	3.525024929	9.484010848	4.582081474	9.081061722	3.08078393	4.662637111	3.68749235	7.690351476	5.121415164	-7.422244754	3.124141233	1.634374862	6.950440256	4.849881772	6.995850354	1.348610653	5.425446579	2.576959302	7.45560009	15.9251297	7.494719724	4.908801142	5.884160875	2.375578522	-3.959533674	1.423250016	8.084662093	23.11169506	5.704629136	3.131898641	148.9326346	1.361389959	-9.202669856	3.715792465	99.33467883	13.03060162	5.134378511	5.075247789	6.459565946	5.182801605	3.751848917	12.65910626	3.417123922	3.224393852	0.573278221	5.413023197
GSM1672339	2289	0	16.43506134	5.800275133	26.00591443	4.046165463	4.135007715	3.014552393	5.284870964	3.661310765	9.230456805	2.411651581	-5.762016537	1.912201533	9.241600877	19.2449059	5.226229534	10.69247184	1.457785333	17.62019796	4.316390089	-0.028272143	32.25782929	0.94893713	5.841752069	8.186477099	2.445940215	3.196705449	2.768013965	6.827537026	77.57125873	3.262684014	5.35225392	155.4048281	3.42786381	3.115332483	4.309090931	139.636281	20.20133238	5.346400105	6.314166224	9.017687868	7.054228557	5.929922335	35.03074901	2.177406886	11.04779347	25.04135031	7.48444669
GSM1672643	2328	1	8.972282491	4.016749901	16.03020784	3.827904347	4.111818984	2.509124281	3.190105513	3.370217797	2.315778295	3.664928366	-0.052591421	3.664360323	5.030534939	6.556320787	3.067518203	8.113367743	1.224914885	9.667511331	1.217859184	6.206635972	19.71943545	9.130816498	3.198868024	3.73096902	2.980337922	-1.341600057	1.831386207	4.737944617	50.14707845	3.554412642	2.825425	82.02700968	5.243643297	7.889486526	3.219787732	65.78524958	12.33522403	4.758923468	3.44661055	5.977044193	4.540499644	1.430882976	42.79740632	1.455245467	7.862341248	0.098426071	6.064629423
GSM1672636	2331	0	3.088397431	-0.311766912	7.777159587	3.407500531	-0.441593505	3.37537324	3.031864185	2.992668352	5.542763876	2.447593923	3.337219982	-0.040129604	2.625574403	10.05032013	5.16069415	5.452335496	1.299771121	11.77495309	2.001808696	2.21502702	17.16577109	-0.591550388	5.094044544	1.196450047	-0.917281836	0.296674462	2.578372303	6.028804481	41.51511115	4.290962467	2.736028573	86.71524355	2.773492772	6.677645894	3.67225096	81.47437146	7.447223275	1.106480908	4.616431183	4.021890922	4.758146928	2.659182471	14.30510468	4.076666467	10.06959082	1.549329577	6.165534523
GSM1672403	2336.7	0	17.36202381	7.377290904	33.58643809	5.814382113	5.691558187	3.865578893	8.768976523	3.113330623	9.880617792	1.411326107	8.66318069	3.298952567	5.432847823	19.5709484	6.680921458	13.70583235	1.199513232	18.01534772	2.363770675	1.78758595	47.18797193	6.6758419	2.825978377	12.38827972	2.83734034	-3.875112919	3.728221348	10.5587521	75.08978965	3.449985659	7.253037741	193.8671953	4.012646627	13.74621846	5.529245922	135.1719443	27.09407005	8.729471186	9.448832608	9.895417486	8.264256992	2.712965151	50.34363542	4.447389127	15.52661707	1.891749626	10.92087471
GSM1672495	2340	1	11.93774613	3.467077826	12.96662172	4.907804729	-0.832457876	3.366327343	3.738059661	2.81150113	4.165772539	1.582675957	5.456957381	-3.216646723	0.277030053	0.978588402	4.440327692	8.067210611	0.983894117	10.2077054	3.041126075	4.097830051	18.45862927	3.211207307	1.635509038	6.553715183	3.4461714	-0.038305314	2.173561588	3.561228529	66.25162796	4.283004762	1.650790299	97.50601986	4.387835022	-3.983279365	3.64657774	109.959009	19.39867696	4.123336631	6.885665136	5.286209686	6.886692314	2.422330784	22.70195206	1.945368138	1.898730455	0.98788055	11.6171585
GSM1672694	2355	1	18.7677555	5.21613444	39.06665761	5.645701402	11.04645039	4.197669809	5.044050983	2.194656193	10.67668102	2.721635764	-1.153620386	4.029384212	8.893710483	17.07579841	6.560775453	19.69905874	2.714881578	22.16155054	4.520849822	8.47959909	41.61583791	1.634751337	2.587444655	6.474947817	1.078363376	6.9090006	3.299308781	4.823098939	99.86070129	3.130222458	3.753311088	112.8684723	3.743415333	4.031202163	5.784594123	151.8880072	27.29602092	2.261175339	8.380588413	8.043723591	7.734582836	5.063120653	46.32759538	0.185271157	21.56287134	1.990492409	6.271882291
GSM1672669	2365.5	0	14.40654921	6.437042112	30.69015104	5.948600323	0.727291775	5.550699672	7.045681096	3.824654661	10.43836694	1.181117949	1.821539458	2.271725622	6.832332895	19.69544702	8.158217248	15.76284907	1.230593866	20.14966548	5.408731203	5.841657188	50.78249025	2.391201293	3.400708916	11.34840541	-0.813535393	-9.379160709	3.66992654	7.237492437	79.52656986	4.328823652	7.720685888	167.3887779	1.309636806	-7.235136737	3.583816249	131.5131594	26.00238566	5.696773875	8.475153265	10.15253768	7.100698332	2.043759178	54.74786219	3.794928351	15.8989926	1.667073488	11.12881643
GSM1672552	2370	1	23.03178157	8.164688411	33.73593588	5.784657998	1.918224066	6.049642177	5.440976441	3.854809188	9.760699139	1.185293069	10.55048587	2.334052734	7.086433273	10.75340651	6.393298483	12.78535589	4.432831984	16.98653251	3.464074352	4.596030694	43.53206327	3.357188119	3.374201031	9.108260169	2.143332487	6.339130828	4.110619609	3.74719714	121.3484344	1.704526226	2.906335876	102.1841754	5.161569747	15.98932946	3.991153012	148.5888953	28.64702463	6.680248847	7.394552662	9.927387829	7.068151311	5.644910485	56.02026979	2.909101015	17.4763394	2.673597797	9.780200462
GSM1672343	2385	1	13.32612153	3.671345807	23.5686374	5.223331926	7.476980256	4.14373742	3.478143451	2.905455283	5.520483613	2.26050641	3.367798037	2.561046378	5.019560202	10.65097035	4.171087962	10.25607834	0.94069637	15.26088154	4.894367426	-2.530843177	31.1935422	2.180465475	3.661254505	6.893939119	2.724367904	7.648928491	3.676262271	4.328271293	78.70473858	4.165978486	0.5169474	100.6644498	4.457982653	10.13382907	4.358047612	116.626046	21.96576053	3.904532874	5.110811647	5.693311513	5.538072421	2.344435378	23.32589644	3.319465813	16.78779301	2.997904244	8.051460681
GSM1672686	2386.2	1	10.33358167	6.168271922	25.42803968	4.874392869	5.214893936	5.48316405	3.922325453	3.007637709	9.152829716	1.897708042	4.566617919	1.516373223	4.968604444	5.87284676	6.846644453	8.236813879	2.545546014	9.293950673	5.081999218	5.78648723	30.27138989	4.818607939	3.815836658	9.413388009	3.786241921	4.77920144	4.629458595	5.287784187	75.86932576	4.451417692	6.625392364	43.55041983	5.793564416	14.92417732	3.237207923	100.6631773	15.87173333	6.41768103	5.871691364	8.705664626	5.753999856	4.219703047	36.87910992	4.39974201	13.23207218	-0.692502739	9.87108318
GSM1672475	2400	0	9.60523584	3.146659026	19.85510493	5.360422704	10.06467337	3.829957678	4.68658769	3.213459918	8.663723837	6.893260796	-6.566367197	3.333224662	4.166465113	8.004584441	4.804278408	12.17671899	1.406793119	6.456692667	2.556111662	4.939573268	26.60085473	5.844459635	2.708604101	7.419198209	4.007436222	14.34550476	3.123054097	4.403475394	56.62733928	4.878527616	3.49166562	90.61687053	4.815040158	10.85874771	4.327262332	109.2093092	18.11198282	3.605171693	6.759794591	6.108539424	4.992914281	1.748014154	35.3452208	3.091700931	6.647155334	2.361544344	7.286171575
GSM1672688	2427	1	5.911770556	4.130598751	12.73279361	2.986670302	14.82249708	1.267329971	5.209385332	3.350625562	3.430296012	3.145913689	0.492194809	-0.701795443	1.718566447	7.1673955	4.224582898	8.607338298	2.58895112	6.659889651	1.885486124	9.627966799	18.0813355	3.158095859	0.802874441	2.108438114	2.622134043	8.416348765	3.345698608	4.128830463	56.95832404	2.468093877	1.602720799	93.35125543	5.957292998	-2.566855959	3.862876627	112.3554045	10.66681255	5.741485552	4.485538927	4.034878031	4.53410858	1.837550255	23.79192794	3.554755999	2.507316502	3.13789132	1.618590242
GSM1672602	2430	0	-0.875760081	0.757377875	-6.118268138	4.346734712	7.718245422	5.048463002	5.252969393	1.699681659	4.444725493	5.37980938	10.96933951	2.428288383	7.383604867	3.18610353	4.399173359	1.217104601	2.031021232	9.562438199	2.043748635	4.71828125	26.49937377	10.92641665	4.294479039	12.01976824	6.450434954	9.782644536	2.750360366	7.178666301	18.65346173	7.446938989	6.873277479	146.3272333	1.742032594	-6.195871079	2.738381366	52.53572169	8.514798984	7.729574149	6.082991833	8.855085304	4.754304448	1.625102614	21.30119674	2.881583799	-11.23644469	-1.566892012	8.501794162
GSM1672307	2436	1	7.65343723	-0.43927101	19.78335883	2.896008632	19.10282978	1.025207042	1.666224982	2.822675111	5.288179899	9.155586516	-1.552599666	8.264030544	4.692778567	10.73466671	6.357823339	10.75089215	1.077933536	15.41193439	1.759288194	6.013115037	21.50303239	6.131098714	6.233500517	4.706015519	5.651637812	1.596791187	2.938429856	3.820612274	64.58291131	3.260917367	3.870630839	63.53453843	4.250000432	5.743327425	3.856665982	117.3654631	12.49508922	3.587707745	5.148191255	6.367424592	5.50590145	2.649622598	23.2761497	0.509325761	8.881420572	0.784784499	6.532380956
GSM1672657	2446.2	0	6.686718354	1.635717575	13.78162536	4.052532539	4.060008508	2.924070781	2.495370771	2.931305235	1.852706781	3.505592697	-4.995005596	3.013596139	0.852331537	3.189114149	3.926908192	7.73124028	1.467374289	6.413547169	1.392674647	8.185611529	18.61940986	2.421906165	2.670972694	2.418273289	1.783273985	1.137402813	1.785643282	3.79459993	62.02560338	4.380231731	1.666263051	47.10254982	3.162466757	18.82740788	3.69120228	72.27120527	16.69217181	2.925202282	5.175592	6.866229675	6.311421497	2.051666319	14.72086143	3.885200787	7.65575439	1.111984575	4.476369525
GSM1672344	2469	0	8.178751164	3.477043184	11.48026709	3.813418782	1.783083762	4.378617363	2.192095888	2.284172368	4.485944456	4.443821423	6.77330225	4.928461557	3.707100476	2.561680393	4.119478881	7.661010242	2.918846041	12.22709786	2.953621086	8.249648351	17.67020621	4.490402695	2.459999298	3.326700539	2.050047947	8.387758467	4.182471942	3.873401251	47.14141558	2.064844407	3.145266569	84.99848068	8.404843598	13.59350806	2.704885508	82.43921069	11.21079085	4.237459233	5.324796943	4.930763831	5.551932796	1.743967748	31.93609848	4.532191303	0.833600735	-2.072191442	3.302236874
GSM1672286	2490	0	7.023213198	-0.204528006	7.999632105	4.051111856	-3.969780612	5.327136895	3.049500273	1.614940013	2.205465448	0.808222324	0.815447551	5.011779722	-2.019680171	-2.001839823	2.591022394	2.694002197	2.761159857	6.313433915	4.963464598	5.519041489	-2.474412381	2.892404963	4.928525094	2.035959504	6.761513144	8.662652624	2.506986525	3.496348839	25.53188198	-0.72086461	1.939956474	90.41596546	3.66413623	7.786187849	2.079769446	56.29131918	10.00957221	4.321203496	2.586348814	3.96052728	4.15268359	2.6778193	10.07320001	-0.738890712	-7.695647377	0.850274391	6.261587397
GSM1672401	2518.5	0	19.88050236	6.45598657	34.24206453	5.767522431	11.44289502	4.997476558	5.758755133	3.17479373	11.40973372	2.601110563	3.213450037	2.465701667	8.340474679	17.46212263	6.56997789	18.68994114	2.442070816	13.56060225	2.916843265	-1.69789434	42.96031553	0.134788274	0.670510599	9.365377613	1.961041203	0.925824222	4.450785865	5.342948005	97.20913493	1.210351869	1.77718169	133.4962117	1.925714827	-5.594518112	4.663185046	159.5574872	29.57908771	5.363262076	9.434787709	9.965303356	7.531490996	5.447054139	48.54903795	1.860775737	23.64055436	2.478958183	8.221243163
GSM1672595	2520	0	15.83660936	6.687667399	25.95437643	4.085474513	0.69148113	3.64644548	3.946922915	2.866153325	5.293311246	4.340011226	7.201401858	3.560948447	5.398972534	9.039595883	2.860673055	10.90628282	2.120673866	9.105061032	2.69908496	7.690509513	34.05280999	5.474043545	3.604821761	10.2299561	0.046257592	5.033591294	4.598598368	4.748987024	95.43708102	4.669132164	0.53169646	126.1970197	4.563628336	-4.934880545	4.363497477	121.2724687	30.19942179	6.399085894	6.338969051	9.711626216	6.277851478	1.614660585	36.96708131	4.005308318	9.307924029	1.842128847	8.689138522
GSM1672330	2523	1	19.34306873	5.708525012	29.23668043	6.200080061	-0.989296376	4.16185185	5.426379572	2.732325685	11.62773187	1.766304292	-6.747056946	3.68726478	6.044560375	14.00486902	6.429156073	15.97401868	1.920393858	20.19735663	3.74024669	1.764002201	40.24692022	0.70106536	2.088719705	12.16746497	1.040817884	1.282602061	4.347360731	5.581292829	82.39170715	2.771752731	5.493939689	161.1463265	4.263855689	11.04649869	2.558362362	146.7919291	33.74458281	5.057275841	9.595951767	11.29879541	6.836766625	5.363911917	47.65623679	3.127704443	12.25887421	1.50778822	9.107913611
GSM1672645	2533.2	0	10.67907244	5.665307115	18.56976318	5.057681869	8.231917156	3.635060411	6.516802749	3.598286978	6.374153111	4.25407345	2.147611841	1.973579858	4.512904544	7.626419518	5.552906819	10.03081725	1.261267394	9.336507526	4.194269486	0.333109451	24.00467624	4.968272078	2.860896211	9.521882685	2.267136232	-0.351392074	3.141993661	5.174302955	56.62733928	4.764242857	4.689173085	125.1770966	2.632000186	12.27611417	3.521605725	113.1489742	15.97268554	5.746698276	6.277972285	6.650839636	6.301692322	2.487638223	19.88188729	1.713709515	7.156311645	4.75048595	6.767233224
GSM1672517	2550	0	7.483767891	1.174423879	21.72948908	4.99338085	5.930791879	2.234172865	2.197441189	3.341655613	5.817508301	3.691392095	-17.08306901	3.962763318	4.613345622	14.4536708	4.736208331	10.88496166	1.399213334	4.750674093	2.504359046	8.448382639	17.64817258	5.235602191	5.167237593	7.092159768	2.138429896	4.570271198	2.931317841	4.818657866	77.28931279	4.068349298	-2.823286568	98.39446974	1.984962296	-4.670507691	4.285858428	110.3769817	15.14245726	6.699591492	3.527841283	6.864572575	5.900012328	1.87452492	22.58160003	0.272874172	10.94350394	2.646689618	1.504778676
GSM1672549	2550	0	9.05691612	5.406680196	19.68918577	5.150127609	6.462435864	6.302369117	4.864499724	2.881540974	7.437664543	1.791365036	8.358908516	3.410777683	6.474332499	3.912524814	4.368849628	10.62578472	1.497733847	4.087285893	2.103847485	2.93045405	27.44353239	4.077141693	2.888207633	5.561743229	3.26666722	-0.01073949	2.029775961	4.536615004	60.71209627	3.38112283	4.02883056	64.22434271	0.181269636	-14.7905605	3.580431734	105.8221358	17.67794057	3.750704265	5.576303072	4.777209992	4.940017441	4.674523166	57.74994947	3.665166056	17.86608283	1.628375881	9.610581488
GSM1672561	2550	0	5.774573087	3.904962316	15.01439763	5.133967384	3.404820553	1.052144682	5.892061711	3.808863801	4.91312542	-3.414756836	11.91484129	-2.062426037	6.232708784	9.40474118	7.494794859	7.536530704	2.850688015	5.818070615	3.224991725	8.552467512	16.51283859	7.275620749	2.485315658	4.710592767	8.040432121	-6.69155623	2.450751613	6.289055946	38.23349743	4.945583284	7.715157284	98.30763038	6.377032413	-4.25176962	5.736612222	106.1085664	15.78895089	6.038305529	6.385496622	5.476062705	3.465682497	1.954718723	30.75367438	1.333115582	2.539226987	3.177187456	11.25344974
GSM1672647	2569.5	1	13.68791822	1.816835892	30.98816556	5.599600944	-1.3360683	3.617842649	6.213584611	3.371154371	6.46895133	0.786132669	7.097951125	2.46127828	4.723501987	12.11210859	6.437002806	10.93870686	2.098056056	20.18939902	2.184055951	5.675346577	32.66066397	2.160071559	3.722873899	9.091001782	2.009913583	-4.15845657	3.367251269	6.142852299	76.53116433	2.718447503	4.404547827	183.7733493	4.975163254	9.774870409	3.302247449	117.3654631	17.78413491	4.840527736	7.526332617	9.223665699	6.657872074	3.478444551	35.99666166	2.977944158	11.90997666	0.88793924	7.969139379
GSM1672325	2604	0	14.39005879	2.543492245	26.50727528	5.672480146	0.161148154	5.800554838	4.229513413	3.916287294	6.341035774	4.135306883	6.479354618	3.16982252	5.557815701	19.52711818	5.416162666	12.29865636	1.552679089	22.55002899	3.964526897	1.263691729	35.87991097	2.323824324	2.450925322	9.878967586	-1.499223282	8.435361981	3.621220603	5.328187826	90.02351821	2.528888367	3.895812285	113.3099151	3.292617788	14.87843111	5.348431448	115.4766031	22.10301512	5.39866957	6.961764902	8.439413902	7.428321467	3.852336987	39.9434372	2.956414659	21.62291555	-0.873253669	7.19179919
GSM1672541	2610	0	18.57651883	0.373155537	18.05783066	6.073027672	5.037529669	6.279772393	5.210011788	4.30142849	7.574456663	3.733519424	17.28312605	4.658077962	7.102686011	28.25124999	5.242832957	12.34952457	3.218003	-7.298840031	1.837045514	4.599755217	21.70194941	4.773205139	5.251007193	7.536903605	5.063538103	2.208871336	3.676262271	4.840981371	69.83678696	7.526500456	8.350487055	120.0725116	5.280410417	-5.418229138	6.798401854	124.6082729	23.37077652	7.196278751	8.155050605	6.97499297	4.710910797	1.634558756	27.1247141	-0.618817678	3.1926029	28.26657624	15.25492664
GSM1672504	2640	0	2.442141049	1.228946496	12.47506693	4.232792966	6.83656183	2.304744971	3.949998449	2.780261793	3.486334633	6.06294042	5.888927152	1.579126745	3.638755879	2.641308659	3.667209034	6.429487883	1.157846379	7.367239278	1.719579511	6.482162533	17.39931725	2.284734675	2.610668585	8.806527783	3.354169286	1.839430384	2.249090685	4.231546553	44.77349745	4.680187833	6.579162674	103.9527129	1.500524812	-4.169423047	3.372724878	88.79781571	10.73215916	6.105162352	4.983938871	7.266918256	5.323565419	1.517912956	13.30153312	3.747330515	0.835448063	5.535825545	5.009092436
GSM1672542	2640	0	11.92878965	3.909076053	19.01073077	3.790631472	-0.093404273	5.169605428	8.105820365	3.532976084	7.059788934	2.900958424	8.051959052	-1.35569399	6.84524647	8.170427352	4.044489964	6.88020062	2.182609907	10.14914558	2.42242128	-1.129678048	31.59602189	3.472276158	0.426430227	15.28712705	2.918068773	1.739647722	2.583629863	6.635806834	65.15805353	5.443858717	8.025000173	153.9203093	5.189194737	12.09591094	4.111284862	98.59983076	23.17609542	8.317470516	7.873423521	8.565671738	5.850031211	1.769959324	31.87202928	4.531715407	9.354051699	1.358224664	9.431963564
GSM1672531	2700	0	14.31294701	7.22048956	28.05541866	6.132845112	-2.355196108	6.115544298	6.905744529	4.269198168	10.70008117	-1.04165769	13.84464435	-1.858502566	8.434811323	13.82673747	7.327391477	14.67157556	3.597129328	13.31706728	2.195989989	-0.432349605	42.084427	6.040484946	3.063592251	11.19891449	4.465738103	7.655904701	2.273794255	7.750120299	71.61759671	1.579566202	9.545202188	187.0530396	9.531392948	-16.60519364	5.480208139	143.3431668	32.88499443	8.981545749	4.574870386	10.64353971	7.901247214	1.568393918	51.96422492	3.448180873	8.35527548	2.382828834	12.85405216
GSM1672560	2700	0	9.923643394	5.499755026	21.65339695	4.016408068	4.389993208	-2.373489354	5.873984381	2.942481633	7.178784452	3.745593147	3.089796436	3.134972644	5.742948249	9.736591691	6.004675529	11.91811207	3.270588492	6.468836195	3.830764735	3.960878281	21.66312176	7.976614428	3.638287035	3.263129483	5.037000259	-1.194026939	2.933453602	7.113812649	63.56835114	4.707630277	5.330446309	179.3163509	2.438023992	-0.170544846	4.12963653	131.4853255	18.09431937	4.507350001	7.73095982	8.515673465	5.479014781	4.325610443	28.37973487	3.817809809	11.18605936	-0.800469192	9.378449797
GSM1672413	2702.1	0	14.10404677	5.615684397	35.62004815	5.916134684	-7.159731138	2.011299564	5.444571752	3.376110549	10.56628567	1.058771669	7.250786648	2.024978603	5.980221345	16.07018817	6.094516003	12.08487844	1.846504132	20.22365489	5.543230377	3.804514423	33.16378492	1.638969276	3.658713323	10.81651526	2.001925018	4.670263057	3.51223406	6.064477726	85.81211579	1.690237222	9.978107482	123.9836857	5.044850257	0.727448175	4.58819198	122.9383777	30.71081388	5.748315675	7.373704133	11.02976687	6.754365382	5.123806281	38.15174382	4.334447144	20.14629644	3.20817092	7.195833881
GSM1672447	2730	0	9.247797148	-0.57421391	16.10206397	4.960295352	5.933646179	1.316007713	5.147645407	3.713410628	4.573485167	2.287430491	-17.61732264	-0.449790026	5.205332212	1.69507291	4.420706376	11.15945405	0.712182541	2.02070754	3.491705739	5.594636331	18.44687858	5.163464808	0.281770493	5.947081503	3.247726038	3.199902755	2.666290382	4.14842712	45.15064025	4.13354385	3.246654889	90.26793658	1.976363198	-1.182702177	3.335005254	90.72434713	17.22032153	3.50909021	6.002515335	2.74766192	4.352932779	2.821106699	11.66056971	4.28930189	6.976897419	8.67773038	10.23971608
GSM1672472	2730	0	4.56012896	3.965812729	6.019292949	5.155018464	3.14165995	2.463345475	7.608304066	3.053811491	4.784993757	3.78952558	8.14370964	2.999631455	5.231352174	1.141327082	3.384088369	5.937059164	1.731025167	12.38427153	2.421100926	10.87771696	24.45075895	6.145761263	7.296114482	9.164941099	9.771066024	4.273314885	3.988900833	7.4025258	36.03153653	3.438550171	4.148798924	174.7631471	3.654746889	-2.901019057	2.862859831	64.59069894	15.43683637	6.524617945	5.82127871	6.06115775	4.616242489	3.248038259	21.68446159	3.663172286	8.5510446	0.223570922	4.398090483
GSM1672431	2760	0	7.360134299	5.265482966	8.804490437	3.753019963	-1.172408613	3.523319938	3.577815718	3.270130164	1.824149584	2.731340922	5.062176766	5.293050131	4.91826218	3.204398385	3.623591751	2.94187	2.214952569	8.724823614	1.893672116	8.989337184	11.71005174	5.667160718	4.895881341	5.044568737	4.68036673	-5.359308432	2.130708362	3.930233485	46.74325615	3.180011922	3.044826185	85.43759793	4.065127636	-5.401879777	3.438454608	93.56883837	14.64275951	4.146435018	4.288305084	2.746870827	4.741655986	2.162068171	14.92767434	3.855784586	4.722993752	-1.423116447	1.244514674
GSM1672412	2766	0	14.56331633	4.046990707	29.76771162	4.749037811	3.363661539	5.681315437	4.161654197	3.333843883	9.082834593	3.58593799	1.468947388	2.390799908	7.710428701	11.88326112	7.036253165	11.50091919	3.527018366	24.96493421	5.0605925	-0.116394705	36.86734492	3.532116655	4.821808243	9.543016079	3.155938878	-2.862152875	3.499200919	7.030423184	77.85983921	1.770221361	5.329065177	145.5103695	4.284324036	5.922995848	3.853987701	127.5043292	24.93413639	5.883330518	9.331094448	11.08990791	7.167576382	5.092861126	39.38651137	3.939839323	19.87457013	6.30948427	5.694240336
GSM1672648	2775.6	0	11.80642019	1.418805512	15.76313813	2.133238761	14.01431271	3.943287777	2.310269024	4.281744597	3.692378672	3.393830167	5.563607585	2.571081361	3.18165046	9.673085548	3.818966163	8.091447208	2.031021232	8.434610727	2.60537724	-0.924572156	7.701605126	3.014013709	6.89726073	-5.289759987	7.603751049	5.24447256	4.66788073	3.06501986	59.44236837	6.137372074	2.932266497	23.8392746	2.886877122	-5.401879777	5.58002082	95.34832091	14.43387565	3.546627776	4.810843631	2.745195748	3.582474474	3.22186999	15.3641746	2.789708067	4.98911771	26.36417499	6.988459896
GSM1672309	2778	1	10.5210202	3.891774243	15.631272	3.212881423	8.327719293	4.017667674	3.160573578	2.953103919	1.444268085	6.37406314	-4.633858788	4.916484478	4.345790561	7.448226713	3.41790449	7.911176333	2.357627089	8.924815753	1.82344971	11.45952862	16.37320925	1.590449211	5.604905019	8.306993666	6.327055341	17.25509799	2.492813462	4.343805405	57.62876132	4.661771458	3.949712098	106.4615172	2.496057502	3.88815495	3.350614405	94.55283965	15.13933336	2.721962276	2.99154339	2.491773316	4.261828924	1.908514904	16.92069302	2.300946061	2.987519261	1.830932082	9.323743034
GSM1672456	2790	0	8.517466361	2.804773398	12.92736537	4.806381016	6.892332894	3.369571887	7.047485561	-0.171348046	7.119597842	2.156299758	4.986587104	2.70694097	6.848683013	3.8353166	5.882970727	8.361549701	1.391932288	6.452228776	4.493378171	3.520072025	19.2692737	4.454803755	6.954704413	1.115267829	3.228699421	5.93275394	3.974877734	7.260184826	29.16284983	7.459998936	6.776939719	165.1206338	4.845955836	9.248781715	4.290345356	105.6372663	17.59341386	3.222823683	6.763121913	4.765143727	5.335604359	1.740826161	31.26244319	4.701821938	0.835448063	0.696548998	8.952135212
GSM1672637	2824.8	0	11.43989014	3.12486798	14.74204209	3.564060709	7.972644307	3.427226753	1.986298408	3.097335533	3.15356188	3.030596134	4.666208754	4.119165804	4.198094169	5.907702907	3.610799598	7.819224173	0.72985211	6.526120075	1.922532868	6.767836644	18.8698695	9.200839015	3.763047551	2.497140424	2.759706089	4.739357514	2.717645682	3.151840187	63.29764463	5.772947947	3.996532973	70.1448466	3.625357108	9.557426815	2.935722473	102.5874941	12.92557323	3.830076256	5.431109849	3.969495996	4.374912979	1.447901068	9.604132417	3.120775446	5.497513357	0.027735715	6.351478475
GSM1672538	2850	1	10.26453441	4.97938836	27.25094083	4.814150055	0.313989058	4.331725992	7.011112549	2.409817481	8.103746984	5.799617384	14.0031917	2.956679786	7.195599607	8.238950422	4.85785247	8.57342616	2.632543672	12.53169985	2.748956122	8.18626779	29.75918925	10.35671175	4.490417112	14.14466648	6.446812356	14.93782986	1.927386656	6.68526356	62.83606428	4.776543165	5.843432271	134.7971621	2.591266251	-4.918860886	3.916638424	109.5125217	25.75038256	7.991199309	6.752332947	8.35640308	6.794344287	2.487037626	30.37648739	4.023890776	6.140763978	-0.847816144	7.011381175
GSM1672569	2850	0	9.545591682	0.490267497	22.03220721	5.050466127	2.644054974	5.967599689	2.056559037	2.967387511	5.665792435	2.28385804	10.6339322	2.373147914	4.387534162	6.481974105	5.309700307	9.990241731	1.252830929	4.3923528	2.126581128	0.853727268	9.604740019	10.54099995	2.806696046	4.82929916	3.537734484	5.078709662	2.738476948	2.883497626	54.96920733	3.652737191	-1.54621878	-10.72809956	3.765776106	1.197497155	3.41917553	126.6142266	15.56945735	6.53599928	6.442833023	4.725819815	4.401140224	0.951870284	50.15969696	4.967065495	16.20627696	2.387187248	9.317217888
GSM1672349	2850	0	7.773539888	4.028303698	20.34752618	4.578154313	10.53203457	2.020471692	3.664927096	2.942878261	5.312462561	3.499285724	6.555135907	-0.263064932	6.441965303	15.23049134	4.479302347	9.076321179	1.401855129	8.063584513	4.791233228	0.735720367	19.37872499	5.886568275	3.652368883	4.678471552	6.663733421	13.68836559	3.13197058	6.599836794	53.57320502	5.972397971	4.381241866	134.6723155	3.200978132	-11.20346898	5.113196073	101.8965649	17.62132001	3.451402952	5.204557084	4.008049792	5.310360903	2.421077374	22.71582947	0.059123341	9.612256293	-0.490762916	11.28654026
GSM1672418	2880	1	8.227140867	3.141983087	18.01231658	3.365462438	10.26619486	-2.359449104	6.148247105	3.329081852	4.8339145	4.686313875	5.339035454	0.995896625	4.95043981	7.977009253	4.377722106	9.705675736	2.000779705	8.53759635	3.073076718	7.057137328	23.26333276	1.755015688	4.676311771	4.365384238	5.439081194	5.429530571	3.442009767	6.370181236	50.6496227	3.924263318	3.204573691	164.0236975	4.65199264	-7.869513281	4.182478453	91.27477801	18.42282922	4.816336198	5.711452251	8.35640308	5.171842694	4.25950026	31.1438091	2.051254142	13.31095189	1.882676322	8.286835263
GSM1672528	2880	0	13.44452552	3.468097365	32.06144142	7.026994946	-2.78968679	4.719194413	8.518444211	2.94605878	10.11687553	2.995824278	16.50987357	1.924586225	8.047389803	12.53724726	7.790884656	13.07097596	2.107839778	16.8496671	3.055474359	3.124449794	39.0705535	6.005759469	3.255967988	15.21805988	4.737753658	5.454441371	4.309638427	8.924263602	83.45122503	5.70732488	10.89007743	195.5640806	-1.171413361	-5.393433577	5.198757523	151.997781	30.61857146	7.220910194	9.318005533	9.677207679	6.58366729	1.688952493	42.9631282	1.036049402	8.121063818	3.282572748	8.412092329
GSM1672624	2880	1	8.94693611	3.174210226	10.33166928	4.312361654	5.775073052	1.720521527	2.597083558	3.160026852	3.911493841	3.062406922	2.109444023	5.312845059	1.962951537	2.517220314	3.478750297	4.550013854	0.840951025	9.486415787	2.417771734	6.750467779	18.20935579	11.69006423	2.980545633	6.868897646	0.970357379	1.790283855	3.317832758	3.045326762	51.86516129	3.134587461	0.792429668	46.11902805	3.876368609	12.05237229	4.224503183	94.85246222	12.75849633	4.510849406	5.779851688	4.123666229	4.489636682	2.06652871	14.21109882	3.20801542	6.010635991	0.491424107	5.947608273
GSM1672360	2883	1	15.12140115	5.113577752	26.22949637	4.367119339	12.00218438	4.229963777	3.013883093	3.822449878	5.064238028	3.655876705	-7.082669573	4.630020967	4.134800352	-0.019309796	4.29132892	10.46016708	1.26968775	14.91358644	2.125186972	-0.312545579	34.78022672	1.920993387	0.35519127	9.245825663	0.113562196	5.117329562	2.617207084	4.640291639	94.55283274	2.945793807	1.725514112	97.17941876	2.888179464	10.04935737	5.612759486	133.1114417	25.69210829	4.45701877	6.905787054	7.369349811	5.998095382	2.325964172	18.98239162	4.255414203	2.400612156	3.395112528	4.740100484
GSM1672554	2910	0	10.86845775	-1.900912077	30.52152707	4.485402179	4.02591438	4.626947323	5.308565059	1.314410475	5.177838491	-0.166904302	12.48423984	3.1474721	7.694432397	12.91141921	5.252657857	14.87528029	2.936025033	14.245349	2.045200418	2.613989323	32.29984848	5.886568275	4.5933605	3.504829582	0.545324713	-4.553698523	1.372685702	3.743915761	75.26580126	5.154233705	12.51532802	79.55203639	2.613270895	12.95557751	5.787625282	143.3036678	20.30280718	6.071038194	9.564894692	7.94352148	5.71253101	2.938155222	36.07337498	3.19315701	22.76692498	6.471762188	10.22641599
GSM1672604	2910	0	9.530691776	2.742832909	18.40659466	5.160655437	3.883585176	4.777021648	3.958387507	2.784073917	5.403275022	0.036282476	14.55298758	2.212090533	3.927465143	3.205900805	4.535213285	5.481808136	1.775366032	2.011474534	4.519899491	-1.628291548	20.41549992	5.938693048	2.942505594	8.352981122	4.379571062	6.480465119	4.012165828	3.418620416	79.37046185	4.414575203	3.455119141	64.9019512	1.935715047	-2.487000094	2.615361063	116.8305111	16.77705156	5.01282877	5.193861233	6.477584286	4.664146955	3.230529404	23.75474046	0.448462955	3.373737677	1.981624483	7.493015675
GSM1672721	2928	0	11.1781175	4.619753422	21.07880464	4.09187695	13.892377	4.564857868	4.178613894	2.738489244	4.734029361	6.595478131	10.95087497	1.836169936	3.725284586	7.876948073	4.743377212	9.896863476	2.109378873	2.469996288	4.780445957	10.45211244	19.87583832	12.69867465	6.358407885	4.597134995	4.100322474	-1.965861128	3.143849097	3.645657621	63.04029449	4.694887821	3.412191936	76.42215711	4.708310489	-7.396627891	3.490858723	105.7100215	18.51927557	4.986652693	5.432714537	7.907083259	5.046698312	2.407811056	18.9052823	3.844798069	14.96084558	2.739238056	4.933591501
GSM1672529	2940	0	10.09046254	7.060796418	28.04989444	6.909300764	-3.859234537	4.911702887	5.837468374	2.722919113	7.998076783	5.511067908	6.091441747	-0.793405356	5.731418445	3.881729825	4.488022111	15.47185118	2.049896011	2.4825813	2.740360679	1.990963036	19.5336601	4.214782148	1.972718177	8.66372028	2.845467241	9.964601679	4.564384044	6.065786902	81.90596749	4.790921767	8.287928412	149.4986057	2.587432011	-5.329325851	4.282609561	118.5564937	27.95474773	4.367833561	7.822271842	8.980266774	3.491461513	3.455146772	22.12152758	4.528707092	-1.962427415	2.98212315	10.89327531
GSM1672458	3000	0	13.73525819	2.806071107	20.8278629	5.635675494	4.343162995	4.164762973	6.738951629	3.929437664	6.99584258	4.776757877	-3.798252538	3.41341549	6.587178503	9.511251787	7.202366518	12.14874685	1.103349833	15.66234288	2.877179066	0.087134203	37.99068416	4.391746931	2.840149614	12.40961155	2.802509896	2.158775259	3.018248902	6.221263037	70.97393327	4.163126918	4.36314955	157.3744421	5.508855786	7.329171812	3.628077863	122.7289007	30.23630482	5.184144149	6.802410386	6.328667031	6.192787589	4.271483444	33.01960803	3.629718277	14.33042362	1.694847187	8.788681062
GSM1672345	3036	0	15.16708062	2.306342201	22.55908492	5.746740511	9.953981627	2.877123694	4.300604777	4.112457954	10.21505657	3.099875543	7.01926807	3.083654037	6.662268295	15.48752076	7.511540973	11.99685734	1.396798522	15.02462233	2.73106563	0.164967187	32.44916851	2.690270126	3.786845056	8.91368853	5.599503118	8.591162043	4.367441197	6.1402894	72.27170518	3.854090209	3.493113005	142.9956901	4.947892054	-4.53948492	4.299620653	116.626046	29.52007021	3.302188728	6.276321039	8.2991717	5.972810935	3.885099625	37.760389	-0.749167573	12.92644799	6.500705808	7.400740118
GSM1672326	3102	0	15.96676404	2.458335323	21.71506651	4.991169742	6.815857324	3.493625436	4.363967585	3.540256866	6.392539643	4.355019877	7.127598424	3.689244471	6.278415431	14.97245647	4.593946408	13.21099787	1.3328126	10.30638737	2.121578746	3.441058751	33.78378134	4.57970273	2.822916828	8.6235977	2.395558293	1.429848772	2.103507058	5.932733123	83.77841239	3.316184022	3.937750784	152.8888268	3.149864452	6.075599582	4.512282629	128.4158784	21.38719858	5.43802299	7.051065632	8.770513272	5.739512137	3.938981678	31.6744661	4.629083904	10.83044261	-1.009301889	7.097737167
GSM1672630	3134.1	0	11.50376506	4.136360997	17.34523828	5.117897641	15.830388	2.028036782	3.424808473	3.69513243	5.812446768	4.095886484	3.355876154	2.397300931	5.831599842	10.46497652	5.666712137	10.5530617	1.244662451	12.76279206	2.473883742	3.969201525	24.60076166	2.761361869	2.014180511	7.245032366	1.817298732	6.273686196	4.003178773	6.10978294	66.23571817	4.200995894	2.258309886	89.13090247	5.422992187	9.050945719	3.857680355	117.733062	19.60472375	4.330580446	5.861821136	8.359750243	6.085731024	3.770190241	26.99625513	2.393695721	7.605399598	-0.614374768	9.989376053
GSM1672553	3150	0	12.37881325	3.731371129	17.46872409	5.059936658	0.245918911	4.770872074	2.047300659	2.488209752	9.489353398	2.715219874	9.47675678	3.261335476	5.717236657	2.459590946	4.768776888	9.384895182	3.295785127	6.75378943	2.737084058	4.71828125	19.09247565	3.908134389	2.472413629	6.092507253	3.318954236	4.509121788	1.434191504	3.040733796	67.0548869	5.488543018	-0.515354286	80.03298948	8.144531138	-11.39570004	2.849346414	104.0859567	23.97235553	4.484828784	4.060563546	7.73712413	6.011684859	3.57006836	48.04519667	2.689523453	-2.739506717	3.045749971	7.094005268
GSM1672601	3150	0	15.20101576	6.414918266	30.12482842	6.689165511	-7.431488107	4.737505587	6.174810185	3.692231883	9.222107657	-0.636410037	11.90203177	-0.000991882	8.182115166	8.620195306	6.179155214	13.93366868	2.357627089	13.81529478	2.651030549	-2.06220462	35.45874622	5.753017216	1.490268281	13.45988169	3.825439853	3.634061341	4.80928987	5.195529452	96.85722083	4.283005736	6.493766942	118.237732	6.072354017	-1.379539369	4.771908424	126.429856	28.73083599	7.033566351	7.003070874	8.934772936	6.521262629	2.246125672	38.47639879	2.741078603	6.894806008	2.841629964	15.08852785
GSM1672705	3162	1	16.89920423	5.517786902	36.42483313	5.16400642	4.253258433	3.312035416	6.405468421	3.862537593	9.874559819	2.444155076	2.442880325	2.446581476	5.283064251	20.49742733	7.82805575	15.43268522	3.392278019	27.00377702	4.796260885	2.890754943	41.97948654	0.692692376	1.862968509	11.28611316	2.979693364	0.364485545	3.912775997	7.524831314	88.78569719	2.156236765	3.053413664	133.8881321	5.689041711	13.29481706	4.11390776	135.4867426	27.19088802	5.966247889	6.883253138	10.74836552	7.445470051	5.61786442	42.39430312	0.813511657	16.91357434	2.544151011	6.2739337
GSM1672281	3168	0	15.23621695	3.146659026	21.60705768	7.049162188	3.88525445	3.315846689	10.04441974	3.088430578	14.22506281	3.008173922	-2.621394379	2.99902894	4.561042772	14.12861065	5.975071587	14.45099	1.995939831	16.97094432	5.115578264	-1.177465076	42.57287536	-0.140635724	3.525624798	16.60516346	5.242298001	13.59775052	3.761806411	8.106368381	66.4490054	2.373394168	9.667770749	176.9075952	-2.834379504	-7.315176848	2.848102371	113.9536868	27.4867652	9.687200064	10.01939074	9.431687187	8.184650281	4.628093666	51.79981177	3.309297371	14.91897883	4.697153698	11.1924101
GSM1672340	3177	0	8.004622033	2.807339513	12.65499607	4.205799975	-2.079450204	1.866636585	6.330348221	3.390674113	6.128876642	2.716811503	2.101683165	4.505282648	4.36534773	9.299745705	3.971345755	6.964964018	1.801930426	21.09198802	3.734303076	-1.226346688	21.90163444	0.148141807	3.930829376	9.410157918	2.742769725	-0.865898745	3.707245019	4.966218668	46.4390496	3.749873588	2.609509771	139.6656156	2.967926475	11.07358278	3.958291137	88.27650087	16.39516815	4.94453084	5.531779964	7.648192097	5.394364368	4.442356488	25.28693239	3.276830637	9.726736322	1.038118196	6.581584493
GSM1672619	3179.7	1	6.584486676	4.953756514	11.83806239	4.620134165	-1.23330167	4.018647915	2.647769719	2.655705739	3.341771554	2.940250883	-5.637788058	2.959529115	1.683201242	4.105024126	3.9630058	6.847879509	1.472053078	11.94042229	1.43909833	6.292992997	22.81351235	9.934909911	4.057782034	4.756682747	0.923446036	3.859104226	3.104772217	3.140327633	71.6380852	4.528733356	2.245084658	44.79619286	5.338792258	11.1730123	3.224111978	107.7773776	12.10492572	2.473712913	5.908453306	5.931975867	3.737845417	1.896395736	19.51127599	4.400842633	9.590233241	3.013586318	4.292969018
GSM1672526	3210	0	13.10959574	6.895114559	23.7634934	6.303184674	-8.946535082	7.627383945	4.171679757	3.267516255	9.166402239	3.983490788	1.548082133	-0.241319994	6.733998474	2.499907812	5.056484265	11.76014202	3.580186693	4.400582929	3.515540857	2.221587176	26.15862918	5.792083279	3.04047197	9.244387005	2.690551422	4.915795409	4.782436522	5.165977751	88.70481697	3.265650502	7.285578428	122.8029063	5.295929344	-4.464143069	3.613375428	114.3106556	32.31126582	5.745805233	6.857724011	8.422093761	5.557473738	2.470049171	28.49540828	4.701821938	1.65987572	5.38560258	7.8755921
GSM1672364	3225	0	14.025062	6.7725585	28.08357155	3.652742157	1.76238713	4.136464835	4.442258649	2.890006807	4.228295	3.347781855	-1.153620386	2.804191171	5.09232261	9.556538197	5.07479155	10.95666327	2.287172868	22.46478992	3.570610533	4.484826374	30.77391349	6.689545291	0.393127023	5.273932755	2.691212702	-15.23520151	3.032632698	4.551641358	82.44694403	1.641086634	1.542272077	132.0484565	5.200764786	-6.622607828	3.528639353	117.2455955	19.82783359	5.597103682	5.258011506	5.63764434	6.413124253	3.351719347	30.64705834	5.115828648	15.39123687	-0.755740809	5.362351123
GSM1672535	3300	0	11.78770306	6.053133735	21.37410518	6.837819365	11.73004159	5.110629065	7.336465452	3.802109384	11.87500756	1.738257648	12.06297034	1.857036331	8.993177759	10.42292609	6.379857491	8.355969327	2.103177097	15.36102205	3.349142903	-0.774119541	32.11071091	5.629694564	3.952940208	16.14378961	4.061311525	8.089503944	3.277913924	7.966161147	49.11324758	2.059228922	7.874888482	199.610089	-1.634212729	-2.984302857	4.109303604	102.6350962	30.15816064	7.883862179	8.431777028	9.185102914	7.006295575	2.450399434	43.3922928	1.88778371	7.411629336	2.316753615	10.90486463
GSM1672536	3300	0	17.11535466	5.813777586	26.30818328	4.788579828	13.21234875	5.338793576	5.411060916	4.032152538	9.297713307	0.600795076	9.263086807	2.958362671	7.905870554	15.10239269	6.356085188	13.31582623	2.963999653	11.71388117	2.967678913	3.352867626	33.33706715	6.064181669	3.012001799	10.8301081	3.35585821	6.64191054	4.157250554	5.193347492	91.28429822	4.193397557	3.866370226	149.9597547	4.948739486	-8.277713966	5.170078743	147.8930007	27.65114787	7.003116898	7.66662642	8.818952733	6.702616653	2.864502266	40.77647817	0.743625386	7.17547315	-0.994122258	13.21376711
GSM1672319	3315	0	16.15091339	4.349643661	28.84990246	6.602651488	-0.973591817	3.590563056	6.827182001	3.147569747	12.05377962	0.61412206	-3.825080196	2.488338009	7.376720094	15.0467627	5.542332852	15.64636394	2.317046828	25.54322342	4.815771995	-1.326267245	39.10117188	3.814093594	0.980546442	10.56105145	1.752239439	2.660032767	4.39388484	5.614084922	81.96109524	3.412356262	2.476615339	111.5036054	3.446460528	6.576849077	3.764209662	132.7380616	29.2008508	6.142934756	7.851721125	9.366374073	7.462465363	5.726413921	50.6260679	1.012418863	16.28507216	-0.737916937	10.96861728
GSM1672468	3450	0	0.624937832	0.137985545	-10.7741914	5.35052576	6.54937589	4.141862252	3.741829062	3.295326847	4.718740042	-0.080928768	2.455226522	3.472307576	6.020208859	3.557357321	4.034182918	3.340974201	1.374334475	2.73346943	2.451958386	4.096538099	4.848088949	7.968815367	0.007128158	6.971858173	1.418919444	1.162558417	3.115080523	3.023456527	28.77998912	5.05320562	4.858078871	49.80797521	5.623324122	6.607254428	3.744648282	69.0095083	11.9080962	4.8291894	4.676074673	5.98344785	3.147826854	1.421681369	9.870460375	0.656953794	-3.439626076	3.124035643	4.262939721
GSM1672328	3474	1	14.25772193	-0.303367386	16.39710779	4.308382492	11.70692766	4.2446552	-0.124836601	4.079537866	-0.427997536	4.631955984	0.081978025	4.947691566	6.461541948	8.621715062	3.578151915	8.175698452	0.869187775	15.12163429	2.419761364	6.734024536	19.30690665	7.267733241	3.762647432	8.477918394	2.43819792	6.437468396	2.767452335	3.960216756	63.28166937	1.517226529	0.817600921	101.5596488	7.664816919	21.18794143	2.620241539	101.3918478	19.73640408	3.51436247	4.322372889	8.869948263	4.995273949	1.378798358	40.8800072	1.460651661	17.75089104	-0.657680175	5.12973194
GSM1672327	3528	0	16.42553673	7.724733866	28.34928795	4.471443494	-15.38202334	3.588499676	4.78709455	3.955422269	8.779016662	2.725720556	7.425390898	3.118883032	7.365586628	17.60736216	5.130814847	13.41587778	3.819612718	25.80830116	4.611451981	6.060472313	36.19325092	1.81009695	2.962460679	9.552716274	3.005984785	9.109659782	4.092352628	5.761082995	88.12987553	4.691708439	1.6386078	127.2916745	4.193926674	-3.680271691	4.117166554	118.5730985	24.43598549	5.514056655	7.587249614	9.166816681	7.018797894	5.545466443	41.2935821	3.072476005	21.32239083	8.2208488	9.653898768
GSM1672707	3615	1	10.06416185	5.916985221	24.77614495	4.12242893	8.810698438	3.962640131	4.9390947	2.557827889	5.947651566	3.301958637	-3.717105718	2.346478978	6.738922661	8.732813251	4.212328807	10.32199289	1.210941486	11.5938521	2.244534428	5.938893934	27.03166239	2.483170462	5.409521367	7.307545099	2.588946917	2.059732947	3.868843422	6.955296236	72.25119049	6.129713355	1.401733005	158.9233964	1.336440099	-7.042163852	4.180234391	108.16971	17.19248506	5.455367866	4.22450865	7.346611881	5.516740951	2.915892144	17.05288583	4.037397226	16.75508443	2.265112063	3.369501895
GSM1672719	3636	0	12.10188622	5.438854798	18.24272014	5.240856465	4.140523405	2.9649745	6.024090865	3.308546377	7.058018509	3.965637246	11.90386591	3.801100455	5.683961878	17.23125266	3.80198557	10.58183162	2.343334449	16.21845435	4.330162816	0.793150506	24.62980986	0.346286702	2.925369645	7.771250561	3.347092832	10.80541163	3.832981456	6.69341276	68.33469755	3.237113398	6.031383404	141.399343	3.930495092	-3.908909651	3.170406402	119.3649595	22.96234569	5.070284498	6.45857883	7.433976711	6.270269887	3.57247598	29.68024052	4.750275631	10.96792972	3.091017471	5.960105971
GSM1672713	3654	0	10.58230576	5.006788858	26.97195164	4.650426137	5.960145899	3.692905058	3.998378527	2.881096852	9.647625456	2.933455965	-5.26210504	2.791381059	4.531465191	15.83462025	4.566275796	11.9329972	2.359027065	15.13489516	3.689889242	6.031120572	24.06036617	4.884542239	2.157857292	5.009522801	1.5535925	-0.200451028	4.645604714	5.283969975	72.29213256	4.663393969	1.864335689	133.6401035	4.672065866	2.43848251	4.790799935	119.662857	20.00389899	4.36426139	5.465484934	8.242000252	5.906232299	3.146596555	22.79557889	4.152139632	15.45646085	3.049670489	5.279310692
GSM1672692	3672	1	6.369265106	2.298112214	20.92148584	5.136853265	0.540888234	4.464225629	5.371641877	3.32460396	5.372883614	-1.343130871	8.111201637	1.693353213	6.26105256	11.32421637	4.645402512	10.79393543	1.948916167	23.50351943	3.186648384	-1.69789434	24.4213182	3.851830986	2.897894451	8.162223856	2.257186631	0.360909904	3.849330467	4.45441754	65.22203097	3.291885315	-0.341448906	117.1373441	5.257028047	11.30639147	3.479972151	91.69482774	17.67072191	3.947048327	5.750191343	6.149889013	5.70682432	4.934504744	42.75510839	4.510748868	19.06988353	0.466998801	8.280756734
GSM1672615	3699	0	10.87695108	5.932350515	21.70793316	4.360937389	4.389993208	2.787007714	5.863697798	3.932823164	5.111105597	4.210782896	6.842972034	1.722415389	3.179842436	10.23252324	5.784494892	6.612061179	1.694105931	8.777425585	1.797446018	6.480445971	37.02765616	10.54785164	1.566412208	5.766444455	5.872211877	-8.914839136	3.498009048	7.276242126	60.15950929	4.963344227	4.721132779	190.9420644	3.236380523	10.67935566	3.860620603	78.93747532	13.21037157	5.727868303	8.343944416	6.302827658	5.373793909	2.678986499	26.62113683	-0.378474482	23.8425229	0.242836107	4.66994381
GSM1672300	3864	1	0.619689146	0.671672566	-16.03121407	4.107546072	3.520774052	3.675897969	2.327664516	3.324924762	1.743257092	2.853473726	4.553429935	4.07482014	2.868959724	-3.594514943	3.918924306	2.205438404	1.509268124	-0.524942273	2.80025177	-0.144866125	-5.165125522	4.143623578	4.79148965	2.968149419	3.283719422	7.01763483	3.558160273	2.664925463	12.42917612	1.378029507	2.505634395	44.44525157	4.813332296	9.12834821	3.724817758	50.76670601	1.46759619	4.254116136	2.79667778	9.823724687	0.320869848	0.541460822	1.694985977	0.057914298	-5.680882184	-0.369773301	5.335576829
GSM1672703	3894	0	13.9800569	3.592696268	30.70328081	6.660897441	8.876524514	4.002375571	4.713727291	3.779555774	8.995754021	2.787220735	0.043207954	0.871468963	6.863367932	14.29522326	5.95814902	16.20614983	1.582775639	10.6612422	2.237500965	0.417343424	40.9964559	2.061384348	3.035862088	10.57098977	2.172235736	5.462653477	4.382068073	6.860008455	82.67354397	2.873635898	4.303536643	171.6905259	5.021616057	-8.24114124	3.397045918	138.2414613	17.79844219	2.389651124	8.482146228	9.412590083	6.653535917	3.914936856	47.18639602	2.549180887	15.1298882	4.158128274	5.943301071
GSM1672709	3900	1	10.02548699	4.927057197	27.95534545	4.778046384	7.433945278	4.27003525	5.679640144	3.020840574	6.155701178	4.099119117	0.028302179	4.767712854	5.647557952	12.43306598	4.584385264	15.89105713	1.421363997	19.02510281	2.30844724	-0.106276539	41.97948654	7.745901378	0.63801157	4.454140082	2.082905193	-0.283647756	3.704021284	6.953888208	83.11971649	5.299819485	5.010523197	186.9107438	3.407917959	5.340043185	5.690160493	128.5444878	21.94241831	4.591917848	5.635352175	8.478770777	6.8790749	3.50098134	51.8837476	1.666701416	27.13592309	7.620184321	6.666706612
GSM1672336	3924	0	10.06675756	5.174515656	17.46590926	4.237909924	4.858586679	1.708718593	5.269220923	2.349559255	6.586759688	2.748498852	4.227925587	1.560951385	6.82055315	11.94656501	4.426503727	9.084650404	1.188098157	16.93106362	4.760347461	-1.045392652	29.59280213	1.187134763	0.729486653	7.904698517	2.386040424	0.862738624	3.950783526	7.754730383	53.39522923	4.416770365	3.15312526	138.0844949	3.222834605	-2.421539618	3.569014529	102.5322226	19.6085909	4.967194282	5.91900638	7.652177527	5.288227432	4.175639762	30.39445882	2.948409681	14.36714078	2.634443958	6.587458639
GSM1672299	3966	0	15.4692077	6.857769842	32.6483383	6.302648017	4.445760335	4.121465237	4.896609206	4.088597806	11.60970392	3.046105799	6.494965304	1.449832467	8.957909934	18.77903431	7.459383279	15.94359531	3.773749453	18.34450383	3.895336713	-3.74689632	43.20613292	1.961073642	5.820126487	7.586523534	4.199759197	5.885484252	4.244744225	6.174462999	87.88370589	4.724500105	5.95894279	140.3846096	4.502397459	-6.577758602	3.850076142	148.4376037	21.05088476	3.447837395	8.361111784	8.801302969	6.574225054	4.960695677	44.70814866	2.125028734	15.6407228	1.792812468	13.0646274
GSM1672335	3975	1	15.07854006	2.150874567	23.96175104	5.562713089	7.585860994	3.101476932	6.619191926	3.09049954	9.948508967	2.147204531	5.697684279	3.331402278	6.232708459	16.00992957	5.619626466	13.96607205	1.920393858	12.72369077	5.063713429	-0.380341206	38.78015685	2.883941567	3.305177307	8.660644528	1.394351759	2.496614065	4.335297945	9.018290426	73.18947533	0.112687215	6.618400066	166.8536022	3.02598338	7.299101012	4.304993962	136.9808459	27.78199206	5.469415098	6.681925323	8.654594182	7.09446945	3.923685182	40.73819694	-0.463616702	10.28157477	2.284571624	7.769191344
GSM1672320	4008	0	16.11761446	6.087744891	25.95918089	4.449385871	-13.23245434	4.446889472	3.084926792	4.039470149	5.471461322	2.379254098	-0.753874601	1.915595995	5.770055621	10.47315315	4.27692522	12.43730178	2.120673866	8.977090699	3.388422926	0.686953845	29.77712677	0.402778792	3.121122556	6.166341841	2.286568737	14.41934696	3.216407143	2.76010957	87.73704773	0.652922961	2.876338306	41.78577462	6.635953628	10.2710483	3.569014529	123.4375933	17.63498856	5.152672659	5.019319602	6.675471394	6.460096615	2.674220945	38.33505998	4.319938633	12.21726706	1.53781741	2.639109451
GSM1672697	4374	0	11.41666868	5.719300183	20.23144878	5.132347846	16.91490016	4.078773405	2.565610972	0.785887582	4.780636714	3.191121168	9.474950019	2.958362671	6.839279342	15.30427173	4.513511464	10.94095141	1.289123397	9.671713603	0.70424354	5.904161103	20.20624025	4.174580033	2.415149786	5.938146388	0.820049235	-0.495293112	3.189432256	3.350203297	70.03567026	2.066114368	5.61495435	91.53735702	-0.304443416	7.046728357	3.392916653	113.7668452	17.45434763	4.843067947	3.875993391	4.975754246	5.318815786	1.722178872	28.61247718	1.845263525	9.951766279	7.608580467	4.794451468
GSM1672331	4599	0	6.648380679	-0.036709113	14.81736403	5.365531341	7.849307028	3.194314256	7.00574909	3.184072815	6.808997458	1.205959553	-4.233175405	4.077752575	5.697043271	12.25506387	5.04644836	8.786823787	1.953829262	19.58269679	4.211401735	5.976268949	30.36862115	0.024378885	3.419766713	12.31172216	3.561037377	0.486509887	3.355128694	6.039248959	48.43264025	2.715726437	3.143115877	140.1767033	-0.730678424	9.64589858	3.17806564	96.41214073	16.90289053	5.775510483	5.043936198	8.975747955	6.623066972	2.590360447	35.04081905	3.843513461	7.252710796	1.009886063	7.292106278
GSM1672332	4617	0	5.051164204	3.657428925	18.07611331	5.301592254	4.7737923	4.204052691	7.212788133	2.994567331	8.566612228	2.77509909	7.48570659	3.408466758	6.028174551	12.38807428	5.804986074	7.506566164	2.789956011	15.56315075	4.084836816	10.2540589	34.07626018	2.010265905	1.204464114	12.21534859	7.10553219	2.767606174	4.40997999	6.59446025	71.16997943	5.147395007	3.405230217	134.3243362	5.983565997	10.3656729	2.497562152	98.42744229	22.03024778	7.142176894	7.522238646	7.563602086	6.429319345	4.184487461	37.45542152	0.153137895	20.10762932	0.452237261	7.599658664
GSM1672338	4731	0	21.07311831	7.36810438	36.78018035	5.323848939	5.851194295	4.457019206	3.712637592	3.460474732	9.312720195	3.796955116	-3.964796172	2.914952933	9.489994781	12.79751265	6.786734978	17.94567222	1.504453145	8.623576673	4.661472567	-0.954503022	43.09862728	-0.574175464	3.798386787	6.988129894	1.935362264	2.493223882	4.318079535	5.094368461	94.55283274	0.285577145	3.96547025	82.90534209	4.268438581	11.40035666	3.753210647	153.1535413	27.50172281	4.191173155	7.119163996	7.818058333	6.93782065	5.743236754	50.12162317	3.583989858	18.47341982	2.010425072	8.288879102
GSM1672337	4788	0	17.73339537	2.40263221	31.41204979	5.102276361	-0.626658477	4.47175938	7.08067409	3.102105896	9.483676231	2.138778774	1.038664611	2.61199101	7.245724389	13.74185304	5.85564036	15.43431387	1.469663161	20.34727579	4.734554055	3.913634871	41.06125967	10.93484467	5.879198315	11.57568585	8.738265515	8.68395069	3.49144298	8.016719943	77.78718668	3.901789692	4.848431334	171.5234029	5.313249715	14.60218412	5.53021484	137.5095039	28.94182181	6.984640835	8.261329369	9.098699982	7.629599001	4.073100594	43.06569548	1.771147248	15.24984984	-0.994122258	7.769191344
GSM1672370	4797	0	6.325373367	4.168879074	9.872695936	5.173379189	4.244510494	4.040023429	3.494510739	2.54706895	5.717524788	5.480398561	-4.126631279	5.817306049	6.887420816	0.329413471	4.972042871	9.217000336	2.339021762	6.948325702	4.285427487	7.511494873	14.42895972	3.021946424	4.643620131	3.612563588	11.91002958	19.48335342	3.853867611	3.285332769	47.11793282	3.559471058	3.08079167	47.55461684	5.712060153	14.26378337	2.859660009	84.72212816	14.74381623	3.158329454	4.088094653	5.822808036	5.477191563	3.735911726	23.1891212	-0.021511252	1.292716179	2.894210386	5.845348183
GSM1672333	4878	0	5.89257627	5.679872852	16.67197101	4.620134165	6.024523171	2.727427188	0.759235273	3.226230325	6.056999708	3.652902567	-3.632625972	4.534799925	3.907820331	4.722547688	3.805047774	6.021868445	2.983073591	18.57859378	4.709870716	3.621038192	20.73002945	5.068834366	3.585922522	8.446058452	1.532316012	2.63116799	3.928125248	4.357634936	53.57320502	2.240739781	4.089945385	98.7922897	6.563474778	14.55469727	3.580432212	85.69701464	16.79390209	4.403978642	4.761681827	6.516129092	5.093745528	3.160610787	23.10267729	4.1700765	5.275121579	-1.458540475	6.67083971
GSM1672722	5277	0	4.859240436	2.322590774	-5.633374504	2.760043168	8.621090207	0.728413495	4.683614295	3.659706756	2.614602287	5.212033432	10.4364957	4.904648876	3.967348784	8.363113888	4.068328734	4.625179422	1.846504132	10.18282643	3.011669141	9.687032692	13.90109149	3.998322826	5.21630006	7.325183821	5.963731484	6.219858692	3.123555937	5.50726771	43.67807888	2.025613925	6.985251078	149.7937577	0.908076113	17.06325751	3.934715326	77.60356859	8.109886908	3.88514723	6.009725567	6.265475485	5.133382246	1.832375004	19.92054567	4.304066665	6.644106639	2.331735202	3.39789612
GSM1672473	6120	1	12.4115396	5.903376021	22.21946224	5.54619322	-2.479142829	3.111749437	6.576275177	3.612593901	6.180269444	3.639590104	-2.702329041	1.556578455	5.161628025	6.533842271	3.741638261	11.80559106	2.343334449	9.109432267	1.816491061	-2.806386878	29.05948949	3.33212027	0.404660241	7.831619087	3.120474517	-9.154600016	2.309439901	5.950998905	62.79429289	3.834298693	4.028829032	149.9198038	0.264274582	9.862852469	3.541334572	122.4596063	17.90024215	4.540402508	8.459596792	6.641280596	6.409410093	1.692232679	21.55404141	4.138636467	10.60389132	5.45761689	5.279310692
[truncated: 350 more columns]
