# Supplementary material for: Identification of an immune prognostic 11-gene signature for lung adenocarcinoma
Source: PeerJ. 2021 Jan 20;9:e10749. doi: 10.7717/peerj.10749 (PMC7825366; doi:10.7717/peerj.10749)
Supplement: Supplemental Information 8 [file peerj-09-10749-s008.txt]

id	futime	fustat	CD70	CXorf21	CD74	RUBCNL	BIRC3	TESC	STAP1	INSL4	OBP2A	HLA.DOB	CIITA	riskScore	risk
TCGA-78-7152	3.29315068493151	0	3.299747385	3.897572906	902.2877587	4.021159049	8.193025456	77.9896165	3.734614077	2.939250113	1.868246622	6.320169193	5.814717032	-0.0423954326425633	high
TCGA-95-A4VP	1.65753424657534	0	3.381980962	3.699610037	380.4120441	4.423012174	6.820553973	44.19215736	4.508179214	2.832283505	7.246232101	6.580390953	4.968923107	-0.056319416534219	high
TCGA-55-6968	3.54246575342466	1	3.285183743	5.705223246	1330.495532	4.993732703	6.389930411	-1.182312989	5.129287955	2.800221791	1.868246622	5.263664767	7.770909791	-0.392689668590913	low
TCGA-55-7727	0.326027397260274	0	3.162177358	4.595748618	317.6773655	5.5503786	10.04408502	-2.692169786	5.117117269	2.800221791	2.053666857	8.259230521	4.905711346	-0.184683616990745	low
TCGA-50-5044	1.70958904109589	1	11.54175696	3.460838517	613.4147041	3.369970074	4.565181088	-3.214716288	3.110620228	2.839635496	1.893432132	5.088214699	3.317347224	0.732665621404482	high
TCGA-44-7662	0.597260273972603	0	3.020147943	3.791200195	197.0642618	4.304442567	8.703615272	-3.784701222	3.172325643	2.805273936	1.984466913	4.676765268	3.706891935	-0.0570209631431994	high
TCGA-55-6642	6.70958904109589	0	3.157940709	5.699673653	135.8118034	4.09196729	3.99163196	4.085049924	7.145827785	2.86757761	3.525310864	13.87746651	4.198097296	-0.375692660400157	low
TCGA-44-6774	0.989041095890411	0	3.387933271	4.242102578	174.1449108	4.664536848	3.837252256	7.328563672	2.693738907	2.901354589	5.080995328	3.393785294	3.499057509	-0.0971484625355415	high
TCGA-69-8254	1.12054794520548	0	3.188850178	4.271781207	922.0203436	3.749000462	12.7436656	62.64631485	3.544258554	2.808451267	1.868246622	5.421291285	6.594409617	-0.0252740915174435	high
TCGA-44-6147	1.20821917808219	0	3.27730217	3.689740428	555.3138814	5.273260227	21.17237765	-2.758571888	2.894199516	2.808229432	1.883597369	4.237544068	4.157021859	0.135632616928705	high
TCGA-55-6543	1.19178082191781	0	3.168731818	4.180359033	773.910887	4.179701663	5.793010932	-1.395786222	3.08788628	2.800221791	1.886273687	3.844005303	5.224354369	-0.167471079842259	low
TCGA-05-4249	4.17260273972603	0	3.178111479	5.023674838	718.3150838	3.941141788	4.273834642	20.17163888	3.564125756	2.800221791	1.900715547	5.960101148	5.747393496	-0.24487019580922	low
TCGA-35-5375	0.723287671232877	0	3.84678634	3.565374301	66.40706236	3.719998152	2.696336316	-3.660231059	2.935550426	2.800221791	1.956597072	3.856797041	2.749971356	-0.0119708169955405	high
TCGA-78-7162	8.68219178082192	1	3.320199392	4.39750501	603.7954006	3.685250788	5.261969814	12.58787087	3.327348565	2.847672436	1.868246622	5.345013664	3.996679206	-0.133271615913341	low
TCGA-49-6767	1.85479452054795	0	4.390749489	3.460269751	363.468749	3.585855967	11.17945247	-3.479007294	3.104505861	2.810766832	1.888461595	3.601826743	4.051105823	0.14370625770232	high
TCGA-J2-A4AE	1.83835616438356	0	3.173107886	5.072482116	1859.937209	4.255122523	22.18395504	3.012054154	4.171881099	2.800221791	1.868246622	16.25544897	7.329156856	-0.170041381470591	low
TCGA-67-3771	1.67123287671233	0	3.020161507	4.347781877	382.330456	4.431144457	5.905351888	9.384847258	4.061981626	3.460420566	1.890846783	6.087172688	4.329863103	-0.17363432507872	low
TCGA-49-6761	0.96986301369863	0	3.074837122	4.489207923	1145.496186	3.543375272	6.657228845	-2.068544243	3.043836948	2.800221791	1.868246622	6.150617619	4.359914595	-0.200039896675466	low
TCGA-97-8174	0.449315068493151	1	3.010620835	4.001011657	305.3131514	3.803543801	17.9955521	-0.520357358	2.915887484	4.984521517	1.908278451	5.32290436	5.594021211	0.0564909063114748	high
TCGA-NJ-A4YG	5.21643835616438	0	3.037399674	4.295535156	1567.93754	3.77747173	5.333079035	6.389774845	2.926187153	2.809199121	1.937085244	8.208578816	6.677118302	-0.281175239065356	low
TCGA-69-7765	0.452054794520548	0	3.070371737	4.347829434	617.7981297	4.986310639	8.04203981	-1.221923185	4.455437931	2.800221791	2.093332444	6.041462703	4.890673129	-0.190999845652459	low
TCGA-MP-A4T9	3.46575342465753	1	3.099834328	4.374709871	371.1152959	4.271307231	6.100818165	8.694291793	2.98598848	2.829765483	1.92488223	3.977947003	5.770768642	-0.150961768900857	low
TCGA-99-8033	1.7972602739726	1	3.20242875	3.378841064	809.4055936	3.689502034	116.4794008	107.3526384	2.702739469	22.76082524	1.868246622	11.29737013	13.80322747	1.66220567876898	high
TCGA-86-8668	1.15890410958904	0	3.217824479	4.761301398	2069.977429	4.137201284	8.710262538	76.39001948	3.552303566	2.800221791	1.868246622	14.1104578	8.838182589	-0.278902447626075	low
TCGA-69-7980	1.12602739726027	0	3.328088716	4.169578937	671.4617556	3.931718249	8.037705074	1.941157474	2.919038554	2.800221791	1.899144039	5.69495926	5.185634889	-0.107322980162933	low
TCGA-55-6982	2.72602739726027	1	3.173481577	5.678369656	1198.372602	4.121298425	9.397668917	-2.645236082	2.855190237	2.800221791	2.03632028	5.4077654	10.92389555	-0.33651507201251	low
TCGA-50-6595	0.517808219178082	1	3.010677489	4.50679327	1034.338994	3.842669356	7.116680702	-1.415332788	3.398117527	2.800221791	1.868246622	4.628040514	5.900987998	-0.218577556127988	low
TCGA-55-7907	0.93972602739726	1	3.167225425	4.263466404	367.7136601	3.939677731	7.062255042	-0.37228724	2.792210099	2.813325244	1.868246622	4.500591477	4.416283724	-0.104970299865814	high
TCGA-50-6593	0.920547945205479	1	3.041262815	4.470314759	640.9899931	3.704731695	9.438752615	-0.869073812	2.809679594	2.800221791	1.88899937	5.454330897	5.370001956	-0.130633720244799	low
TCGA-97-8175	1.50958904109589	0	3.102392778	4.965946024	390.8438658	3.770770957	9.918038478	67.05711489	2.724691622	2.800221791	1.911154264	5.936717138	4.152050691	-0.0325911682207851	high
TCGA-91-6830	0.164383561643836	0	3.151737427	4.203659656	317.4311653	4.014688789	12.53133395	17.85849465	3.058187557	3.388018646	1.868246622	9.089321198	4.32557975	-0.0217078302373152	high
TCGA-67-3774	1.05479452054795	0	3.173486744	3.956639453	702.5558298	3.770279732	12.8209248	42.86863335	3.313352375	3.201027268	1.978010742	5.761407793	4.594061367	0.021207348015928	high
TCGA-55-A4DF	1.20547945205479	1	4.039802248	4.332680999	466.5964725	4.102701098	8.043963565	-3.528076018	4.001396727	2.808553739	1.948108806	7.709351859	7.414896465	-0.112850782855632	low
TCGA-MP-A4TC	0.202739726027397	1	4.212577907	3.816874833	408.2985606	4.620465264	48.6585146	-0.577513997	2.775757658	2.807923375	1.971594849	4.034978197	5.08407779	0.670478716645434	high
TCGA-97-A4M5	1.73698630136986	0	3.174214659	4.381266599	465.1123883	4.303762546	6.464353923	59.23370494	3.428539305	3.478957738	1.947908579	4.734018344	6.145955393	-0.101006608909439	high
TCGA-MP-A4SV	7.17808219178082	1	3.883540993	4.457993664	521.9442114	4.020892297	12.28039786	4.934496542	4.122630695	2.800221791	2.219381917	5.727944519	7.943286192	-0.0595968593288515	high
TCGA-97-A4M1	1.64657534246575	0	3.183098464	5.071883818	1936.617762	3.778331151	3.94378889	1.296117913	3.643588644	2.800221791	1.989941036	13.45159398	7.627974162	-0.435979642405116	low
TCGA-86-A4JF	1.46849315068493	0	3.252184645	4.065566434	1665.007404	3.707148899	24.57766795	-3.039950363	2.92157872	2.800221791	3.790117499	4.266469179	7.139343953	0.0636509327388469	high
TCGA-55-7284	0.665753424657534	1	2.978028092	4.16254127	381.4280324	3.864370395	10.8174675	87.56482364	2.606507829	4.863781273	2.216690939	4.303426727	5.476901341	0.0448434024982085	high
TCGA-55-6970	1.27123287671233	1	3.492419496	6.897667945	1217.730223	5.072204595	13.38920498	-1.839875376	3.771494374	2.889766533	1.868246622	6.712241896	10.15317178	-0.355283536355424	low
TCGA-86-8359	1.21643835616438	1	3.717496582	3.725842319	115.8611227	3.583537187	5.565169953	50.60006199	2.4926361	4.00655844	2.350868285	3.653556588	5.840549419	0.0402760472936126	high
TCGA-55-A491	1.71506849315068	0	3.652615586	4.632894461	673.3157855	5.191620872	3.059992802	129.7438413	3.244498559	2.800221791	1.934848401	8.131109881	5.403194725	-0.0743085334501996	high
TCGA-49-4501	3.89315068493151	1	4.020895294	4.788762491	1150.795873	4.204894069	7.55316823	4.388173739	4.066759864	2.800221791	1.868246622	8.017270865	4.073385	-0.143973116391886	low
TCGA-05-4424	2.5013698630137	0	3.029283183	4.468914896	511.8667775	4.107323224	5.935370942	-2.288028604	2.820275929	2.817408482	1.884720163	4.047343295	5.02755976	-0.173115086552005	low
TCGA-50-5930	0.772602739726027	1	2.902551912	4.237556283	1404.569977	3.660312942	6.363450577	-2.896392536	3.134512702	2.800221791	1.868246622	3.727389781	4.61540708	-0.21627885765957	low
TCGA-67-3772	1.56986301369863	0	3.466094993	5.54619958	1569.940695	3.714011848	6.780268665	19.13485905	3.535447443	2.80739849	1.882004437	15.26019523	3.851677863	-0.296367902063592	low
TCGA-67-4679	1.22739726027397	0	3.100089545	4.934188694	978.7596803	3.544563406	8.294429683	5.178527421	3.582601939	2.809354811	1.885754731	5.993044711	7.471132566	-0.240060790956052	low
TCGA-93-A4JP	1.58356164383562	0	2.982551515	4.795339162	1148.696646	4.055610693	5.065861806	-2.646919944	4.317593664	2.814050488	1.868246622	6.585645394	8.709751555	-0.361623006004534	low
TCGA-05-4250	0.331506849315069	1	9.444769919	4.203888236	478.9724446	3.859632845	35.03992607	1.230957193	2.86187286	2.800221791	1.932884756	5.555696853	3.875386336	0.960922564788393	high
TCGA-78-7535	2.6	1	2.897433001	3.739223475	1805.319324	4.091635444	5.590425253	12.62123256	2.41593609	2.8716728	1.975867829	4.918345193	5.431596971	-0.216397444568925	low
TCGA-62-A46R	4.72602739726027	1	3.232174055	4.512009198	185.9626664	4.684780876	16.57775847	-3.377541711	4.73280971	2.800221791	1.952203621	4.595612939	4.422474064	-0.00708814246136789	high
TCGA-86-A456	1.10958904109589	0	3.5577301	6.221310152	860.0229036	4.742876762	10.4030374	2.542948034	4.980674881	2.820072851	1.944356023	5.650157652	6.43850224	-0.27398018084441	low
TCGA-91-6849	0.0958904109589041	0	3.16937346	4.578332021	623.6240566	3.784782956	7.831021804	-2.491195713	3.247655848	2.824955909	2.034201243	4.34271106	4.742450391	-0.14508804403253	low
TCGA-55-8096	1.96986301369863	1	4.178361589	5.045633894	952.2167978	5.220418841	5.58559826	6.697760919	3.765179992	2.820062497	2.020386103	8.514114449	9.362170297	-0.25757073028526	low
TCGA-55-8207	2.67671232876712	0	3.025237532	4.266319824	542.6425264	3.890736395	7.958432292	0.868345294	3.174010959	2.800221791	1.868246622	3.937451252	4.883634735	-0.126267034720232	low
TCGA-97-7546	3.52054794520548	0	3.17280801	4.644255979	1282.670021	4.634096988	11.91239082	-2.912866843	4.091720234	2.800221791	1.868246622	9.748592295	6.498853897	-0.222986357950705	low
TCGA-05-4418	0.750684931506849	1	4.084903605	3.884006891	173.4331956	3.555557927	23.69722496	131.198216	3.322282448	11.3485602	1.896663839	5.348448372	3.150632074	0.48039295788542	high
TCGA-67-3770	1.67123287671233	0	3.043911782	4.044790933	2025.814093	3.39462003	7.893240216	1.147778865	2.952851696	2.800221791	1.868246622	13.54057772	4.238692774	-0.249950237433086	low
TCGA-50-6597	3.47397260273973	1	4.390652606	3.846978406	1881.904523	3.370520801	6.120531442	4.490123398	3.6357085	2.800221791	1.868246622	9.624877284	3.545596167	-0.0957868500608864	high
TCGA-86-7711	1.72602739726027	0	3.078934074	4.083750846	91.96872862	4.188158745	17.08477601	-3.792770994	2.841535238	14.58736474	1.868246622	4.893564367	3.657555153	0.100978536459097	high
TCGA-67-6217	1.15616438356164	0	3.233201661	4.330461928	1777.573401	3.799314477	8.516809124	-0.084059292	3.597986088	2.800221791	1.868246622	18.10762254	8.56159004	-0.341179418927761	low
TCGA-49-AAR0	12.7534246575342	0	3.258793359	3.774291384	834.3425106	4.639410766	4.958568461	2.607598145	4.071045469	2.816026084	1.943989171	6.311028834	5.361469264	-0.188280671985487	low
TCGA-55-7815	2.11780821917808	0	2.925258656	4.465167866	60.83013188	5.267363735	18.62771071	13.186653	3.339372646	2.800221791	2.264787314	3.641964355	3.622270216	0.0648114302308712	high
TCGA-78-8655	6.46575342465753	0	3.105739118	4.666074665	955.8273525	4.179974342	7.178271037	3.051317968	2.902531815	2.800221791	1.95518917	4.765612744	5.751655684	-0.202188219551597	low
TCGA-O1-A52J	4.92602739726027	1	3.10086018	4.793620207	2197.860323	3.550774632	13.57993481	-0.959776449	2.642073419	2.800221791	1.868246622	9.913534227	12.55238577	-0.323801594992252	low
TCGA-44-2659	1.44931506849315	0	3.18718702	5.050067433	851.6224132	3.831961495	17.15580475	-3.281732267	3.492644698	2.800221791	1.868246622	5.597458375	6.786443937	-0.0894743443289177	high
TCGA-55-7573	1.33424657534247	0	3.303460404	5.208221267	1783.72554	4.822999493	8.259753949	12.94698954	4.86525674	2.800221791	1.868246622	15.72120408	11.63669921	-0.458701495737194	low
TCGA-49-AARR	13.6767123287671	0	3.008486548	4.358478364	882.6863756	4.992820044	6.075723837	-1.130935123	4.954625586	2.809214783	1.868246622	6.690827277	7.917778062	-0.309368476085969	low
TCGA-MP-A4SW	4.87123287671233	1	4.087530519	4.51148914	1463.609285	4.462576386	10.81248025	-2.029684183	4.016606135	2.807697925	1.939905829	10.34335075	8.263773467	-0.179676152879797	low
TCGA-05-4430	2.08493150684932	0	3.346653995	5.796582523	493.6512566	4.274539565	4.2322206	0.86133733	3.254098276	2.86264325	1.918106074	4.466866858	4.016300845	-0.25269896762691	low
TCGA-86-7953	1.61917808219178	0	3.505864462	5.9055678	386.6570276	4.044903839	7.73745201	-2.620594184	3.141437691	2.800221791	1.878877488	3.753437868	7.198318467	-0.225023962993416	low
TCGA-55-8085	2.47671232876712	0	3.252294723	4.446997261	944.6945698	3.909047398	6.240961941	210.6179034	3.511640169	3.512900363	1.900775513	14.52076134	7.211021891	-0.0199375675406524	high
TCGA-55-6983	7.73424657534247	0	3.2606501	5.995617724	1603.58424	4.861682363	10.06613957	-3.41184932	2.606571704	2.813590773	1.893875121	6.042394906	8.122492375	-0.335322218717954	low
TCGA-62-8402	4.1041095890411	1	3.654966706	3.889656968	325.6278988	3.478595389	8.239677767	8.228734117	2.699896713	2.800221791	1.91834385	4.528336442	4.887105558	0.00302383006068122	high
TCGA-67-6216	0.386301369863014	0	3.270776498	4.267366844	1681.776839	4.048110001	14.05612341	2.719342601	3.438991207	2.800221791	1.868246622	6.564973112	6.30719145	-0.128425911593748	low
TCGA-44-2665	1.0958904109589	0	2.933583371	4.199578192	1375.061076	4.112390158	4.910596757	-0.8631136	3.319060099	2.810792862	1.878379055	4.341832466	5.850026912	-0.263649231373867	low
TCGA-49-4506	2.73698630136986	1	3.554009699	3.304558429	-51.50830598	3.512845153	9.386400902	67.79120837	3.046231497	8.318472846	1.885966141	4.658511355	2.873698639	0.185456344701096	high
TCGA-05-4403	1.58356164383562	0	3.167622461	4.347597785	458.0669313	3.661026852	5.832620734	42.53417737	2.732575221	2.800221791	1.882756634	4.547390025	3.167043655	-0.0583024012008845	high
TCGA-55-6985	3.37808219178082	0	3.507030288	6.64682324	927.4089316	4.856823796	14.77643555	-1.378023201	4.258674238	2.800221791	1.928983164	5.118276771	6.83721833	-0.238199421857787	low
TCGA-69-8255	0.353424657534247	0	3.241170613	4.245629465	161.0275418	3.685076309	23.66584986	127.4714884	3.239954395	2.819740359	1.883213549	5.253494666	3.980727932	0.338360114801864	high
TCGA-50-5939	1.26027397260274	1	3.239813143	4.784006792	1103.759006	4.081963049	7.957117211	-2.089945352	2.90916932	2.800221791	1.926043415	4.013460083	5.710103311	-0.19443753770846	low
TCGA-73-4662	2.4986301369863	0	3.815333495	5.359855958	325.3165278	3.972624942	7.921602125	-0.067731999	3.956716253	2.816092628	1.898671209	7.528357711	4.659613968	-0.145601539206694	low
TCGA-55-8511	1.51232876712329	0	3.80669891	3.971313852	545.9505287	4.552562768	15.72739706	-0.940900415	3.990243885	2.819883337	2.000166536	8.290937351	6.770852444	0.00837032215671348	high
TCGA-64-5781	3.29315068493151	0	3.964338672	3.449911455	550.8444219	3.503129921	10.20942589	26.98411499	3.1569797	24.75666722	1.96952371	6.804410161	3.102336689	0.150240711934068	high
TCGA-55-8091	1.64383561643836	0	3.625268367	4.445238419	2147.891852	4.382133777	23.9463645	-0.610741582	3.765912523	2.800221791	1.868246622	7.025117515	8.499853682	-0.0338587119267143	high
TCGA-J2-A4AG	1.36986301369863	0	3.436725687	4.59589359	928.9288633	5.053886546	15.10821678	-0.104118618	5.648852228	2.810285737	1.906832036	11.14680289	10.08398207	-0.21797149570897	low
TCGA-44-A47A	1.27671232876712	0	3.704329994	4.497067099	1462.037733	3.702172335	10.85151587	6.395763025	2.892027688	2.800221791	1.917921087	5.942129427	10.35288771	-0.175507488949198	low
TCGA-50-6592	2.12876712328767	1	3.55546968	3.859928481	386.5431761	3.856652275	48.70855234	7.189795672	3.816755345	2.916310587	1.882155598	7.023507751	4.886054183	0.591004613313551	high
TCGA-97-8552	1.71506849315068	0	3.317740316	4.958424349	2550.473004	4.229308703	7.687289223	4.012582191	3.415597586	2.800221791	1.868246622	6.772327322	10.74007496	-0.404870438766994	low
TCGA-05-4422	1	0	3.752476154	11.30472805	1508.016384	4.117333504	10.47430328	99.61591008	3.093283616	22.66718892	1.966037775	12.00033491	8.290899854	-0.506930148311432	low
TCGA-50-5933	6.55616438356164	1	3.014059906	3.265875574	949.3389648	4.437596821	19.47651271	-2.791230058	4.23181442	2.800221791	1.868246622	4.913464528	4.534125423	0.060904794238152	high
TCGA-05-4389	3.75068493150685	0	3.464025941	4.338765225	676.3577997	3.722069642	6.008908391	41.30025375	3.085012427	2.805965618	1.879257607	9.025262739	5.805560771	-0.119751194093579	low
TCGA-64-5815	0.613698630136986	0	3.419306395	4.176793793	721.9055639	4.239849913	10.23392376	-2.147642003	3.074616205	2.81234554	2.728177481	4.925735809	3.646573536	-0.051212339545598	high
TCGA-55-8092	0.421917808219178	1	3.764934481	4.61099907	1513.825821	3.755185964	15.3218707	163.229241	3.971304688	7.117271373	2.079844677	19.19555309	8.376835982	0.0191369474275033	high
TCGA-50-8460	2.27123287671233	0	3.349005393	4.217415898	1729.557182	3.674137376	8.738942797	6.519528303	3.937724732	2.800221791	1.868246622	5.865064795	6.216699112	-0.198777755289953	low
TCGA-MP-A4TK	1.59452054794521	1	4.743448007	4.344158341	650.687444	4.779804777	7.035333973	6.849588171	3.691202206	2.808375454	1.993291914	7.512744048	5.444347258	-0.0330172936325552	high
TCGA-44-6775	1.01369863013699	0	3.534350564	6.340238675	395.1157342	5.357814275	16.67914905	2.192430823	3.160907925	2.800221791	1.889552907	5.649542636	8.069023409	-0.151632376621437	low
TCGA-62-A46Y	1.13424657534247	1	3.270024409	6.432990911	1291.913644	4.497433023	7.248268547	-3.068391707	3.075835248	2.800221791	1.868246622	8.051398297	7.548519374	-0.394070227205227	low
TCGA-86-A4P7	1.13698630136986	0	3.734839106	5.328597976	535.3604763	4.89046691	5.187450007	3.649827579	3.824247503	2.800221791	2.061357699	6.512346803	6.83327435	-0.245376487018948	low
TCGA-86-7701	1.2986301369863	0	3.679544086	6.169109454	215.3467458	4.977152732	9.657436896	23.52268886	4.921955865	2.836767673	32.2738051	8.495028104	4.25086333	-0.170254123416726	low
TCGA-91-A4BD	1.65205479452055	0	3.121617877	4.488850479	827.502818	3.773535553	8.700230556	6.657105839	3.806190897	2.800221791	1.868246622	4.258141892	4.574287804	-0.140713815623527	low
TCGA-55-A48X	1.88767123287671	0	3.727694398	4.495402605	872.4175163	5.709789695	14.55285745	-0.057378544	8.321225952	2.800221791	1.936285606	12.43481468	8.444832217	-0.234325341896557	low
TCGA-05-4433	2	0	3.186383813	4.874059785	535.6709152	3.886715551	7.103000269	31.5792936	2.764056504	2.811795949	1.868246622	4.546807026	5.310067523	-0.129177103623265	low
TCGA-L9-A8F4	1.3041095890411	0	8.068430221	4.749790306	501.2286896	3.977994307	8.351454604	8.283825372	4.079715404	2.807502814	1.910120052	6.692299295	6.38358357	0.296329911366728	high
TCGA-38-4627	3.14246575342466	1	3.730691405	6.352246048	876.8124131	4.31465182	8.079626687	-0.434914996	3.345387499	2.808450573	1.868246622	5.171791353	3.709762621	-0.221877307964595	low
TCGA-78-7539	0.895890410958904	0	3.360563077	4.624191532	1467.528845	3.738496161	17.13588451	-1.226917399	3.373991276	2.805393267	2.52255604	14.38691718	5.729039402	-0.117590074291182	low
TCGA-05-4398	3.92054794520548	0	8.040601724	5.602490179	424.0008888	4.309848058	7.784598734	-3.331952658	3.507108741	2.861571942	1.992773748	4.724484852	5.373902097	0.251521750377509	high
TCGA-55-7227	2.60821917808219	1	3.612029439	4.775797075	1816.069256	3.888524763	11.78408062	-1.238670726	2.801360425	2.800221791	1.868246622	5.843465522	7.418101988	-0.177430282085115	low
TCGA-38-4632	3.71780821917808	1	2.929487388	6.32436538	1388.115282	4.922566557	7.964736056	-1.929373923	3.62745518	2.800221791	1.916494187	6.5916109	5.414011569	-0.389657148511004	low
TCGA-55-7724	1.93150684931507	0	3.113532942	4.64071912	464.5373952	4.719682251	14.58380856	-3.212440779	4.287366372	2.800221791	1.899595409	6.376426032	5.256121621	-0.0943474983237048	high
TCGA-49-6745	1.43013698630137	0	3.007098168	4.953606519	1066.887757	3.608178419	5.951855444	-1.99383901	3.35464573	2.800221791	1.924646472	6.32506475	4.106041122	-0.248579332986071	low
TCGA-91-6848	0.613698630136986	0	13.52165302	4.764348114	275.2177153	4.078877233	19.90609858	-3.574442028	2.720280143	2.800221791	2.103233183	3.984402438	4.809922828	1.08619656734426	high
TCGA-67-3773	1.16986301369863	0	3.354602372	4.607798945	1309.716919	3.802556653	12.68790043	26.20763093	3.475833988	2.800221791	1.868246622	5.679364956	4.537915211	-0.0736600943293254	high
TCGA-97-A4M0	1.78630136986301	0	3.347006465	4.690558844	2057.260189	3.742726715	19.8349908	4.50298902	3.151251738	2.800221791	1.868246622	7.992108818	10.55427406	-0.146293169891586	low
TCGA-55-6969	3.39452054794521	0	3.388591983	6.89896349	969.7089173	5.085463874	6.990319404	-2.598033447	4.019204549	2.813017893	1.892776892	6.492015536	9.011703334	-0.437415734918147	low
TCGA-55-7725	1.21095890410959	0	3.102000448	5.344215845	988.8923192	4.334057007	12.23232914	53.77860219	4.280703494	2.800221791	1.868246622	7.094569649	5.109828546	-0.142615925129437	low
TCGA-J2-8192	2.02465753424658	0	3.759675947	5.407293287	1227.813392	4.68557386	11.94467139	2.478660083	3.615595475	2.800221791	1.903793771	8.330749586	7.770002781	-0.208620024895768	low
TCGA-91-6828	0.884931506849315	0	2.897997653	3.767815964	798.7438464	3.653107075	10.41249448	-2.488297721	2.574144448	2.800221791	1.967193633	3.704500166	5.613883963	-0.0814925138410562	high
TCGA-78-7160	1.85753424657534	0	3.385876029	4.84740486	555.0486103	4.114948288	10.77666406	29.15462579	3.118210519	4.545642642	1.945166002	5.226361738	5.047233552	-0.0609996021614027	high
TCGA-55-6980	5.77808219178082	0	2.972867272	5.338611024	1087.335857	3.820563213	6.825824357	-2.466489989	3.110627435	2.800221791	1.927302906	5.376427133	9.493684408	-0.343704686567378	low
TCGA-69-7974	0.504109589041096	0	3.366886863	6.752743392	676.2688981	4.398699208	22.2472442	9.461625046	2.881448136	2.800221791	1.868246622	4.743457276	5.652846069	-0.0529450895445705	high
TCGA-05-4417	1.24657534246575	0	3.283970952	5.018903799	383.5129198	4.167168149	7.691605994	12.08299918	3.445732076	3.175916899	5.922011686	4.18803379	3.99182217	-0.126335345263954	low
TCGA-49-4505	1.17260273972603	1	3.255776975	4.518443966	1055.067421	4.209368	11.0225698	-2.041968199	3.62451913	2.804476258	1.868246622	10.35763907	4.822150828	-0.164438397692307	low
TCGA-49-4507	0.734246575342466	1	3.857220181	3.236492719	1633.145477	3.452160156	45.00914387	28.11184344	3.137119408	9.900064837	1.917029719	8.667166319	6.460685425	0.542928097716607	high
TCGA-86-8280	1.92054794520548	0	3.447900268	5.019304965	1350.928576	4.330911913	9.631437102	11.55580987	3.398930025	2.800221791	1.868246622	6.590065914	8.027845177	-0.230057768761589	low
TCGA-05-4425	1.83287671232877	0	3.684586524	4.664948638	1089.730466	3.98952535	15.92432861	54.86441339	2.646336615	2.800221791	1.94415195	4.228492313	5.472700375	0.0653814686864296	high
TCGA-99-7458	1.07397260273973	0	3.413813773	5.588569789	981.6045336	4.370300528	13.14691393	6.969201166	3.359030948	2.800221791	1.9220792	5.90634458	8.491845543	-0.199140463261242	low
TCGA-91-8497	1.18904109589041	1	3.556967676	5.946116269	1730.865614	4.669925562	8.232269479	37.0246288	5.478746956	2.800221791	2.044310773	14.02027531	9.937462242	-0.423553438339425	low
TCGA-44-A4SS	1.13698630136986	0	3.463163405	3.948139792	433.0175968	6.558351119	26.40510565	21.09716048	2.569708091	2.827921455	1.868246622	9.995399112	6.804415575	0.165622064247566	high
TCGA-55-7911	1.47123287671233	0	3.545464985	5.559296928	454.8456799	4.000096759	27.67699716	-3.196207433	4.602942335	2.800221791	1.966975771	5.596536596	6.27575828	0.0894360001054452	high
TCGA-91-7771	1.34794520547945	0	3.220431463	4.718075931	923.5976312	4.253821424	14.79602523	37.02249887	3.661400414	2.992812838	1.885827542	6.294701127	5.790605696	-0.054950226365152	high
TCGA-44-3919	0.520547945205479	0	3.574981184	5.569917478	1149.716148	4.448679588	6.71693495	4.355357079	3.840715641	2.800221791	1.888910309	9.867751274	6.506362424	-0.303897336452889	low
TCGA-05-4382	1.66301369863014	0	3.198276528	5.285779045	813.5072583	5.480932637	10.44809508	-0.088380104	4.415976991	2.812428345	1.883846698	7.802543164	4.22624558	-0.224344650077771	low
TCGA-97-8172	1.49315068493151	0	4.140045735	5.909708326	606.2186879	5.606436662	9.968938572	28.08168739	6.58116741	2.800221791	1.885964805	8.757984675	8.791906964	-0.255877050617002	low
TCGA-86-8585	0.967123287671233	0	3.644838647	3.671383431	948.4721736	4.027926482	11.60132032	96.8031867	3.823518921	35.03442878	1.868246622	5.702750456	5.420665239	0.153064724630929	high
TCGA-55-7281	2.38904109589041	0	3.224763887	5.69200087	1391.099224	3.646466474	10.9248442	8.46664773	3.1383037	2.800221791	1.963524672	6.936123358	5.430322623	-0.228717115749103	low
TCGA-78-8660	0.879452054794521	1	3.682676637	4.256587516	727.3421875	3.933308468	8.039571339	-2.478320768	2.999858895	2.800221791	1.905398241	4.813540807	5.506014078	-0.0888112095077211	high
TCGA-44-7661	1.0027397260274	0	4.032146643	6.307470376	677.0324486	4.312231484	18.3379402	1.626788072	3.470936295	2.821337823	2.070645058	5.407705834	6.88848024	-0.0628046532902728	high
TCGA-55-7994	1.65205479452055	0	3.47629124	4.793894044	1069.637973	4.519908368	21.68134266	-3.223367236	3.022936106	2.811428635	1.900472103	8.754086099	11.82014944	-0.0869762771599273	high
TCGA-73-7499	1.95890410958904	0	5.036313411	4.59109647	2075.389676	3.756145933	6.820855076	3.668803296	3.550065495	2.800221791	1.880138228	11.82407251	4.898527075	-0.125843247954081	low
TCGA-44-5645	1.04931506849315	0	3.002269887	4.60886054	1044.968478	4.232180335	4.308523311	-1.690370247	3.820650003	2.800221791	1.944207831	3.88671541	5.32445345	-0.273538832507156	low
TCGA-97-8177	1.36712328767123	0	3.574638772	6.218475909	1814.730712	4.308078663	7.256689376	9.474053209	4.610695125	2.805482057	1.878330613	10.84399313	6.094963319	-0.392352311817557	low
TCGA-97-A4M7	1.72328767123288	0	3.587398636	5.203505454	1782.17693	4.080708255	8.507725725	39.80683756	4.206064258	2.814220877	1.881664828	11.51844083	9.605569322	-0.309330662738605	low
TCGA-55-7816	1.28219178082192	1	3.935133513	4.996313462	853.9008768	5.332093175	8.221178964	-3.021426448	2.811855667	2.800221791	1.868246622	3.566969631	9.347913619	-0.193125308444598	low
TCGA-44-2662	1.31506849315068	0	3.133639954	4.487575645	1293.227094	3.78051046	16.83568678	-1.723489543	3.513827891	2.800221791	1.868246622	4.292745105	5.163564324	-0.0561416009648174	high
TCGA-50-8457	2.13424657534247	0	4.411639316	6.030654185	1752.321027	4.395079889	9.901732913	8.005902112	5.489343982	2.815251506	1.868246622	9.31821437	10.09196375	-0.324677451953412	low
TCGA-64-1676	4.73424657534247	0	3.307929941	4.747265183	569.2621225	3.775010236	5.021144748	6.797716907	2.642800916	2.800221791	1.924386475	4.32268879	3.900903537	-0.146888171765794	low
TCGA-86-7954	1.65753424657534	0	3.456947021	5.649021625	1524.917021	4.475562762	6.355396246	-2.816598426	3.118542725	2.805026135	1.895876576	5.82445438	8.843352544	-0.359126366030379	low
TCGA-55-6712	0.468493150684932	1	3.550388212	3.886367099	1727.24072	3.857124151	90.54263024	-3.722667767	3.445254253	2.812570586	1.868246622	8.014066229	6.097441722	1.13122492114828	high
TCGA-MP-A4TH	1.22191780821918	0	3.597490434	5.653868602	1595.720027	5.569272653	10.80029959	25.23233931	7.139513403	3.352122167	1.940712346	10.45455249	11.18740449	-0.408703543354943	low
TCGA-95-A4VN	1.51506849315069	0	3.76587314	5.544076391	717.5056485	3.887371189	15.47075509	-2.583757914	3.18704311	2.831596077	1.898319059	5.630455548	10.12747318	-0.130200763001713	low
TCGA-97-A4M6	1.55616438356164	0	3.773253966	4.602622137	2248.771582	5.150149695	13.10481697	3.456362755	3.839486528	2.808472178	1.915694905	19.03998234	10.59859659	-0.326775688840086	low
TCGA-50-6590	3.52876712328767	1	3.72932397	5.603754275	712.2984486	4.424988483	44.68117853	-3.121616944	4.090137689	2.98754744	2.132850636	7.485996064	5.202890745	0.36676110330468	high
TCGA-49-AARO	10.2986301369863	0	3.353446603	5.107947356	791.8905318	5.373460336	10.92362973	-0.137135362	4.363823116	2.98492743	1.868246622	6.082606975	6.043253195	-0.202531944223301	low
TCGA-49-4487	2.34246575342466	1	4.067921394	4.085840285	712.7888416	4.641299836	8.884737108	12.59329967	6.108301528	2.800221791	1.868246622	8.311747378	5.03408267	-0.0947960369402272	high
TCGA-05-5425	2.41643835616438	0	3.494654265	5.195950797	582.0352842	4.093790818	44.33633273	47.76885773	3.459313527	18.52792833	1.922734934	6.600037215	4.640810149	0.501193568014825	high
TCGA-93-A4JQ	1.44109589041096	0	7.062892328	4.690262763	940.4136679	7.024670624	19.51515309	9.036650736	6.762800675	2.800221791	1.992148683	11.14306514	8.579496675	0.18269870635681	high
TCGA-55-8513	2.16712328767123	0	3.452738145	7.699722694	1148.84864	4.645694244	15.45044679	5.158038523	4.069333596	3.805027763	1.963368786	7.394337831	10.75593251	-0.378484271238146	low
TCGA-91-8496	1.38356164383562	0	3.129895379	6.169743803	1096.955161	3.609389146	4.893176608	5.049476767	3.422124224	2.800221791	1.868246622	8.078031617	4.725925433	-0.351903393119183	low
TCGA-73-4666	2.19178082191781	0	3.258106413	4.035503514	964.1482615	3.670953583	20.43810266	-3.361566538	2.717959934	2.80472976	1.894172108	5.842811788	7.5270429	0.0364715981031029	high
TCGA-05-5423	0.413698630136986	0	3.502207081	8.062103879	1517.847187	4.321041551	8.665643212	-1.081720174	4.02079203	2.800221791	1.868246622	10.70663459	5.154681677	-0.468201153420441	low
TCGA-69-7761	0.50958904109589	0	3.3472018	5.748301441	1133.460765	3.835290911	54.73247749	67.39284022	4.617782515	2.809258333	2.717081187	11.48118992	9.935602872	0.437379655723016	high
TCGA-55-8510	1.47671232876712	0	3.385543305	5.428031969	1157.107174	4.144096221	7.498340141	-2.31693968	3.440641871	2.800221791	1.887464583	7.762605097	8.364300355	-0.312176926935979	low
TCGA-83-5908	2.25753424657534	0	3.282170312	4.65587906	460.8436745	3.954941281	32.85528944	-3.255334076	3.419967106	2.85236739	1.918228489	5.210360898	6.821059199	0.225831773588875	high
TCGA-86-8076	1.33972602739726	0	3.55196519	5.082916272	1425.157165	3.996410221	11.90757605	8.515915748	3.857214384	2.825333542	1.916386148	10.61028705	10.22632965	-0.259912446996853	low
TCGA-44-2668	0.673972602739726	0	3.213917048	4.811991012	1641.840634	5.279405017	10.32351453	-2.031050348	2.995894636	2.800221791	1.901465276	4.280749315	7.363208261	-0.247796970174733	low
TCGA-64-5778	2.53698630136986	0	4.526104309	4.349708702	2654.586173	3.850463418	9.939072584	6.746878336	5.576384918	2.808896586	1.868246622	31.27658202	5.294325617	-0.316018235209958	low
TCGA-38-A44F	0.364383561643836	0	3.778874104	5.736480461	1191.801049	4.983759444	15.4892309	52.85080724	5.342706374	2.800221791	1.886545557	12.75350614	6.2324841	-0.150983000334642	low
TCGA-05-4434	1.25205479452055	1	3.398015196	5.221671457	979.9376273	4.852417085	14.70957483	13.3471147	3.750981517	2.815435011	2.327578332	9.296842191	6.469574874	-0.147675684397701	low
TCGA-55-8206	2.43287671232877	0	4.155395697	9.067977909	1697.660125	4.038876711	7.401696076	-2.929613667	4.174336363	2.805444547	1.868246622	6.536547609	9.014911125	-0.540572389782728	low
TCGA-38-4629	2.36712328767123	1	6.86631297	4.696542587	733.496477	4.077873643	6.447247812	-3.648131565	3.243106847	2.804902843	1.877220251	5.049030138	3.959633159	0.183546749459274	high
TCGA-44-3396	1.12602739726027	0	3.188304035	4.405383362	1434.100385	4.252461943	12.56636684	-1.910243302	2.983605877	2.800221791	1.886097475	5.237587642	7.25114648	-0.159050700103513	low
TCGA-44-6779	1.36986301369863	1	3.456721606	3.764398764	1113.957604	3.794425489	112.3931646	-3.687697872	3.486067711	2.800221791	1.868246622	4.459710037	7.100273763	1.52800137358596	high
TCGA-44-6145	0.898630136986301	0	3.080504964	4.22674704	1125.146309	4.670499329	12.09632966	-0.58112555	3.083179716	2.800221791	1.868246622	5.288559513	6.323352092	-0.136553260834127	low
TCGA-44-3398	0.693150684931507	0	3.060329488	4.665885204	1042.123625	4.157980492	5.811603156	-0.978671846	2.995756028	2.800221791	1.890051849	4.612435041	6.553040913	-0.252627180883558	low
TCGA-93-A4JO	0.0904109589041096	1	3.73410584	4.901792413	1048.897358	4.286367222	16.86003374	-2.667039511	4.642875175	2.800221791	1.868246622	6.791327296	8.907525734	-0.114537708131851	low
TCGA-S2-AA1A	1.40547945205479	0	3.761722394	5.166353475	979.0141971	4.843535438	19.81026297	187.4749867	7.450493767	2.811245014	1.868246622	12.93519647	9.295247356	0.0472425279965484	high
TCGA-73-4658	4.38356164383562	1	3.586731712	7.710782762	804.7102952	4.121439127	9.204215503	-3.146400837	2.726787235	2.800221791	1.868246622	4.600356603	4.258764895	-0.298768765343568	low
TCGA-38-4626	7.10958904109589	0	3.117311565	6.672026909	1573.95059	4.555547923	8.241656856	-3.075338713	2.778987708	2.800221791	1.888759076	3.749052342	5.004887545	-0.35750681189767	low
TCGA-L9-A743	1.81917808219178	0	5.086548646	4.861466388	994.1547242	4.770582001	21.75130065	-0.644241683	5.474763445	2.800221791	1.977583582	10.00386117	9.131007586	0.0577447773994809	high
TCGA-55-7574	2.72602739726027	1	3.486840879	4.724588937	510.8852744	6.112665982	28.27732795	8.809099902	6.866511146	2.840889833	2.647857439	10.40161346	8.041002106	0.0232973477755648	high
TCGA-49-AAR4	2.40821917808219	1	4.231339998	3.66719995	462.6374806	4.095100528	9.402728026	-2.588247256	4.032222286	2.800221791	1.911178234	6.956135205	5.373625459	0.010879876092514	high
TCGA-55-7995	2.43561643835616	0	4.072362327	5.270459558	759.7683528	5.000164935	7.889734052	-3.417786582	3.249457165	2.800221791	1.868246622	5.598202202	10.21957999	-0.227193833650912	low
TCGA-MP-A4T4	7.16986301369863	1	3.985644634	4.914621294	1171.958771	4.058603006	9.930535338	0.212769405	3.999476547	2.800221791	1.868246622	8.350153117	9.448541033	-0.207518963256357	low
TCGA-49-6744	2.43835616438356	0	2.91728736	3.997342098	813.8463752	3.529162511	7.515944977	-2.337140285	3.391451688	2.810930005	1.929829936	5.365936866	5.229199311	-0.1610480369727	low
TCGA-50-8459	1.61369863013699	0	3.718077419	4.544079484	1041.583762	5.328906698	7.568643785	27.90950033	3.828122417	2.824555493	2.225881269	7.118852357	6.519408244	-0.166653507541339	low
TCGA-53-7626	2.54520547945205	1	3.531207402	6.581487608	1279.825885	4.445226919	17.55066673	-2.658305374	4.218427455	2.800221791	1.877956656	9.274059795	7.234194472	-0.237638858035681	low
TCGA-NJ-A4YQ	2.42739726027397	0	3.923098796	5.064484871	637.55294	4.836256535	10.33941767	-3.105596591	5.002651814	4.027077448	1.868246622	10.57253728	6.736680861	-0.186319431266165	low
TCGA-49-AAR3	5.18630136986301	0	8.845825188	4.718239312	1017.270591	4.327025283	8.782865058	-2.541948944	3.612974355	2.800221791	2.181922091	6.698904388	5.761451387	0.346281133886688	high
TCGA-44-A479	1.07397260273973	0	3.532695156	6.619558511	503.538699	5.60245049	10.81147418	6.129177864	4.459868661	3.139337923	2.577435306	7.101591702	6.462908355	-0.280178270522597	low
TCGA-97-A4M2	1.70958904109589	0	3.483815361	5.310418934	1405.090482	4.431336831	8.854777699	9.43958711	4.20592407	2.823697611	1.988255764	7.477486357	14.19822255	-0.385494812755292	low
TCGA-44-7672	1.14520547945205	0	4.670285634	5.194575479	1033.425601	4.579564498	10.58063079	7.891402377	6.229931378	2.858203341	4.140673305	7.382930252	5.299568888	-0.110781680175167	low
TCGA-55-8299	1.28493150684932	1	3.723782353	4.412223898	883.0928856	4.531181272	22.37954276	8.08399228	3.510228417	37.44970365	1.922614101	8.641828553	7.385001432	0.130421783214803	high
TCGA-55-6978	0.482191780821918	1	3.326232621	5.070842934	934.5397054	4.193241674	9.67257829	-2.61070042	3.215644813	2.800221791	1.892779853	4.831068763	6.641400268	-0.194805944267443	low
TCGA-55-8621	1.41095890410959	0	4.097369221	5.560000311	1250.665422	4.13178595	10.40612748	1.185528781	3.727506942	2.808956072	1.968708941	7.13189427	8.732373883	-0.214131304363357	low
TCGA-55-8301	1.46301369863014	0	3.873845309	5.260770205	1438.047189	4.470089045	17.94434299	-0.337507748	5.802587098	2.821985339	1.923874587	13.39568412	8.390795614	-0.1914865223185	low
TCGA-44-A47G	0.961643835616438	0	3.540551262	5.089798229	1577.062149	5.089878414	62.55495886	7.548806775	4.106975055	2.800221791	1.886006397	15.53255201	10.69579778	0.473190420008172	high
TCGA-35-4123	0.498630136986301	0	12.31342015	5.555250749	667.4877078	4.426847354	14.02178759	-0.610909394	3.571611992	2.800221791	2.055589876	5.037467688	4.102532507	0.777033175161695	high
TCGA-55-8619	1.13972602739726	0	3.342776737	5.090877466	1406.139378	5.004640991	12.73173645	12.16835405	4.531188799	2.800221791	1.885936626	8.044446233	9.494822705	-0.26508211697037	low
TCGA-50-5068	4.10684931506849	1	4.755121028	7.865475674	639.5008902	4.156338713	14.20181711	2.908784945	4.820286018	2.813113582	1.967101467	12.02983483	3.579927233	-0.173620997385325	low
TCGA-50-5941	1.55342465753425	0	3.750468369	5.586198076	1807.785628	4.542586153	18.70605503	6.811134733	4.933575671	2.811109295	1.889118098	10.42920728	8.475084008	-0.197208607352997	low
TCGA-44-2656	1.59452054794521	0	3.499324765	5.106409425	1213.006247	4.142706093	24.22396153	-3.169439194	4.085575656	2.809330935	1.868246622	8.654912162	8.2379048	-0.0337068627519754	high
TCGA-69-8453	1.50684931506849	0	3.574656396	6.261557172	1473.575592	4.390700021	9.530506448	55.75272939	3.489671134	2.807800325	1.882774762	5.570520525	6.399738921	-0.228774537718787	low
TCGA-55-6971	3.83561643835616	0	3.06689705	5.01174954	932.329352	4.163462262	8.44078955	-2.750985904	3.176380827	2.800221791	1.868246622	5.942764547	8.622325664	-0.272785505190189	low
TCGA-69-7978	0.367123287671233	0	5.070805615	5.518560532	1540.64688	4.865224509	37.95615723	2.302874374	4.071170849	2.806115359	1.958630908	7.444626186	8.65903385	0.285430283311965	high
TCGA-50-5066	2.58630136986301	0	3.209949642	3.968477308	162.9615832	3.763186828	7.581262811	-2.840513137	2.989345488	2.80804033	1.920705452	4.398676028	4.822330718	-0.0679062338221433	high
TCGA-93-7347	0.813698630136986	0	3.88766821	5.548881181	2097.59215	4.292081407	13.39792189	21.78672629	3.747713755	2.800221791	1.916809266	9.590928549	8.083933134	-0.227941408360581	low
TCGA-55-8205	1.64109589041096	0	3.768168437	7.017855961	1089.111023	4.605441063	12.89798997	-2.774016372	3.36811967	2.80599882	1.879321253	6.662205207	11.14729199	-0.335910483040268	low
TCGA-86-6851	0.49041095890411	0	3.709054749	6.451446858	1951.170391	4.432324427	22.50725651	7.624164612	4.975636999	2.800221791	1.927408832	12.27030907	13.8220328	-0.303265398813507	low
TCGA-L9-A444	0.841095890410959	0	3.939866941	4.332466225	1229.761343	3.978862563	9.823589807	7.107918966	3.88338116	2.811803664	1.890449203	14.42156953	12.20548487	-0.246791423406106	low
TCGA-44-6777	2.7041095890411	1	3.851071338	6.030796856	1245.771529	4.13308716	4.836288944	-1.387350418	3.722631954	2.800221791	1.868246622	5.981779345	5.579777382	-0.305601389589481	low
TCGA-97-7552	5.29315068493151	0	4.074556497	6.41185183	1195.03879	5.533272956	24.87233228	27.7613377	6.770717347	2.822635232	1.911213461	11.97090945	8.068083898	-0.111478353619972	low
TCGA-91-A4BC	0.120547945205479	0	4.555357448	4.575718688	430.5408251	4.358293918	4.54999442	20.78104913	3.740780374	2.822568429	2.382311946	8.530314089	6.485136134	-0.0909459603046545	high
TCGA-35-4122	0.616438356164384	0	5.474372337	5.805739544	821.2417032	3.971639136	7.314076483	0.477114914	4.535692584	2.915132722	2.140364184	12.03306627	3.463294124	-0.0764050279025579	high
TCGA-44-3918	0.53972602739726	0	3.22178801	9.228247262	19.51731317	5.845485078	13.51336873	-3.75935193	5.819001925	2.800221791	1.905006823	7.674269886	5.894415958	-0.45179889436841	low
TCGA-L4-A4E6	1.19178082191781	0	3.779320689	6.811882808	1412.264989	6.925308237	5.439506439	-1.334942729	3.166935218	2.800221791	1.947845369	5.761045187	10.56763733	-0.480116465155844	low
TCGA-97-A4LX	1.68219178082192	0	4.001388588	6.067355141	1341.586732	5.857575572	10.97115948	-2.083917012	5.279439147	2.800221791	1.972883949	11.71209641	12.36201959	-0.405153353283817	low
TCGA-99-AA5R	1.8027397260274	0	4.166882334	6.39501819	1034.586341	5.254823622	13.63697914	-0.718263474	4.832211868	2.809137936	1.902431336	8.913383435	9.443745976	-0.263401083071993	low
TCGA-55-6979	0.649315068493151	1	3.171581378	6.899432923	2145.214048	4.30224033	15.51427492	-1.797566555	3.329114835	2.800221791	1.868246622	8.910707445	8.584800413	-0.385086406545352	low
TCGA-97-7553	5.12328767123288	0	3.345399775	8.225940773	1212.313674	5.103814358	10.9566361	-2.113283476	4.168349744	2.800221791	1.936486479	5.863021691	8.755632631	-0.480790113839744	low
TCGA-91-6835	0.216438356164384	0	3.127883995	4.040921175	701.5205556	4.021626898	6.190893294	-1.145521182	3.293346663	2.800221791	1.888897123	5.312289749	7.161486323	-0.191364255690137	low
TCGA-44-2657	1.0958904109589	0	3.696905525	7.206038965	2074.448323	7.856010084	10.40212474	1.784858809	11.78167131	2.800221791	1.868246622	13.53736117	9.772422791	-0.703372494347097	low
TCGA-50-5045	5.95616438356164	1	4.65804331	7.88417094	1463.037877	4.9388479	10.014025	15.28863321	7.695801989	2.826732433	1.995299625	13.18361528	5.681546873	-0.404354531306116	low
TCGA-44-6778	3.04109589041096	0	3.173800645	6.165086286	1051.977371	5.003935246	17.82844342	-1.408631047	3.375771564	2.809773969	1.97811648	4.710343951	6.667643832	-0.177566141876069	low
TCGA-55-7728	1.92876712328767	0	3.522652815	5.393055338	1844.422434	4.681120174	9.085470176	48.8339362	4.396932159	2.800221791	1.910691797	6.553956433	8.424865159	-0.277038690565211	low
TCGA-MP-A4TJ	0.928767123287671	1	4.11474081	7.06290777	992.8505942	5.673524923	19.05763433	30.06659331	6.051621161	2.800221791	12.89842014	9.880018833	10.28034207	-0.231953860019151	low
TCGA-86-A4P8	1.18082191780822	0	3.178752568	6.791986345	1203.297325	5.641829039	11.92214254	-0.357420777	2.913556019	2.800221791	1.983915654	5.377005665	11.36210208	-0.402541498544098	low
TCGA-78-8648	3.31232876712329	1	4.007920349	6.64554994	1281.76093	5.030750194	6.031776424	-1.003659409	3.808595812	2.812115173	1.891046378	6.194786342	7.40489593	-0.361727654346974	low
TCGA-55-8208	1.84657534246575	0	3.903022786	7.173597428	1123.601284	5.886483149	10.93506303	0.157114472	6.693436258	2.800221791	1.920638584	8.956076416	8.351751878	-0.422021422521832	low
TCGA-55-8089	1.92328767123288	1	3.86466172	5.003779909	1211.752303	4.215720822	40.1531973	-2.656937774	3.523364622	3.016100662	1.878857967	6.907290574	7.35143301	0.299457147466622	high
TCGA-44-2661	1.22191780821918	0	3.228021556	5.998454269	1354.476039	4.361056501	4.94098231	-0.924636232	3.450856835	2.800221791	1.910290865	5.996996896	6.604525796	-0.384672452142943	low
TCGA-MP-A4TI	1.17534246575342	1	10.10309749	6.593144439	1176.031757	4.865687549	24.29979066	-2.083711908	5.210416314	2.81738452	1.934048938	5.957833928	9.094539757	0.490144360929332	high
TCGA-55-6987	5.85479452054795	0	4.073153077	6.107754035	1218.202692	5.128258183	12.16686255	61.69884854	5.445571768	30.50569169	1.877690381	9.150857793	10.35983389	-0.183406596515566	low
TCGA-05-5420	1.25205479452055	0	3.687338648	11.4655934	844.1855022	4.554079392	26.90789049	51.68388669	5.192663778	13.4551172	1.894299632	11.70044387	3.948278911	-0.273210189854779	low
TCGA-50-5055	5.01369863013699	1	4.395959028	8.041638266	1546.520842	7.152711304	18.24359214	17.06654173	15.5162503	2.800221791	1.868246622	21.0658942	6.017999027	-0.562306669576627	low
TCGA-38-7271	2.19178082191781	1	4.518794715	6.170255424	1527.681576	7.258809024	23.26326268	0.216025253	9.173404951	2.800221791	1.916303068	15.29511563	5.846459342	-0.196956338849121	low
TCGA-99-8028	3.06301369863014	0	4.42832811	5.547007282	2094.793899	4.104178688	14.54073427	14.85881815	5.345999804	2.807068028	2.393219334	9.86496062	8.617501885	-0.203568262965028	low
TCGA-50-5049	5.87945205479452	0	4.487061371	8.131908334	1581.991889	5.305097037	11.13785855	2.064052136	4.608298108	2.809916874	1.868246622	11.45396094	5.240679784	-0.371101279227978	low
TCGA-86-8671	2.2986301369863	0	5.483048443	7.239774512	2365.946127	6.069686009	16.25381024	23.44779	6.433345116	2.800221791	1.868246622	14.39707313	16.37732802	-0.401076845459702	low
TCGA-50-6591	0.326027397260274	1	2.881404423	2.846512066	-231.7866005	3.733039333	1.484145442	0.349805494	2.45815512	2.81060371	1.908051133	3.250052852	2.602745724	-0.0362397099140091	high
TCGA-62-A46O	3.98356164383562	1	3.05063325	3.031657099	-243.8847119	3.218543045	14.84653008	23.06836172	2.561396623	36.53699894	1.88665647	3.557812892	2.493885006	0.282726078763754	high
TCGA-55-A494	1.31780821917808	0	2.93528472	2.991486938	-193.7165561	3.214907945	2.37187283	31.28897803	2.465681783	2.800221791	9.337547525	2.70185739	3.115120384	0.0165067139258687	high
TCGA-55-8094	1.48219178082192	0	2.918096075	2.964708748	-222.3145655	3.176836869	3.384805539	124.5723488	2.488969296	10.68632363	2.283569515	2.906053403	2.498706896	0.170880451275776	high
TCGA-91-6847	2.30684931506849	0	2.908062619	3.737758413	750.3562475	3.742907569	4.919789388	-2.637877434	2.610696192	2.800221791	1.891991617	4.264974824	4.512243819	-0.151305252574365	low
TCGA-86-7955	1.39178082191781	0	4.014002758	2.983617867	-205.5834801	3.246896853	8.322263403	10.6354087	2.527185426	15.51197825	1.868246622	2.991627966	2.742928956	0.217278416096069	high
TCGA-55-6972	4.47123287671233	1	2.956684945	5.332483076	952.9688772	4.004925463	5.955200636	-1.184541883	2.844871119	2.800221791	1.97109577	4.965221177	6.752821095	-0.299898486985509	low
TCGA-MP-A4TE	2.45479452054795	1	2.881684037	3.248574725	-204.6847631	3.346186137	2.118490539	111.6977621	2.559853074	2.856050602	48.02255975	3.443820494	2.50018328	0.110411957090395	high
TCGA-55-7570	2.25753424657534	0	2.948430234	3.12278603	-138.2011229	7.971093468	5.659544605	142.5231191	3.53923548	2.807970114	1.883100249	4.999026954	2.820483409	0.0810368481410818	high
TCGA-50-5931	1.18904109589041	1	3.578095743	4.283401987	940.524078	3.527316613	12.68456602	0.460522278	2.920643015	2.800221791	1.910257119	4.386097982	3.725750931	0.000906571880233985	high
TCGA-44-5644	1.36438356164384	0	3.01806625	3.444240438	-206.0429225	3.303826572	4.500303051	58.80936172	2.597581014	2.951620881	3.006856299	3.323905105	2.614896552	0.0595696910875253	high
TCGA-78-7155	3.20821917808219	1	2.982021057	3.203498677	-145.1984008	3.331595897	1.968524403	-3.961607832	2.424552527	2.903529193	1.868246622	2.766483041	2.783228749	-0.0466642145530174	high
TCGA-86-8054	2.04109589041096	0	2.941697602	3.232967979	-149.4967963	3.440086998	2.389505692	65.73702603	2.540326074	3.072097281	1.979137789	2.900123413	2.809990443	0.0356418466060414	high
TCGA-64-1678	3.25753424657534	0	3.294628454	3.176957275	-242.5052735	3.295508513	1.894155938	18.24411909	2.778649282	2.800221791	2.746583976	3.263145619	2.44210081	0.0150359601569427	high
TCGA-86-7713	1.15616438356164	0	2.900228464	6.058495734	-138.4914155	4.950021261	4.704284297	95.74496417	2.636807584	4.241712872	8.909489656	3.143375049	3.433767185	-0.120875703669588	low
TCGA-78-7161	0.589041095890411	0	3.04432681	5.829597811	-127.5772305	3.376419083	6.425831398	42.86476793	2.532953273	2.805720233	17.65803361	2.982606887	2.851514774	-0.0898285762728323	high
TCGA-50-5946	1.87945205479452	0	3.119401562	3.441876242	21.96712759	3.821572283	3.494177862	-3.031536791	3.112238017	2.806191035	2.051336418	5.065222333	3.104352367	-0.0769951070511336	high
TCGA-MP-A5C7	5.1013698630137	0	2.877899112	8.059895547	-107.9685345	3.360356398	2.564387003	96.48821561	2.4711889	2.8126271	2.129839033	3.267604187	3.264371066	-0.269811185107757	low
TCGA-64-5774	6.98630136986301	0	3.087350995	3.303694119	-134.5069002	3.421339463	2.491121194	40.16589886	2.628693563	2.817566123	4.727686131	3.881962811	3.033978104	0.0038839219297773	high
TCGA-86-8674	1.10958904109589	0	3.033315085	4.49498533	6.084630095	3.321394809	2.592740288	36.7382432	2.452577929	20.94742587	1.995943993	3.395076381	3.395412021	-0.0582941712643369	high
TCGA-69-7760	0.553424657534247	0	3.048668554	3.175971542	113.0810099	3.531275607	5.25406855	-3.610205088	2.476608853	2.800221791	1.902105443	4.926937548	3.099972796	-0.0262929352251578	high
TCGA-78-8662	9.20821917808219	1	2.902865463	3.083425642	-112.6403887	3.265729772	2.775573167	-3.366727847	2.500666501	2.811542784	1.889949101	2.925238403	2.733225391	-0.035736632978284	high
TCGA-78-7220	2.21095890410959	1	3.167989048	3.264556865	-129.3852323	3.394276664	4.731336874	200.7565545	2.602799857	66.98818955	1.868246622	3.167530734	2.805783506	0.382989515475948	high
TCGA-49-AAR9	0.712328767123288	1	4.547942666	2.811384135	-128.4109704	3.303454909	18.06750067	-3.725482354	2.428702516	3.040352831	1.987042501	3.607262859	2.791313756	0.385907046018699	high
TCGA-78-7150	1.82465753424658	1	2.990382616	3.018386321	-167.6464297	3.485949899	25.29879214	96.83409575	2.442688073	15.49763273	1.898845099	4.19765961	2.594063148	0.481258536498733	high
TCGA-97-8171	1.55616438356164	0	2.883160728	3.05433066	706.9801215	3.324049572	2.44922042	14.88928257	2.588272237	2.808959398	1.901746798	7.421909312	9.271485219	-0.208697385117533	low
TCGA-J2-A4AD	1.50684931506849	1	2.858798124	3.1634099	-109.5972273	3.678640386	12.33557376	-3.838530799	2.645377907	2.820802752	1.868246622	7.779441346	3.26721832	0.0577662482620941	high
TCGA-78-7167	7.34520547945205	1	3.006576476	5.568859718	-148.5390243	3.308300725	2.041407402	19.06947673	2.48872527	3.018991602	1.921785043	3.348534709	2.913001856	-0.182349504465668	low
TCGA-38-4630	2.93972602739726	1	2.97463248	3.256602038	-69.33918384	4.071543638	2.571288662	-3.737001891	2.50447606	2.804126877	1.9056771	3.395541738	3.381087317	-0.0737972034496895	high
TCGA-78-7633	2.72328767123288	0	2.89759593	3.197844612	-136.7211969	3.266275466	2.857590372	4.093340147	2.433686188	3.726272745	1.88507364	5.316714737	2.728417106	-0.0435086592029282	high
TCGA-55-7913	1.53698630136986	1	2.998727198	3.812244163	-129.8085906	3.415870667	3.468664576	214.9749317	2.540917628	2.810002911	3.555794103	3.061520291	2.857557045	0.201184048177465	high
TCGA-44-7667	1.52602739726027	0	2.984081067	3.163733901	-110.2725215	3.450847091	1.939401041	40.2209184	2.632586741	2.800221791	1.868246622	2.987214444	2.665836776	0.00215399389453022	high
TCGA-49-6742	1.21917808219178	0	2.934220354	4.020170987	1496.452715	3.664860131	5.45201336	1.22790358	2.734273075	2.817970835	1.868246622	5.965447171	5.226451828	-0.229591676842554	low
TCGA-44-7670	1.45479452054795	0	4.021204397	3.029092856	19.69741074	3.753733986	8.272784746	23.54207336	2.813945948	3.532930728	1.868246622	4.13425414	3.110490856	0.163666280190748	high
TCGA-NJ-A7XG	1.69041095890411	0	2.942370801	2.986092134	929.044292	3.247000019	11.15670085	-2.511304523	2.60237643	2.800221791	1.882207233	4.83377677	5.717629223	-0.0234050823596163	high
TCGA-86-A4D0	0.317808219178082	1	3.011712476	3.833980775	-121.9650979	3.51109041	3.119422237	12.63745443	2.603778409	3.188325628	65.86709882	3.525269164	3.038435149	-0.0321781229404711	high
TCGA-44-6776	5.30958904109589	0	2.959456169	4.187968918	765.9290948	3.715072143	10.16688338	-2.399761586	3.14802159	2.834605722	1.912189565	5.495402947	5.386983441	-0.125813161909415	low
TCGA-55-8505	1.20547945205479	0	3.073537597	3.240710717	-110.8263645	3.888572969	12.15035577	138.2665631	2.918649384	14.52005504	2.077508069	4.769247742	2.955077498	0.284563189422526	high
TCGA-55-8615	1.22191780821918	0	2.948402646	3.068328446	-119.4681799	3.9919647	2.769076093	39.97832899	2.590869565	2.826780212	3.633224319	2.930865427	2.814611127	0.0095266459304628	high
TCGA-86-8358	1.78904109589041	0	2.931085976	3.501276531	-72.94206719	3.681907951	2.962852887	-3.419114022	2.721855481	2.800221791	1.917436566	3.587379824	3.646169161	-0.0912031044627495	high
TCGA-49-4486	6.35068493150685	1	2.966593403	2.87671643	350.2329401	3.227683246	2.619994799	25.66404763	2.543741823	3.054121276	1.868246622	4.594240693	2.74092643	-0.0243011373655806	high
TCGA-MP-A4T8	0.441095890410959	1	4.24023386	3.123025963	-143.9729918	3.659484279	3.386655276	351.6964085	2.473100462	11.14729634	5.861649008	3.083278157	3.096398952	0.550819286894327	high
TCGA-MN-A4N1	2.26575342465753	0	2.916795434	2.971679068	-81.17708576	3.584277156	3.404135071	12.06400912	2.516844885	2.800221791	1.909012171	3.111325419	2.7702988	-0.00715401745009715	high
TCGA-L9-A7SV	1.54794520547945	0	3.027522218	3.228933229	-72.66883796	3.493372971	3.802738212	-3.917610631	2.621836496	2.800221791	2.017950071	3.650308023	3.475353571	-0.0428156289610254	high
TCGA-78-7156	2.67397260273973	1	2.910105181	2.956625517	-86.78713928	3.237546584	3.999753842	13.88885493	2.576871302	2.915468584	1.868246622	3.038362183	2.959162291	0.00760705721659714	high
TCGA-44-6146	0.827397260273973	0	3.184925401	4.799044772	992.7452027	4.373687208	8.481064797	-1.901102543	2.921837081	2.800221791	1.89163843	5.125321161	7.569554436	-0.225824681542165	low
TCGA-05-4396	0.83013698630137	1	3.080910211	3.35369569	44.63196178	3.465072938	6.049354671	179.0895269	2.55930486	13.78185374	1.868246622	3.419583205	4.826000327	0.21172158748053	high
TCGA-50-5051	1.30958904109589	1	2.921865028	3.595745574	173.8154727	3.531997793	3.720804367	81.73606564	3.310170108	4.363674365	17.61972998	4.754727854	3.792670848	-0.00617917350756298	high
TCGA-78-7163	18.6630136986301	0	3.204168308	2.934058729	2903.872177	3.248065571	5.576711763	11.65617463	2.792111178	2.806148083	1.868246622	4.925981518	5.6486965	-0.206077582439927	low
TCGA-NJ-A55R	1.65205479452055	0	3.132491844	4.043144081	-19.15605813	4.012771534	4.876410406	18.74979399	5.543695452	12.78984377	2.612937133	6.364070614	4.180390203	-0.122152609016484	low
TCGA-62-A471	3.41369863013699	0	3.036516746	2.992290804	-148.0000938	3.462636608	6.228175475	61.25002908	2.591707533	17.96770111	1.884152662	3.612997548	2.974558928	0.137950500423634	high
TCGA-44-7671	1.46575342465753	0	2.937835918	3.141888829	-30.45373905	3.376991508	3.335128542	37.80119891	2.984101569	4.978711726	1.887580837	3.172731193	2.980200074	0.00515285407290916	high
TCGA-69-7979	0.243835616438356	0	2.92454961	3.182212553	752.1866181	3.631210083	2.927794846	-3.962180402	2.467449741	2.800221791	1.92869556	3.217792433	4.210045635	-0.129210010304447	low
TCGA-05-4420	2.4986301369863	0	2.868148389	3.450787654	-126.0279039	3.710130475	2.368598064	20.10769086	2.506361391	4.279912154	2.118059399	3.493968125	2.610070808	-0.046861453975796	high
TCGA-NJ-A4YF	5.92054794520548	0	2.847643649	3.130489802	-109.7743137	3.697956432	2.090068265	65.9661259	2.839388387	2.889663136	1.906348872	3.041342703	3.347125858	0.00608001358817318	high
TCGA-78-7154	1.62465753424658	1	3.802838352	3.122381029	-21.64272373	3.458366573	11.4931172	3.616494573	2.651787755	2.800221791	1.884568225	3.389629841	2.98102258	0.178705912193875	high
TCGA-53-A4EZ	2.93424657534247	0	2.944718692	3.393876129	-95.73817472	3.641251121	2.544692411	28.52327084	3.096352252	2.800221791	3.445156286	5.492703131	3.460787754	-0.0630997735584675	high
TCGA-78-7149	2.99452054794521	0	3.362288425	3.122042454	-23.88634365	3.303007415	2.654122223	46.49273717	2.709855094	4.636043994	1.868246622	5.040536067	2.846430457	0.0444052564754374	high
TCGA-69-7973	0.63013698630137	0	2.987071985	3.784557558	-14.2969369	4.454949644	4.107674545	7.21374122	2.721171621	2.804985812	11.44843423	3.674332365	3.583558294	-0.0852943525134513	high
TCGA-73-A9RS	0.931506849315068	1	3.137161883	3.2662423	-32.96298854	3.366716713	18.61422215	31.40363554	2.599823726	43.10696451	1.868246622	3.326525252	2.860071653	0.336382819244501	high
TCGA-05-5429	0.753424657534247	1	3.120737072	3.465403374	-138.8994311	3.635034862	10.84980555	112.2045701	2.835640432	2.88420186	1.868246622	3.915494585	2.562300734	0.217089719793963	high
TCGA-97-A4M3	1.47945205479452	0	3.001089483	3.813265104	158.1459808	3.500393174	3.486120656	10.40927781	2.720564666	2.82381518	2.47129733	3.256130416	3.973921582	-0.0959464223802574	high
TCGA-62-A46P	1.62739726027397	1	3.096136072	3.162158538	162.3735417	3.537925602	2.485654626	84.83622165	2.713122165	3.940567608	1.89078329	3.31761653	3.285238332	0.0457179866966413	high
TCGA-91-6836	1.14246575342466	0	2.949633429	5.417054742	1333.285897	4.730947326	6.332097758	-2.693102078	2.815538168	2.812767106	1.892296145	5.127241411	8.792537336	-0.37321514480739	low
TCGA-97-7937	1.54520547945205	0	2.915124598	3.475762284	78.64287093	3.860974766	4.767487223	-4.002152399	2.72545614	2.814056027	1.908027206	3.279621273	4.750864415	-0.0919830630624988	high
TCGA-55-7910	2.84931506849315	0	3.129802832	5.551140138	-137.4686162	3.957911113	4.339707254	93.23688496	3.415964839	2.858067095	1.868246622	4.739966726	3.445940765	-0.0881425172765826	high
TCGA-50-5932	3.38356164383562	1	2.868626834	4.398924049	845.1956832	3.755287519	4.521048271	-1.260903726	3.139446726	2.800221791	1.89298614	4.025733598	5.611272532	-0.23829668111662	low
TCGA-L4-A4E5	1.58356164383562	0	3.177943548	3.527183738	-18.33586858	3.633311435	4.048647539	-1.482727422	2.806495352	2.800221791	2.122873333	3.877639829	4.470294629	-0.0682453301135007	high
TCGA-78-7153	2.08219178082192	0	3.025495056	3.268201725	973.5840261	3.462981764	2.777643521	130.6223467	2.838429087	2.859120688	3.852234249	7.085710738	3.511070094	0.00703403684637786	high
TCGA-93-8067	0.50958904109589	0	2.986676056	3.299860949	51.84539984	3.465296293	3.164941279	141.4567211	2.862365986	3.389782986	1.894128971	3.714683669	3.735361452	0.101685306731749	high
TCGA-05-4415	0.249315068493151	1	3.685719871	2.95690526	-157.7645795	3.336597514	26.43571182	17.12758531	2.663835924	31.75721528	1.868246622	2.959810567	2.753915638	0.508147624286142	high
TCGA-78-7158	0.49041095890411	1	2.958209146	3.630354022	688.0806313	3.347703545	3.694920272	34.34127163	2.654097895	2.807021882	1.894318334	3.88681965	6.236853619	-0.127476759871548	low
TCGA-86-8279	1.32054794520548	0	2.947255182	4.070101223	206.4048873	3.791473216	4.016185165	-4.051989187	2.588596545	2.800221791	1.87803359	4.234220301	4.534560788	-0.149031988131104	low
TCGA-05-4390	3.08493150684932	0	3.028454787	3.499448195	-65.52544581	3.494544664	2.181609386	16.14652065	2.731533782	2.800221791	10.88573092	4.472190544	2.899623163	-0.0565714502383952	high
TCGA-50-5072	0.684931506849315	1	5.782594162	3.472652977	113.0070925	3.741440269	16.36608796	224.0758894	2.585070916	12.78831811	1.925919215	3.929149281	3.019275631	0.7038565688787	high
TCGA-78-7159	3.34520547945205	0	2.987343534	6.386881342	-104.3125969	3.495249737	3.664252301	25.19367073	3.69189426	2.817405669	9.889546426	6.082754401	2.906257484	-0.250453027148604	low
TCGA-62-8399	7.38630136986301	0	3.237300459	3.237911988	15.69461328	3.6305984	11.00441018	31.62689066	2.74315576	2.80727032	1.868246622	3.268829231	3.362470947	0.129342401727038	high
TCGA-55-1596	5.65753424657534	0	3.079635692	3.538590512	-5.375511445	3.60123852	18.39949748	288.5606976	3.097009062	3.625736979	1.946395883	4.84868309	3.303476025	0.516827197449811	high
TCGA-99-8025	2.9041095890411	0	3.067267789	3.471003286	140.7925909	3.802254111	8.033437888	6.087597664	3.297624766	2.946553096	1.889825002	4.348401075	4.775990846	-0.0337417399610695	high
TCGA-62-A470	3.27123287671233	1	2.913948632	4.289969454	100.5729042	4.937568388	3.109657583	68.13967024	2.653961952	85.74559154	1.868246622	3.592061689	4.07109329	0.0696292742157643	high
TCGA-53-7624	2.85753424657534	1	3.705052926	3.049718169	20.49910301	3.691413249	63.9287368	0.222638786	2.822219803	8.726792295	1.868246622	7.752423083	3.279546847	0.975690510848098	high
TCGA-49-4510	2.45479452054795	1	2.982447988	3.292644483	334.4257222	3.345415187	2.228302659	28.23172178	2.637227457	2.817676209	2.713119469	7.099934286	3.434055161	-0.083494805212143	high
TCGA-44-2666	0.265753424657534	1	3.922985304	4.14047943	-123.6292797	3.449823369	14.15166439	65.28154427	3.908173699	2.800221791	1.868246622	3.640902597	4.232428362	0.200356542017274	high
TCGA-95-7948	0.364383561643836	0	3.155844622	3.409064067	771.8095097	3.48345418	6.194339093	-3.890944082	2.853782928	2.805965802	2.13251869	13.52450242	5.651626897	-0.163032161672236	low
TCGA-71-6725	0.701369863013699	0	2.920694819	3.594826651	554.2793241	3.520302449	7.801668913	-3.845214971	2.736962512	2.800221791	1.877816461	2.999986599	4.291783064	-0.06971755986212	high
TCGA-55-A492	1.63287671232877	0	3.119696456	2.962948296	-34.97732819	3.251632457	2.63173423	43.45085655	2.660729477	3.378237013	1.882826383	3.861280105	2.829377469	0.0349569834789738	high
TCGA-62-8395	3.33150684931507	0	3.059578691	4.142705403	454.1911055	3.960470361	2.985696487	68.02887098	2.627425356	2.808368419	1.88386381	5.384513923	5.435807007	-0.112217150899969	low
TCGA-73-4670	0.358904109589041	0	3.044960887	3.262238615	-138.7313783	3.498797811	12.61161137	7.081807633	2.605621486	4.256490058	1.965805472	3.664204704	2.674123744	0.130909492480145	high
TCGA-62-A46V	6.02465753424658	0	2.956383316	3.927377331	223.2584921	4.432535814	2.817843313	22.31444629	2.835538944	2.800221791	1.900298082	5.193942353	4.422046258	-0.145836684459918	low
TCGA-78-7166	0.706849315068493	1	3.858104123	3.298451651	-38.17993897	3.436066713	7.13877334	360.3740341	2.923232642	15.32464052	1.932643925	3.885228501	2.863870511	0.563917236279846	high
TCGA-MP-A4TF	0.920547945205479	1	3.332763091	3.241803454	-15.6173417	3.548350606	9.562118691	342.3225046	3.212096182	8.009128799	2.249555927	6.113453825	3.962690536	0.477575778047197	high
TCGA-73-4668	1.27945205479452	0	4.22867433	3.263471645	-27.62222102	3.498923078	8.907912712	-2.932698835	2.825610279	2.949163994	2.30039096	4.302775227	3.216654808	0.149107261160561	high
TCGA-55-8512	1.66301369863014	1	2.975305679	5.157389749	124.8325912	3.660314284	5.219841956	15.9644011	2.897041975	2.808945768	1.88497058	3.436336062	4.682079838	-0.172326954022769	low
TCGA-64-1680	3.08493150684932	0	3.109554002	3.041902945	1064.251536	3.248772747	17.72596054	10.91346821	2.823620301	2.800221791	1.868246622	12.41407836	4.667625129	0.0661309527723302	high
TCGA-55-8614	1.46849315068493	0	2.967312091	3.575541525	230.5065588	3.730163786	5.338965998	-2.952756727	2.645258549	2.800221791	1.90855837	4.452132534	4.306885528	-0.0903482973872828	high
TCGA-97-8179	1.19178082191781	0	3.037190499	3.362264616	235.8815965	3.379958209	3.355725007	30.42733991	2.656314938	2.882511201	1.868246622	4.223730034	5.815799397	-0.0760973116714188	high
TCGA-78-7146	0.473972602739726	1	3.147812465	3.228565966	138.0119045	3.416465909	12.54262353	-4.023763489	2.522090186	2.800221791	1.868246622	4.145455473	3.959004299	0.0862219496361745	high
TCGA-78-7537	4.44383561643836	1	3.181388063	3.453116029	871.8167131	3.543417885	4.060117487	83.38536097	2.865917184	2.810748061	1.868246622	5.524660881	3.840910149	-0.0196353640040818	high
TCGA-38-4631	0.96986301369863	1	3.730405923	3.235520178	-145.2797745	4.141692885	24.81543887	66.22130842	2.940268838	3.406276283	1.989268872	4.596859351	2.573364813	0.445359447593786	high
TCGA-44-7660	0.89041095890411	0	3.773471722	3.033852697	132.8455707	3.808496654	4.22660887	-3.995921752	2.628613005	2.806920738	1.919614473	4.629286926	3.405043706	0.0261214039768514	high
TCGA-55-8616	0.131506849315068	0	3.122390542	3.28824293	123.9797088	4.000270903	8.400730609	-1.898298497	3.852124178	2.818008853	2.106932697	4.943068688	3.6707597	-0.0196213545845327	high
TCGA-55-8507	1.14520547945205	0	3.155238226	3.375754692	167.880498	3.530841535	4.03010993	14.60425955	2.772094112	2.989401222	3.119420909	3.677093236	4.050603189	-0.0423468835949023	high
TCGA-55-8087	1.26575342465753	0	2.978259135	5.421262769	342.5620169	3.430596911	2.627993077	23.8192221	2.795547659	2.800221791	1.887496348	4.441436021	6.510159015	-0.265944118250558	low
TCGA-44-8117	1.05479452054795	0	3.047851876	3.667386342	-8.971512091	3.700014612	6.399785612	-3.474672139	2.75735848	2.800221791	1.904561831	3.458186256	3.73265932	-0.0423194020136716	high
TCGA-71-8520	0.575342465753425	1	3.222481969	3.685821579	288.4086432	3.783226291	4.688985524	68.15881807	3.186819599	2.800221791	2.204963339	3.415511888	4.196859984	-0.00254207123524787	high
TCGA-55-6984	2.08219178082192	1	2.986582587	4.891662775	1084.544775	4.015976689	5.135501442	-0.480785888	2.886673988	2.800221791	1.922850375	4.276744265	5.894711492	-0.271447535925369	low
TCGA-55-6975	0.323287671232877	1	2.98611598	5.340779469	774.191931	4.427230984	10.69744302	-2.333957585	3.625607068	2.828609931	1.868246622	5.100474068	6.372759168	-0.2285602925082	low
TCGA-53-7813	1.16164383561644	0	3.103533414	6.027496248	168.5712782	3.508382072	4.325996639	70.94486356	5.635330012	2.800221791	6.152362478	6.917082433	4.404859184	-0.236260578282797	low
TCGA-95-7039	0.0931506849315069	0	3.114936823	3.30585451	93.96837082	3.340004998	5.705300074	-2.909610278	2.65601541	2.811964141	1.890756844	4.091734644	3.334934138	-0.0181622375422972	high
TCGA-69-7764	1.13424657534247	0	3.045298316	5.505592815	13.69561633	3.503285834	8.375989843	48.49071668	3.103147025	2.844426596	1.868246622	4.903173061	3.602091522	-0.084534215018837	high
TCGA-91-6829	3.44657534246575	1	3.220059893	6.788723322	1638.232947	4.871333508	3.929075076	-2.139424929	3.321430757	2.800221791	1.868246622	4.291908207	8.449387672	-0.501126702211973	low
TCGA-78-7542	0.879452054794521	1	3.008578726	3.363065721	287.0684506	3.34768688	10.88184178	-4.075256744	2.656938478	2.804935108	1.877282104	3.984604217	4.197700479	0.0220608150256224	high
TCGA-99-8032	0.120547945205479	0	3.146732911	4.083781528	18.43135066	3.852172641	4.192532468	64.88045096	3.665058136	2.855406305	26.79927533	5.197428437	3.423657053	-0.0276980950391303	high
TCGA-62-8394	0.380821917808219	1	7.804785662	3.609735766	674.7812291	3.541690768	7.522077708	33.0627271	2.980926509	2.800221791	1.868246622	6.952374374	4.399436779	0.412574093926029	high
TCGA-55-6981	3.77808219178082	1	3.321362173	5.635102001	877.5135892	4.56076104	5.352906572	-2.042799372	2.811077722	2.800221791	2.191601485	4.63425843	7.573540743	-0.30930124394815	low
TCGA-50-6594	1.01369863013699	1	2.968771703	3.587685432	1019.351894	3.412744475	3.992860806	-4.181683165	2.651212688	2.800221791	1.915850609	9.628404319	4.540704265	-0.199561992546409	low
TCGA-69-8253	1.16712328767123	0	3.016456884	3.379660425	218.193965	3.561905716	11.86227403	51.65201666	2.885907199	2.96461124	1.87653969	4.202021309	3.525780277	0.112461018399922	high
TCGA-73-4675	0.10958904109589	0	3.101052286	3.38184145	290.8371643	3.512089749	3.593041754	12.39799178	2.597972356	53.96600879	1.956120998	3.511387374	3.548209866	0.0464711017059917	high
TCGA-4B-A93V	0.695890410958904	0	2.945076144	5.300878389	24.79921918	3.464852714	2.579052669	9.487148318	3.066781771	4.021168599	4.39548747	4.337184851	3.203391305	-0.207188963716842	low
TCGA-55-1594	3.22739726027397	0	3.034153539	4.038718213	38.82496239	4.170832206	3.098612341	7.205372111	2.668367747	2.807391097	2.060657668	3.822470064	3.295034034	-0.113128915655922	low
TCGA-91-8499	0.0986301369863014	0	3.357844724	3.943181592	134.1262565	3.452935916	3.472293624	-3.454313762	2.788316428	2.800221791	1.975663683	4.183286403	3.133327844	-0.078765626171438	high
TCGA-78-7540	2.41369863013699	0	2.970224303	3.825054635	149.1803196	3.371240638	11.91826916	41.85484526	2.885004863	3.22743517	1.916421513	4.046394711	3.186816462	0.0810300284801039	high
TCGA-78-7147	1.60547945205479	1	3.408739501	3.512660447	1520.323529	3.414971989	6.511341113	18.71638209	2.594333886	2.800221791	1.88096857	8.839460149	4.175990451	-0.105598916815839	high
TCGA-64-5775	0.16986301369863	1	7.914777427	3.29288687	-39.46707735	3.61888874	4.480928965	-3.908894422	2.517376414	2.800221791	1.883257259	2.736726169	2.83221724	0.459383382252087	high
TCGA-38-6178	1.22739726027397	0	3.060982941	3.344363475	675.5763254	3.726593455	26.26705809	0.164841734	2.884308563	2.800221791	1.952090118	4.788548523	5.857471193	0.210179772835718	high
TCGA-44-5643	1.14246575342466	0	3.076620969	3.65176157	62.39680864	4.197258716	10.02169271	-3.635026631	3.217430334	2.810280899	1.868246622	4.177964951	3.785676293	-0.00866138471128394	high
TCGA-78-7148	1.71506849315068	1	3.118304385	3.317380253	245.5058469	3.393458962	5.332002537	205.5782225	2.493401901	13.49355509	2.005009571	3.389625373	3.963936919	0.241033665790733	high
TCGA-55-A48Y	1.72602739726027	0	3.069101277	3.530936138	-72.0031509	3.635142905	6.540073831	237.1451098	3.076713299	3.225855283	1.933522179	4.641985592	3.063153198	0.272268575619965	high
TCGA-49-4490	1.05479452054795	1	3.009006118	4.968988904	671.4244743	3.716825208	6.657752003	-1.428360486	3.190372476	2.820070284	1.868246622	3.974871923	3.395836804	-0.182702489816856	low
TCGA-78-7145	2.26301369863014	1	3.050569215	3.886627895	255.0344564	3.583450059	5.707634163	-3.774590808	2.821959665	2.800221791	1.868246622	3.540462144	3.393684923	-0.0813723155278069	high
TCGA-55-8620	1.02739726027397	1	3.121941835	3.471956727	147.0069606	3.721388951	2.920574118	-0.310062522	3.291198924	2.800221791	1.908671887	4.582700581	4.031145567	-0.106862315517306	low
TCGA-MP-A4SY	4.11232876712329	1	2.988904827	3.687805166	386.2751089	4.334939468	6.615415743	7.507319804	2.55450747	2.807461759	1.965400373	4.319707526	5.485022099	-0.0992783440221234	high
TCGA-05-4397	2.0027397260274	1	4.586237299	3.343206152	608.1601855	3.90253665	4.579773455	-3.720486133	2.547821392	2.807699306	1.904082826	4.030897946	5.037990369	0.0362376200936663	high
TCGA-L9-A443	0.528767123287671	1	3.061082038	3.694707832	358.0967225	3.726864904	11.34513827	58.37150028	3.055668024	2.800221791	1.886221443	5.869308852	4.945639417	0.0465120273260575	high
TCGA-49-AARE	3.36712328767123	1	3.119623009	3.255715867	160.2251326	3.835421546	3.646256534	-2.907451664	3.614701036	2.807191583	2.095386601	4.965940433	3.564220851	-0.0882295578313721	high
TCGA-78-8640	17.8849315068493	0	3.028006726	3.440159434	227.6270769	3.406888918	8.640936941	-3.532157231	2.81351334	2.810306192	1.887578536	4.934596954	4.231302158	-0.0227863399210704	high
TCGA-50-5942	2.41917808219178	0	3.007240263	4.2433544	810.8825084	3.535773807	6.277664911	68.59520219	3.592608596	2.810037438	1.868246622	4.926634507	6.394667982	-0.120495692742202	low
TCGA-MN-A4N4	3.21917808219178	0	3.435829104	3.522935825	96.50572471	4.744834058	6.9466077	-3.682112585	3.193914789	2.808260697	1.929889322	4.739488711	3.10351036	-0.0172460728342754	high
TCGA-L9-A5IP	0.158904109589041	1	3.144916862	3.087600839	-101.2185322	3.486859203	84.76712601	3.727666745	2.663060151	19.57149251	1.881727008	3.731420146	3.208011007	1.31710593260703	high
TCGA-86-8673	1.24657534246575	0	3.444451601	3.083661509	198.1988335	3.727504213	4.359602343	5.371769929	2.604731588	3.187667426	2.102795427	4.441506755	4.097736694	-0.00762347787311853	high
TCGA-97-8176	1.28219178082192	1	3.109563875	3.922304074	219.4119178	4.093624951	11.61941526	279.627911	2.618267033	9.213552953	1.868246622	4.364489775	4.726165791	0.351863652634635	high
TCGA-86-8073	2.02739726027397	0	3.001215615	4.56098676	223.5014661	4.406155945	5.263076494	-3.348634221	2.79435152	2.804944347	1.895406206	3.58361527	4.876110335	-0.173366670576008	low
TCGA-73-4676	0.449315068493151	0	3.003524107	4.280639847	1293.894573	3.699685899	17.34573691	-0.930917725	2.796550694	2.800221791	1.914193023	5.249449409	3.882170767	-0.0157457611146178	high
TCGA-55-5899	2.54794520547945	0	3.068951432	3.536976642	183.0390205	3.732873242	2.749973646	23.24812903	2.475583576	2.800221791	2.008744937	3.09662326	3.344592278	-0.0562568464595446	high
TCGA-44-8120	0.712328767123288	0	3.006826434	3.725805501	204.9904905	3.715948676	7.015672437	26.22952544	3.021918559	2.800221791	1.967025121	4.104054323	4.440420759	-0.0393460838172117	high
TCGA-69-7763	1.89041095890411	0	3.193937368	3.703551131	260.5391901	3.797464777	5.103381133	31.96827429	2.943030837	3.337302972	1.885998189	4.577003865	3.555570248	-0.0343938247704932	high
TCGA-49-AARN	3.10958904109589	1	3.178055379	4.012554965	575.9390676	4.000192723	5.729099444	23.82168908	4.420231992	2.800221791	1.894217349	6.395564496	4.88474431	-0.145535090329729	low
TCGA-44-A4SU	1.12054794520548	1	3.285898186	4.193551495	252.3067526	4.338408914	7.087617417	13.10081764	4.472220999	2.800221791	1.959430654	6.32284965	5.765519325	-0.13639798739812	low
TCGA-50-5944	2.09315068493151	0	2.992028244	3.931753341	1404.456699	3.659818138	6.023393683	-0.67099056	3.281076859	2.800221791	1.887161268	8.215527156	5.735697608	-0.237649293429398	low
TCGA-50-5936	0.704109589041096	1	3.321541637	5.298605625	1109.424336	3.83756238	8.111246116	-2.40048447	3.045036345	2.810631099	1.888201395	4.366520221	5.786731254	-0.221949442515245	low
TCGA-86-6562	1.03013698630137	1	2.958778726	4.191926887	114.3129432	4.079437131	5.503461763	-3.210810704	2.847291336	2.809986252	1.868246622	3.784418741	3.238231052	-0.111885936651945	low
TCGA-MP-A4TA	2.6027397260274	1	7.587614508	4.063741626	728.2240347	3.830519696	59.37170881	62.55046094	3.118111696	5.449073374	2.038454919	10.97634815	7.552030256	1.14297710392444	high
TCGA-NJ-A4YP	0.136986301369863	0	3.210158909	3.350602185	199.7715326	4.094725287	6.313407801	51.00839131	2.995390058	4.976708126	4.276676569	3.918487762	4.297939391	0.0293020172961178	high
TCGA-73-4677	0.104109589041096	1	3.074299283	3.524987679	213.4876256	3.361917201	5.320167529	10.97419625	3.16678032	2.990312206	1.876344522	4.818851091	3.086409905	-0.0453547547139355	high
TCGA-44-7659	1.21643835616438	0	3.380394756	4.106796042	391.6399659	4.002676475	7.551553484	-1.799376635	4.562778481	2.800221791	1.868246622	5.752015769	4.538979436	-0.115348609303615	low
TCGA-97-7547	5.38356164383562	0	3.101512157	3.541065009	1630.158668	3.625186757	5.672152853	24.04554661	2.820822168	2.800221791	1.868246622	8.274064618	7.642618587	-0.211302435273287	low
TCGA-49-AARQ	18.4438356164384	0	3.23496687	3.39223641	688.0505195	3.635632676	3.383429375	4.601661315	4.138869793	2.800221791	1.969726767	10.64216215	6.759108182	-0.210589802776375	low
TCGA-95-7947	0.10958904109589	0	3.280409624	3.6808373	984.3977665	3.755868556	8.883716663	-3.745151553	3.160856984	2.800221791	1.879842946	4.65917998	9.470119545	-0.156762152159882	low
TCGA-44-4112	1.01369863013699	0	3.288046775	4.121280213	1060.178549	4.233853095	6.757236067	4.713521949	3.050883171	2.806828143	1.956897811	5.130721537	3.864838571	-0.135361806285749	low
TCGA-J2-8194	1.98356164383562	0	3.10835865	4.59389773	79.88390949	3.626580687	14.72849619	17.95046879	2.524841917	3.02139021	1.910644872	3.905695281	4.793166583	0.0403894175254176	high
TCGA-55-8514	1.42465753424658	0	2.881888894	3.647397833	430.3908393	3.809221972	5.92960399	5.253246997	2.849167091	2.810752689	1.928810188	3.714469233	5.17698882	-0.112488772480788	low
TCGA-62-A46S	4.52876712328767	1	2.999718726	3.738106653	391.2006913	3.733233049	4.038757844	159.6559829	2.796795036	22.98840851	2.019961193	4.737308605	4.570168469	0.102048878440633	high
TCGA-91-6840	1.01917808219178	0	3.357245433	3.893871131	137.6569431	3.51715948	4.444634891	-3.050158954	2.91703584	2.800221791	1.868246622	4.367159808	3.469721798	-0.0698386531563465	high
TCGA-55-7726	1.78630136986301	0	2.962605513	4.54177297	14.03451808	4.114694398	5.272673709	-3.918884499	2.801182426	2.800221791	2.329089141	4.662926664	3.240227229	-0.13794838216404	low
TCGA-78-7536	0.668493150684932	1	3.009547371	3.970224643	219.6072147	3.860163999	3.419183763	0.601515586	2.574542009	2.800221791	2.01368442	3.223208669	4.096007329	-0.128347188004272	low
TCGA-55-8097	1.3041095890411	0	3.140659637	4.501037341	768.0713381	3.868322006	5.068949012	8.733720551	3.601880747	2.805370738	2.016305512	5.256049291	6.13006761	-0.218894161685436	low
TCGA-L9-A50W	1.21095890410959	1	3.099136677	3.447257315	1059.962748	3.528233634	9.572941159	85.58477999	3.013996655	2.806666597	1.89295616	8.054044503	9.310343018	-0.054184668697261	high
TCGA-91-6831	0.849315068493151	0	3.311688449	4.972372353	728.0017805	4.50115524	23.95818586	-2.635792686	3.999897111	2.800221791	1.868246622	4.959243013	5.26264831	0.0525572502221768	high
TCGA-55-1592	1.92054794520548	1	3.034308828	5.123791504	374.6161574	3.854665676	5.721313159	-3.192983139	2.953620459	2.805005306	1.987457324	4.936083119	5.325284875	-0.221049896032047	low
TCGA-95-7562	0.238356164383562	1	3.027784079	3.564661713	642.2468045	3.611049044	2.697320112	0.379062235	2.596459017	2.800221791	1.878866051	3.722279042	4.87362135	-0.151681273129	low
TCGA-55-A490	0.271232876712329	1	3.086885864	3.453976197	555.3138814	3.583229835	4.183216953	19.10491098	2.549248446	3.233469543	5.770222512	3.660551837	3.478037564	-0.0588232048586653	high
TCGA-50-7109	0.843835616438356	1	3.252031939	3.832924549	146.2329426	3.401742684	4.149215288	16.63499118	3.507011991	2.800221791	2.515305856	4.940218468	3.875319822	-0.0765867980353347	high
TCGA-73-7498	3.25753424657534	0	3.092729849	3.962139955	263.9755263	3.554906986	4.545542549	12.19415701	3.202945659	2.800221791	1.99466694	4.437337899	4.832292706	-0.11708620806269	low
TCGA-44-6148	0.991780821917808	0	2.916717955	5.081777973	820.6602576	3.933967908	6.303251497	-2.423802514	3.007000386	2.800221791	1.881819915	4.543212979	6.634914394	-0.271149174400161	low
TCGA-67-6215	0.476712328767123	0	2.945170443	3.901096725	704.1338344	3.507666596	13.66407124	3.050091646	2.814805636	2.800221791	1.885936727	4.535368175	5.913085237	-0.0330054843213014	high
TCGA-62-8398	1.21643835616438	1	3.116682102	3.637346434	130.0260257	3.451009266	6.091472468	273.1980402	2.616749449	5.816799488	1.89264669	3.855298963	3.867143131	0.302818940288568	high
TCGA-05-4426	2.16712328767123	0	2.970673009	3.558723226	417.0504993	3.695581058	6.95499116	-3.627345625	2.641753653	2.850666145	1.876305159	7.768865454	3.970176388	-0.0915012097119813	high
TCGA-97-7941	1.32602739726027	0	3.814480001	3.982120794	597.8002738	3.897204195	7.203739768	80.99008904	3.068816668	2.800221791	1.932770164	4.725167624	5.472560544	0.042269656568945	high
TCGA-73-4659	1.94794520547945	1	2.953858083	4.27358377	311.6853216	3.846533281	4.036491306	7.377329687	2.645969954	2.803659943	1.914383474	3.893314547	5.096604347	-0.163895066755243	low
TCGA-49-6743	1.01095890410959	0	3.240538474	4.407597063	890.0343849	3.745301509	6.076017754	-0.820436165	3.20338883	2.810727939	1.868246622	4.85992314	4.63107189	-0.170861265326836	low
TCGA-95-A4VK	1.78356164383562	0	3.482584669	6.860314232	79.66151194	4.239733259	21.19178048	279.1333663	3.903234541	25.01756189	1.868246622	5.735654556	5.22880703	0.336019290230146	high
TCGA-38-4628	4.08767123287671	1	3.169147769	4.266310619	244.7103204	3.948198342	2.199087744	-1.941081353	2.853758444	2.800221791	2.500011186	3.285298332	2.798603014	-0.144041513047856	low
TCGA-64-5779	1.38904109589041	0	3.311538418	3.755591516	-50.7053232	3.841675833	7.424814909	13.94078357	4.082914059	2.813190357	38.19001673	8.17136588	3.806019005	-0.0228259320936018	high
TCGA-44-8119	0.780821917808219	0	3.507241954	3.675642082	89.40169305	3.78745528	3.179392077	5.467867665	2.751254281	2.932686026	2.701472352	4.390085907	3.393368226	-0.0458046111378303	high
TCGA-93-A4JN	1.96712328767123	0	3.361088737	3.997491673	295.6949233	4.311997727	7.662870401	11.54693158	4.772700099	2.800221791	2.768904291	7.443017912	6.755555728	-0.139076696979501	low
TCGA-55-8508	1.69041095890411	0	3.380006486	4.18759153	641.1828523	3.562107261	3.509791392	49.92432996	5.818530025	2.800221791	10.1420107	12.52940503	10.52907431	-0.288792780042135	low
TCGA-78-7143	13.5917808219178	1	3.380495238	4.876245106	1433.670933	3.771587317	9.644623841	-2.396229635	3.811187315	2.800221791	1.868246622	7.311675511	7.138333393	-0.23927712598122	low
TCGA-86-8278	1.3041095890411	0	3.163190939	4.306847582	382.4446659	4.396735202	8.424284927	-3.477290444	2.946885315	2.800221791	2.777666663	5.130340317	5.51571001	-0.122955432153646	low
TCGA-49-4514	4.65753424657534	0	3.413260248	3.628085861	305.5045768	3.427506509	4.76276443	159.3107482	4.071894495	7.235567672	1.889086355	4.995683828	3.133407207	0.136609954277531	high
TCGA-93-7348	0.347945205479452	0	3.37817106	4.287465808	297.7184399	3.861408279	12.96570585	25.71485035	4.015402691	2.800221791	2.000928617	7.339450259	4.689299633	0.000241372946449686	high
TCGA-44-7669	1.57260273972603	1	3.021347447	4.46831353	247.8388704	4.299411758	6.004419151	-2.202510225	4.220356521	2.805844569	1.91136235	5.021991026	5.230929432	-0.194996147586496	low
TCGA-86-8669	2.56986301369863	0	3.060655845	3.985297141	236.1736097	3.736497035	4.492926382	38.96312095	2.848390232	2.800221791	1.868246622	4.297074788	4.405484265	-0.0759507232774677	high
TCGA-95-7567	0.446575342465753	0	3.360840993	3.961419697	353.719606	3.536528205	19.59106847	4.823338713	4.069434295	2.800221791	1.887455134	5.326478303	3.265779954	0.135857227219122	high
TCGA-55-7914	0.512328767123288	1	3.494739245	4.311963027	510.961271	4.542261801	9.787716128	61.45760737	3.616118712	2.800221791	1.885200765	6.528114592	4.896509735	-0.0127135096653866	high
TCGA-55-8302	1.30958904109589	0	3.239547315	3.859864816	361.774527	3.60563304	3.507233811	-3.122673302	3.003368629	2.846574078	1.868246622	5.120760661	4.34020679	-0.131231678659357	low
TCGA-MP-A4T7	0.457534246575342	1	3.080598802	3.717828966	379.4508307	3.780294486	7.790804765	366.5063605	2.795050584	2.807385492	1.909445326	3.922298479	5.008899551	0.385675945906055	high
TCGA-69-A59K	1.61917808219178	0	3.237947453	3.88106833	330.8939602	3.561789844	7.040902585	-2.376622111	3.406024327	2.80772329	2.314040853	5.362227411	6.530559926	-0.116578018110463	low
TCGA-MP-A4TD	0.841095890410959	1	3.358560459	6.046881857	161.658887	4.704842596	5.404931312	46.3734182	4.828205651	2.841567622	3.913165894	7.232828374	4.883676306	-0.239279616365948	low
TCGA-05-4384	1.16712328767123	0	3.446848395	4.411969238	288.8499253	3.876977503	5.569397614	34.36039795	2.461099808	2.876095196	2.096811193	3.581639922	4.472014168	-0.0500541468384344	high
TCGA-55-7283	1.66849315068493	0	3.190661153	4.599053828	879.059331	3.547867769	3.393619455	-2.119114601	2.62648116	2.800221791	1.868246622	6.15481179	4.584642074	-0.224918876865023	low
TCGA-55-8090	1.63835616438356	1	3.007914846	3.894964942	412.9177907	3.825070361	4.388832348	0.113979497	2.829698239	2.800221791	1.877244831	4.019696613	5.250603224	-0.149667643301724	low
TCGA-55-A48Z	1.78356164383562	0	3.292222434	3.990877416	1428.668063	4.326858633	4.151607585	2.123337268	3.018409318	2.800221791	1.94766568	10.90823476	6.742871201	-0.278462398664761	low
TCGA-55-6986	8.93424657534247	0	2.955595888	4.769804128	625.4694831	4.148771025	6.564617694	-2.253251264	3.49865896	2.823933827	2.022797896	4.131406155	5.632728598	-0.223099243304559	low
TCGA-44-A47B	0.786301369863014	0	3.038581831	3.373081376	242.1838641	3.821357204	8.4704457	18.66900017	2.970433143	2.800221791	2.121505854	3.548732099	5.201117541	-0.00997867317301286	high
TCGA-64-1677	1.72054794520548	1	3.894412192	3.640545025	176.6223277	3.556478527	8.26498912	-0.769368824	3.661302678	2.800221791	1.991662377	6.561271848	3.233100402	0.0360027143625004	high
TCGA-55-7576	1.83561643835616	0	3.040534163	4.57732412	325.4260059	3.907402599	8.009729784	0.627885091	3.387442509	2.808695589	1.868246622	4.124070637	4.263974153	-0.126388066207473	low
TCGA-49-AAR2	6.09315068493151	0	3.325607864	5.145435303	359.6114205	4.895756082	3.344316142	249.3017603	4.159534685	6.232655396	2.33232833	6.871358301	4.262313569	0.0519322277376533	high
TCGA-97-8547	1.8	0	3.164076819	4.575259226	1134.517548	4.496108773	4.704331726	66.6840979	2.587158137	2.800221791	2.17137408	5.854340732	5.695723431	-0.167992570168747	low
TCGA-86-8056	0.380821917808219	0	3.103252361	6.319957921	241.8345666	3.920063057	12.16001407	53.67720474	3.477430354	2.800221791	1.877968137	5.019086453	5.896778718	-0.134913817087513	low
TCGA-05-4432	2.08493150684932	0	3.20216652	3.942619346	209.1257801	3.978303336	4.079020156	22.66251372	3.253146281	3.038085386	1.877746356	4.696838914	3.751692914	-0.0878909380032923	high
TCGA-05-4427	2.16712328767123	0	3.201827799	4.962445983	310.6554962	3.620335573	4.57612716	-3.222447853	2.925098722	2.800221791	4.682433716	5.461245732	5.804795104	-0.212327070506782	low
TCGA-55-7903	1.55342465753425	0	3.143804368	3.873796713	467.9636941	3.722236515	7.576228136	12.43813052	3.028947307	2.800221791	1.91379164	3.911552824	5.798539762	-0.0827761522236062	high
TCGA-05-5428	1.83561643835616	0	3.1462007	5.483782567	-14.48757361	4.062056123	7.755988181	2.55163197	3.149012186	2.823174426	2.000248035	3.028428111	2.746739379	-0.122978087105598	low
TCGA-55-8204	1.41095890410959	0	3.591867804	3.951968896	79.0866623	3.601965292	5.54505281	-3.121943963	3.431896906	2.806952952	1.919861487	6.109817339	3.716797235	-0.0555976252341768	high
TCGA-97-7554	2.12328767123288	0	3.128906895	4.715230182	381.6185257	4.418435458	7.389657697	19.03136035	3.6751339	2.815263957	2.185442715	5.85752452	3.987657485	-0.138665631436394	low
TCGA-MP-A4T6	4.9041095890411	1	4.394687554	3.656827924	665.4910051	4.828802035	5.047983175	0.949078149	2.987151546	2.800221791	2.74224198	5.345591451	6.673636141	-0.052566445566169	high
TCGA-05-4405	1.67123287671233	0	3.123401078	4.960006002	288.9060624	4.568514167	5.068879306	6.898461758	3.756874348	2.800221791	1.868246622	5.107414962	4.711024023	-0.212563241383736	low
TCGA-05-4402	0.668493150684932	1	3.52038935	5.121330046	494.1947038	4.300870223	6.026672761	3.902256252	3.359313496	2.800221791	1.868246622	5.36728454	4.378489394	-0.171043423966512	low
TCGA-62-A472	2.49315068493151	0	3.372942145	3.824155654	387.5798842	3.764873346	8.301794135	-1.462625783	2.966317639	2.800221791	1.868246622	4.6118714	6.379392431	-0.0697681747249761	high
TCGA-86-7714	1.71232876712329	1	2.847643649	5.250109769	815.0006629	3.38342251	11.33841196	4.72267992	2.846679248	2.800221791	1.868246622	7.096595628	7.164836967	-0.211759392530158	low
TCGA-44-2655	1.57534246575342	0	3.153928737	5.071926006	850.1354612	3.657414803	4.26546268	-0.788323744	2.910175712	2.800221791	1.953773939	4.568841128	5.079473205	-0.248723472403388	low
TCGA-95-8494	0.23013698630137	0	3.318728246	4.88181004	1035.110431	3.506297944	10.60308777	-3.324281333	3.019364571	2.800221791	1.910970975	5.343984666	5.725365258	-0.149071245186032	low
TCGA-64-1679	4.61917808219178	0	3.808638416	4.409563007	1501.6212	4.592803645	9.289480167	-3.37957554	2.671654958	2.809385194	1.88581297	4.308994632	4.932265561	-0.11402554230909	low
TCGA-49-AAQV	1.85479452054795	1	6.340262108	3.715174979	591.1204608	4.0853504	6.672253822	-2.671518096	3.9759921	2.800221791	1.900585795	7.540707918	6.01191904	0.150773080335665	high
TCGA-62-8397	3.53150684931507	0	2.943884575	3.73333638	1441.361644	3.357229646	2.843054058	61.81265982	3.757534811	2.800221791	1.906069832	5.226308874	5.389510219	-0.185313085539003	low
TCGA-49-4494	2.96164383561644	1	3.330540779	3.420353866	729.5159766	3.394039217	5.943492824	37.7317934	2.470992419	2.809221652	1.928631566	3.807052223	3.569099051	0.00615831408791165	high
TCGA-86-8055	0.33972602739726	1	4.247091333	4.798454912	634.0384564	4.39791629	11.02256261	52.1817877	2.920983415	2.800221791	1.910284137	5.662354477	4.155845014	0.0613838765176827	high
TCGA-55-A4DG	1.66575342465753	0	3.182540879	3.891843823	469.9589629	4.318679375	16.59678762	-3.431661231	4.939284876	2.800221791	1.868246622	8.224409149	9.480093627	-0.0892473709655988	high
TCGA-MN-A4N5	0.23013698630137	0	4.726658639	3.602246308	628.0117839	3.743673711	7.055364162	5.842871153	2.787017319	2.826788398	2.593977638	7.270845447	5.925109915	0.0464417289960876	high
TCGA-86-8075	1.31232876712329	0	3.268357468	5.217217975	259.2802995	4.753507673	10.91083105	19.00392947	3.453426619	2.800221791	1.887698723	4.33409488	4.596317554	-0.0959617627446132	high
TCGA-55-A57B	1.4958904109589	0	3.017998616	4.985069302	646.6947555	3.810097162	10.82016234	0.303311401	2.639404714	2.800221791	1.88006141	6.89744734	9.646885117	-0.219526734533015	low
TCGA-55-8203	1.4986301369863	0	3.334314696	4.746983677	211.6423425	4.329483646	5.927458899	20.11251009	4.095545786	2.837636357	4.040464118	7.431375793	6.079699104	-0.179412103092988	low
TCGA-50-5935	1.78904109589041	1	3.576698044	4.059418542	854.5174529	3.661945326	7.066484859	-1.811920975	2.942339868	2.812021508	1.868246622	5.681729715	5.328598483	-0.106261436394911	low
TCGA-05-5715	0.16986301369863	0	3.641584392	4.0699877	232.0988306	3.69986116	3.294800117	44.6888464	2.875183905	2.800221791	1.892248399	3.510435067	3.120300164	-0.0109811667933934	high
TCGA-49-4512	2.47945205479452	1	3.071971968	4.808576113	856.5112878	3.705499961	6.219067642	-0.706639234	3.113371072	2.800221791	1.868246622	7.220868323	4.005688078	-0.212553455334271	low
TCGA-64-1681	3.1972602739726	1	4.009911526	4.727233719	1384.552046	3.5691344	18.03048438	11.26774614	3.542427225	2.800221791	1.890896749	7.871537387	6.667297657	-0.000190240945924819	high
TCGA-49-4488	2.38082191780822	1	4.615581784	3.956004337	412.1473574	3.40834481	10.30271039	-3.20142468	2.874320269	2.837715988	1.868246622	4.563525633	3.219840678	0.129699409338233	high
TCGA-38-4625	8.14520547945206	0	2.934085927	5.863906343	1469.960736	3.807790462	3.47873752	-2.019128492	4.317622294	2.800221791	1.919205064	4.541565243	4.650142521	-0.405715375714568	low
