# Supplementary material for: Identification of an immune prognostic 11-gene signature for lung adenocarcinoma
Source: PeerJ. 2021 Jan 20;9:e10749. doi: 10.7717/peerj.10749 (PMC7825366; doi:10.7717/peerj.10749)
Supplement: Supplemental Information 9 [file peerj-09-10749-s009.txt]

id	futime	fustat	CD70	CXorf21	CD74	RUBCNL	BIRC3	TESC	STAP1	INSL4	OBP2A	HLA.DOB	CIITA	riskScore	risk
GSM1672410	0.184109589	1	4.67964431	5.727530166	707.7676642	5.395846683	20.02348733	0	4.33857871	0	2.650977282	7.580699453	6.666383957	0.012661397	high
GSM1672644	0.186575342	1	3.092917097	5.76317596	671.5125489	3.822198225	16.9608943	63.42793469	3.07074786	22.3922735	0.540830291	4.333631667	5.058539444	0.026175643	high
GSM1672303	0.197260274	1	4.648536244	2.490423011	663.020502	3.961499045	25.02384023	83.72687797	2.699066298	30.92298066	0	4.710627585	0.242771641	0.652821577	high
GSM1672417	0.221917808	1	4.879866574	3.915965481	696.0538517	4.122810781	20.71398256	28.90382822	1.653701425	6.060654407	0.449942761	8.898849972	6.544738739	0.283772644	high
GSM1672699	0.271232877	1	5.30484005	4.805212949	707.2511175	4.524764483	19.95742317	0	4.369988006	1.942743057	0.377210492	8.421065396	6.159115634	0.155677996	high
GSM1672453	0.328767123	1	4.404954154	4.341415415	698.5601094	4.254776615	8.013831211	0	2.356562114	3.357634841	0	5.052137561	5.784165652	-0.01674602	high
GSM1672310	0.328767123	1	3.826340914	4.233588635	672.0495387	3.915426281	0	0	4.008838833	1.940767171	3.040968889	4.210897874	5.747508235	-0.215593589	low
GSM1672555	0.328767123	1	2.353600751	5.843049957	680.117899	3.975763001	0	57.26497493	2.814514541	9.46524554	2.49804359	2.498932105	3.182986693	-0.312014803	low
GSM1672626	0.464383562	1	3.381976904	6.578812607	702.4991154	4.150599682	25.7479783	66.46439982	3.719411466	3.536521089	0.193412001	7.448649855	5.689070317	0.055453692	high
GSM1672653	0.475068493	1	4.411373431	5.578572026	707.0897013	3.916621007	17.26772951	23.44080052	4.605621327	5.469404829	0	7.961890336	6.716422761	0.006996356	high
GSM1672289	0.476712329	1	3.045734125	4.311462902	717.7564616	4.15440913	17.48108998	0	4.480718005	0.442029759	5.175991667	9.817284239	8.413602914	-0.114473562	low
GSM1672302	0.484931507	1	3.239492023	3.709268595	675.1595604	4.114442353	23.59587672	78.7761555	0.933185776	18.96180537	9.096561279	6.075632403	5.501673704	0.323608051	high
GSM1672537	0.493150685	1	6.362336943	3.691478743	680.6359307	4.133661398	10.84146729	25.58807652	3.503412379	6.381664758	4.752500095	4.130101332	4.859356533	0.306374304	high
GSM1672385	0.524383562	1	2.547670637	4.176278159	715.2627025	4.44505883	27.84124205	56.03105102	3.927987782	3.981593203	0	10.39667611	7.034095662	0.109161762	high
GSM1672379	0.542465753	1	0.18628793	5.31060637	696.3623542	4.883453948	23.26578517	14.51485973	3.652367786	0	1.099395467	7.210489948	6.593054295	-0.306773869	low
GSM1672483	0.575342466	0	2.733487777	4.736491363	698.1118713	4.5331337	11.7222097	31.76981509	4.512368008	4.261899797	1.348807859	9.230880069	7.221894754	-0.204428829	low
GSM1672590	0.575342466	1	5.463081436	4.305769621	688.254073	2.754144048	0	0	3.786997226	10.24863606	3.705338512	6.801843134	6.307863616	-0.044529289	high
GSM1672659	0.577808219	1	3.663097022	5.753666387	695.7697523	4.71610556	18.18940896	37.46658747	5.170156944	1.976576928	1.00491453	9.983102075	6.912235435	-0.092680319	high
GSM1672342	0.591780822	1	3.989407443	3.995076975	702.1903654	4.258309077	20.54429744	10.21407939	2.87587813	0	3.124716662	5.504886131	6.523164774	0.148124579	high
GSM1672369	0.6	1	1.022626398	4.643797569	693.071686	4.143969524	10.4823053	39.02988168	3.784234969	6.687627392	5.470522706	5.252778582	7.236574668	-0.324849669	low
GSM1672654	0.632054795	1	3.187010584	5.467869336	671.9340576	3.808688971	15.79296902	65.5041476	3.616479974	1.426046347	0	5.399540349	6.124771415	-0.036274452	high
GSM1672701	0.690410959	1	4.980599226	4.387794413	698.2646747	4.549529405	12.8997273	0	5.125617388	2.068331179	0	8.927539322	6.578177378	0.014956348	high
GSM1672611	0.707671233	1	4.194817376	4.492710538	694.9160407	4.397913092	21.49367083	0	2.596422382	3.037119731	0	4.157450031	6.5867879	0.152501151	high
GSM1672297	0.715068493	1	4.178425674	4.71578217	680.6359307	3.85554098	6.332404706	68.60816769	1.7956097	14.80816299	2.985134189	7.59652366	4.698178288	0.037979376	high
GSM1672411	0.72739726	1	4.694243679	4.693515115	694.0749811	4.183673338	27.82339629	61.39228103	4.315644053	16.86548183	2.206994733	6.822100602	6.281871908	0.3505865	high
GSM1672534	0.739726027	1	5.422497242	4.720822093	698.1118713	3.936124051	0	2.975736949	2.937493188	7.80552168	6.800541034	6.312350134	7.345947436	-0.092952208	high
GSM1672540	0.739726027	1	4.386995563	5.085526322	682.2367281	4.446917097	2.767993637	0	2.39586483	4.323533215	3.114475452	4.552395439	4.263089382	-0.125421573	low
GSM1672720	0.739726027	1	3.522485997	3.243363697	686.0520905	3.696937143	10.11854981	0	3.873865652	0	10.66054334	5.718630341	2.91164004	0.024039511	high
GSM1672717	0.756164384	1	3.048318291	5.483324281	695.3524189	4.673955406	16.26408519	0	4.079610141	1.255678758	0	8.445457512	6.735702169	-0.17882401	low
GSM1672348	0.789041096	1	4.304870909	6.472532359	709.1497503	4.577335924	16.36714217	0	3.715075809	2.054129181	0	7.590556382	5.669096738	-0.089149138	high
GSM1672660	0.791506849	1	2.61356546	6.08981357	687.7016395	4.174557309	26.66139515	0	3.224257124	6.269978949	0	4.214375476	2.088517601	0.037934489	high
GSM1672381	0.800547945	1	3.241042351	3.518070651	689.4035138	4.101515999	11.9276377	88.78128727	3.469547092	16.30999883	4.458619291	5.294194567	5.530969981	0.108027793	high
GSM1672514	0.821917808	1	3.347348278	5.896158923	715.7576676	3.994693664	17.49133341	28.85412721	2.929098784	4.551415339	0.453027102	7.127600888	7.672578685	-0.088954387	high
GSM1672607	0.821917808	1	3.628953475	2.105936755	698.5601094	5.024524505	18.46067186	5.390475063	4.072633951	5.805127658	2.2552405	8.16280192	8.105744161	0.135513859	high
GSM1672551	0.904109589	1	5.419158213	6.395232519	712.0770835	2.367889288	37.2973972	0	3.631209173	5.898263504	3.535914077	7.458518203	8.530092157	0.363332129	high
GSM1672404	0.91890411	0	5.680100666	6.678751879	701.7166601	5.184013823	29.36440435	48.11787184	6.216606075	12.11845907	2.011911233	11.27369464	7.838364262	0.203192606	high
GSM1672407	0.96	1	3.66894147	5.916917212	707.0897013	4.188207686	32.44467808	68.82163836	4.068515517	0	0.60175993	11.98974313	6.679023934	0.180184907	high
GSM1672689	0.961643836	1	3.029143798	4.588042502	703.5748002	4.640800407	11.4594084	0	4.509531582	0	0.436857198	8.830924034	7.523280577	-0.221859986	low
GSM1672666	0.985479452	1	2.877408661	6.144436968	677.3065791	3.935874237	8.388876478	65.67767811	3.625996697	1.868893685	17.76344832	2.267724921	4.120870043	-0.172873248	low
GSM1672678	0.987945205	1	3.054291381	4.118395523	685.6333489	3.787013857	40.76621331	36.33460569	1.241731717	10.58858494	0	3.091943967	4.969167793	0.502950294	high
GSM1672416	1.002739726	1	4.534343303	3.487789004	694.9160407	5.307209599	44.79638591	2.573633911	3.799892454	27.07207804	2.592160053	7.23613981	6.064881606	0.627956256	high
GSM1672362	1.02739726	1	2.500036778	2.336162472	656.8911657	5.438287936	5.488802751	115.9002988	3.178586443	5.337843335	0.062937103	1.62875956	2.372740211	0.081042593	high
GSM1672402	1.038082192	1	4.666764085	4.587516228	709.3436379	4.36787148	22.1420983	15.57213896	2.680480019	4.884232752	0	6.86522436	7.858564501	0.186845127	high
GSM1672494	1.068493151	1	3.950148133	4.433385982	693.7936288	3.848559328	12.8827344	52.57694952	3.901137238	2.888207012	1.873783234	6.934776405	6.052401349	0.034838859	high
GSM1672559	1.068493151	1	5.771276202	5.519514855	689.8256164	4.097956365	0	52.73427135	0.885947565	7.342930721	5.209303406	7.359411254	6.995906704	-0.014981274	high
GSM1672568	1.068493151	1	4.225439936	4.44365145	693.9319438	3.328431993	0	86.6137279	0.500554525	6.757716485	9.331182524	6.692484085	8.252840494	-0.046454493	high
GSM1672618	1.095616438	1	0.688047204	4.612789486	720.9858501	4.010130433	9.320221619	22.97247448	0.933185776	4.774329812	4.282580848	7.998456046	5.777713269	-0.334887491	low
GSM1672442	1.150684932	1	2.669835641	5.33439541	696.3623542	4.022344159	28.09352205	47.15529337	4.943526643	15.03288573	0.52746624	9.077217707	7.077876967	0.05253555	high
GSM1672457	1.150684932	1	5.831151137	4.323894271	660.408371	3.60964555	12.29564554	89.35131719	1.359539082	21.48989096	12.5357983	2.396404893	0	0.487085113	high
GSM1672716	1.191780822	1	4.324711049	3.278461878	690.5264479	4.502566951	8.490962301	0	3.937717815	0.53698403	2.063053115	4.697295535	5.796653111	0.017631705	high
GSM1672347	1.224657534	1	2.204361098	5.089956318	699.292645	4.435209135	11.102661	14.03630946	3.886574479	3.462275525	9.023598006	8.32108371	7.094872197	-0.288550386	low
GSM1672446	1.232876712	0	4.202122937	5.466275595	691.1190993	3.758987326	7.688159827	44.68994063	3.849151428	5.733955129	1.413031453	6.921007483	7.336171419	-0.115486503	low
GSM1672463	1.232876712	1	2.46418584	4.250717574	699.292645	3.661143404	9.562129806	0	4.151772656	2.091823396	4.098003786	6.104969863	6.175354626	-0.216920185	low
GSM1672486	1.232876712	1	3.402513677	3.653045791	672.3703665	4.225808678	0	77.73928721	3.544205325	0.650483185	2.451059793	4.156728199	2.944066338	-0.075755214	high
GSM1672548	1.232876712	1	3.890026172	4.449778478	708.1066581	4.408501799	5.512719372	6.982434646	3.837998682	0.422707728	14.29853128	9.769734667	7.667439656	-0.196856485	low
GSM1672680	1.271506849	1	4.441050836	4.176278159	692.7852849	4.009178509	14.1786246	4.474515335	3.90248363	1.870844174	0.982361623	3.786980389	5.504734667	0.085070393	high
GSM1672422	1.315068493	1	4.534645863	4.117829437	698.7006072	4.162557433	29.60165891	0	1.044106377	5.453534219	1.686478404	5.842357011	6.545866652	0.371719251	high
GSM1672305	1.339726027	1	3.854133565	3.770355708	666.27266	4.797733468	0	58.15740955	0.25375378	6.088222841	3.157664782	3.267343205	4.422295478	-0.012752822	high
GSM1672635	1.347123288	1	4.46810839	4.4075991	672.8104125	3.858212678	13.54407299	39.94062612	3.72645752	18.51180116	0	8.048629333	1.488056189	0.182144916	high
GSM1672682	1.355342466	1	2.165195812	4.580888229	687.1267087	4.511917017	25.12964927	86.18146244	4.34314431	4.009829578	1.289636423	9.438178427	6.560267037	0.044416062	high
GSM1672628	1.36109589	1	2.854936917	4.229515531	686.5809081	5.083631437	31.08591504	0	5.239359158	0.664944231	0.582385477	9.308625952	6.133581482	0.097807785	high
GSM1672311	1.380821918	1	5.763568368	4.591283424	715.2627025	5.279825047	26.92179103	5.871764297	5.256020762	0	0	9.766877622	9.661435793	0.235509242	high
GSM1672324	1.389041096	1	0.339864441	4.243857312	698.5601094	4.493440403	18.91536278	23.44605334	4.572823564	0	1.880114475	6.758160875	6.48779741	-0.284394833	low
GSM1672499	1.397260274	1	3.18828525	3.225415227	673.2652835	3.967119428	23.07363603	76.97190712	2.882308718	18.98199598	8.960375431	5.385982416	5.030601006	0.31599136	high
GSM1672512	1.397260274	1	3.187460403	5.366729093	691.3952789	4.099137942	0	0	3.479250705	1.700506553	1.553264162	3.380274678	6.563698705	-0.358704747	low
GSM1672633	1.441643836	1	2.569643413	4.632352469	696.6676887	4.706625766	16.91152041	54.40958186	4.783468393	3.278203211	0.763245074	9.358650305	6.748169927	-0.106531786	low
GSM1672304	1.446575342	1	4.637924349	4.928201041	713.7815689	4.568263722	32.31815292	0	3.374111756	0	1.620726101	7.418205321	7.039270702	0.286686707	high
GSM1672323	1.446575342	1	4.210061557	5.02723392	715.5020796	4.985345738	21.08821716	0	4.622400349	0	9.113540128	7.094343989	7.045434994	0.032045623	high
GSM1672596	1.479452055	1	3.500043315	3.029069726	694.2130338	3.577576586	0	49.56108294	2.925946113	3.283155624	2.736277919	7.983364096	5.329009962	-0.092555018	high
GSM1672605	1.479452055	1	3.811219071	3.982232631	681.3080775	4.002842868	12.39601098	27.86515334	1.388430742	0	1.745323211	6.591811843	7.455407055	0.036928526	high
GSM1672316	1.528767123	1	2.673497236	5.255473126	676.7068988	3.658884557	7.211184636	67.29646458	2.454895715	0	1.796901436	6.07492745	5.082109919	-0.171213634	low
GSM1672471	1.561643836	1	2.156280624	3.592392991	684.1678075	4.435209135	32.42005533	57.14986323	3.713635482	15.85251267	0	6.050355869	6.335545738	0.252951122	high
GSM1672329	1.561643836	1	2.709282999	3.250367471	695.4854053	4.332922902	15.49644143	24.9711896	4.189505886	0	2.562506745	8.649293906	5.038745921	-0.013312806	high
GSM1672718	1.561643836	1	4.468984523	5.021986282	672.8104125	3.966639083	11.11244591	0	3.282708748	1.604262115	0	6.881545013	5.416396753	-0.02870138	high
GSM1672700	1.602739726	1	4.308398947	2.328781033	704.0496713	4.492724269	5.033057228	4.390751685	2.947120479	3.936391638	0.911186497	7.543999703	7.370905407	0.014143221	high
GSM1672704	1.610958904	1	2.692187719	4.288083627	689.9634464	4.610205346	9.344294139	0	4.105370069	2.115554344	0.316811309	9.125534287	7.449117782	-0.255279656	low
GSM1672454	1.643835616	1	4.261030064	3.097576044	659.6447946	2.601276122	12.66214759	47.16461712	3.230603564	5.036177872	0.136631892	1.082272109	5.06433515	0.238532202	high
GSM1672318	1.693150685	1	2.921639492	4.49106468	680.6359307	4.463827332	7.571914778	83.87654569	2.696236526	0	0.772622155	7.352115984	4.186325934	-0.081086027	high
GSM1672621	1.714520548	1	3.715075219	3.454730773	667.4258132	4.729860246	17.76716321	41.46938307	4.400206488	7.942010191	0.475272003	9.599237831	2.422342643	0.169556251	high
GSM1672352	1.717808219	1	3.165551734	5.077888072	680.9038193	3.814586341	4.393553556	74.71996877	3.990024567	23.10034669	0	5.482461678	6.654917526	-0.156417794	low
GSM1672436	1.726027397	1	3.337143465	3.417224985	704.0496713	3.940045697	16.60458433	45.20486664	3.159503094	2.96782658	1.296087444	8.910156275	4.514920859	0.11850966	high
GSM1672372	1.742465753	1	3.393823932	5.301378156	725.38042	4.645892849	19.40204034	28.35409668	4.820962873	0	2.153298966	11.67652311	10.48475227	-0.144111433	low
GSM1672384	1.765479452	1	2.96463412	4.113155438	707.2511175	4.555934292	14.14675717	26.87242746	3.82565023	0	0	6.025878612	9.100133527	-0.112238601	low
GSM1672366	1.791780822	0	3.137338112	3.542258127	703.4064071	4.013215858	7.848533244	3.070831673	3.176122623	0	0	4.869559718	7.061320228	-0.124463189	low
GSM1672668	1.798356164	1	2.503550926	3.385199099	678.1797661	4.140007557	4.952173563	79.57557776	1.002982907	7.381046526	0	4.428403156	6.025916074	-0.050675803	high
GSM1672480	1.808219178	0	4.383808362	5.644668849	684.4421557	3.798691141	12.19545251	0	5.056957255	0	2.078012811	7.150084915	5.132769389	-0.095552774	high
GSM1672353	1.832876712	1	3.833735691	5.544053558	679.9893749	3.631885332	9.55728779	0	3.90248363	4.445489568	2.477732285	5.187505899	4.226294275	-0.12323732	low
GSM1672356	1.865753425	1	2.765830978	5.855779114	704.2033161	4.263943484	7.213587302	28.92635342	3.908397579	1.645897942	11.99987159	7.624113631	7.05287663	-0.324117415	low
GSM1672515	1.890410959	1	4.955463823	4.011629978	677.9164314	3.724602364	7.42271101	36.63887504	3.730376344	0	0.478651516	0	2.247588125	0.159180989	high
GSM1672580	1.890410959	1	3.08700213	4.080045656	710.8652863	4.674635514	0	4.023692431	3.89817537	5.852178124	6.288326531	9.155462517	5.928437637	-0.310392901	low
GSM1672588	1.890410959	0	3.609213769	3.038301716	707.7676642	4.477750314	12.06419537	23.3193104	4.293802361	1.753657377	2.090144837	10.77753686	8.19142571	-0.031690563	high
GSM1672374	1.906849315	0	3.561905789	5.455472523	712.4839281	5.065935822	15.23800804	0	5.450282854	0	5.923364714	8.50126372	4.825186017	-0.147788633	low
GSM1672450	1.97260274	1	4.079683447	5.33850628	698.7006073	4.32543382	4.791147208	0	3.751844451	5.187486543	0.685927361	7.159250048	4.982165129	-0.194279494	low
GSM1672500	1.97260274	1	4.436190435	4.687497043	685.0945276	3.675768495	3.791080296	0	0.341786894	8.151037589	3.466650729	4.204513582	6.31364873	-0.045306935	high
GSM1672658	2.014520548	1	3.436735221	5.008650975	669.2055247	3.742473288	26.3154845	25.49885369	3.488978781	0.756921975	6.46493393	1.72313141	5.08347835	0.183053275	high
GSM1672681	2.033424658	1	3.743235418	3.498596419	693.9319537	3.931722937	19.98280707	66.79375136	4.228957332	2.718544951	1.342613509	7.10464772	6.964720891	0.185159065	high
GSM1672414	2.052328767	1	4.011691139	6.331775188	691.5332821	4.808620988	15.43584288	0	4.728364159	3.828098867	4.522753051	9.172887762	5.65213752	-0.150169667	low
GSM1672489	2.054794521	1	2.811127058	5.045339121	672.4706762	3.671556714	0	69.98070965	3.495797827	3.947368218	1.131402456	5.205070148	3.930855194	-0.244901012	low
GSM1672527	2.054794521	1	3.900528016	3.021416747	724.5923466	3.170334447	0	37.79998555	1.42976518	9.626044051	3.662168432	10.35835323	7.875775587	-0.07402227	high
GSM1672597	2.054794521	1	3.757012076	4.594052643	696.0538517	4.914273929	2.316177667	26.3222832	4.214202399	4.578429103	0	7.995135072	7.980571315	-0.254895515	low
GSM1672282	2.071232877	0	3.065927924	5.096576763	716.8753796	4.051255997	9.605506193	21.5002791	3.931185464	0	4.427630433	8.259348202	7.134516436	-0.223738023	low
GSM1672712	2.132876712	1	3.981339539	5.333342672	696.5093538	3.64139335	6.025687795	0	3.935102037	5.321657832	3.892393742	6.271671372	6.272825014	-0.189006638	low
GSM1672438	2.136986301	1	3.901478941	3.052350808	692.0992288	4.13811861	4.368995001	31.5114516	1.421752972	2.893179743	2.627654359	5.274416169	5.12320944	0.03322855	high
GSM1672478	2.136986301	0	3.574602239	5.012852484	690.0988509	3.289811584	9.987337618	92.81250436	4.061326604	21.90633254	1.466667331	6.740772864	5.616765919	0.013513142	high
GSM1672591	2.136986301	0	4.505993666	2.898892804	708.6303821	3.943177579	0	0	2.313480497	4.982519108	0.604869938	10.56536092	6.50143935	-0.072649954	high
GSM1672684	2.168219178	1	3.025174915	5.621688009	679.7272283	4.581506508	36.78957984	10.98980771	5.289900727	5.264466347	0.547003251	8.772444714	4.397750578	0.171473308	high
GSM1672702	2.210958904	1	4.322354037	4.771396936	693.2094665	4.768105496	15.82388272	0	5.2432271	0	0	9.343610482	6.208463868	-0.036111299	high
GSM1672288	2.22739726	0	2.056332004	5.587195978	696.3623542	4.910486482	17.34722843	2.728254292	5.208171977	5.077701952	2.342449066	10.45660208	8.142956576	-0.315829928	low
GSM1672293	2.268493151	1	2.489828759	3.071730624	666.1847745	4.277802479	7.487610522	40.68388077	3.79785447	0	3.8895434	2.65997165	5.279259248	-0.086047801	high
GSM1672622	2.270958904	1	1.796511536	5.070538735	676.5836216	4.24052756	5.235578188	64.0282002	2.744684142	21.57254496	0	6.51212734	3.765722057	-0.236510891	low
GSM1672575	2.301369863	0	4.152484656	3.113092359	703.5748027	5.2383401	5.387496419	3.09679559	3.028489147	3.159192909	2.430376314	4.692484976	5.759963919	-0.022541786	high
GSM1672341	2.317808219	1	3.645140568	4.408716985	692.6464897	4.365740608	25.18493812	0	4.309442429	0	0.313414684	6.560672285	4.780144314	0.136603106	high
GSM1672671	2.321917808	1	2.083500677	3.089465714	679.3253955	4.477279612	26.10283933	74.47576913	3.6502435	18.41374845	0.491857287	7.359411254	5.471432659	0.212514204	high
GSM1672437	2.383561644	1	4.452446977	3.306046439	671.1982798	4.221591638	2.12896683	52.6501325	4.406947256	1.229793636	0.663570808	5.533660125	5.976156888	-0.018733473	high
GSM1672363	2.424657534	0	2.410193605	5.245801157	689.5426307	4.281327051	6.888035135	82.24177566	4.59124448	15.93952784	1.53793657	8.293039491	6.160340019	-0.236906385	low
GSM1672306	2.432876712	1	3.12524427	3.714423705	709.5152509	4.512875954	19.20165611	63.55606587	4.42457658	8.586641705	0.263663108	8.988837957	10.55890172	0.021122479	high
GSM1672502	2.465753425	0	3.740520474	5.192584556	673.8025208	3.850954039	0.450612437	55.77953495	3.360464857	2.742783839	16.41209628	0	4.387656814	-0.143506918	low
GSM1672593	2.465753425	0	3.383837084	4.211542513	698.8413132	2.90365745	0	0	3.112860778	7.124501358	6.213532331	7.757965327	6.801661583	-0.251518694	low
GSM1672617	2.475616438	1	2.787143449	3.481677083	698.2646747	4.671870903	28.54569109	34.21937187	4.582722874	28.02177567	0	10.56136453	8.675621361	0.169374275	high
GSM1672693	2.482191781	1	2.506359894	4.064078032	698.5601094	5.04720764	12.17874389	0	3.859109447	30.0908838	0.969515193	6.20626713	6.560809325	-0.128312732	low
GSM1672405	2.509315068	0	4.046612522	5.926490988	707.4169886	4.101515999	13.64437057	3.487136073	3.893194893	6.236068886	2.827075615	6.548797303	6.980015115	-0.116419458	low
GSM1672687	2.523287671	1	3.313230374	5.354945983	710.2773868	5.038550042	3.187304828	40.43223338	4.853016989	0	1.039710687	8.865540698	6.347848903	-0.32356684	low
GSM1672466	2.547945205	0	3.582266267	5.35749899	716.8753796	3.345408845	0	41.35382113	4.157227697	3.610152046	0.698867476	3.451991227	7.651685757	-0.285035394	low
GSM1672399	2.570958904	1	4.945986627	4.660603607	697.3870823	3.69743309	14.43328893	5.360496494	3.142334636	0.272047696	1.099395467	5.459605317	4.418149938	0.130718557	high
GSM1672651	2.605479452	0	3.161417882	5.999091181	682.6510347	4.408501799	5.289198005	65.33335605	3.643608408	2.297909822	0.933974686	5.479187618	5.61643758	-0.244416945	low
GSM1672409	2.625205479	1	4.517593882	5.692817202	710.2773868	4.329977723	13.3644599	0	3.64138236	0	0.363495655	4.96553757	5.486167648	-0.041897153	high
GSM1672460	2.630136986	1	4.938368543	5.832437605	712.2825167	3.827617004	3.199318161	0	4.086747586	4.325229734	4.917279196	4.135085647	5.621699471	-0.158942175	low
GSM1672600	2.630136986	0	3.069411088	3.299624267	702.4991154	4.259003297	6.671409972	33.20150752	3.304916392	0	4.109297351	6.401164274	8.167518423	-0.127508998	low
GSM1672606	2.630136986	1	4.481975867	3.045607622	679.5862551	3.710753011	0	40.80493941	4.004035461	9.700670571	0.849995909	5.719993581	5.163323945	-0.002163554	high
GSM1672388	2.649863014	1	4.422118883	3.075416623	695.4854053	4.365979027	12.86811665	16.88896356	3.430675886	4.348087027	1.030367829	6.163945132	5.499178331	0.146556555	high
GSM1672714	2.679452055	1	3.780604631	5.539536699	690.6730392	4.280599522	37.33332532	3.086214918	4.298405144	5.532658576	0.025544281	7.852999931	4.899570599	0.272868934	high
GSM1672357	2.704109589	0	3.587463231	3.903129068	704.8432143	4.304721062	3.998333225	8.758786819	2.846234016	0	0.099752414	7.215677806	5.372876	-0.145369409	low
GSM1672443	2.712328767	0	1.950518635	6.366727969	673.4737485	3.824881318	3.283209745	57.62967042	3.475264366	9.503117534	11.85794057	0	3.651674171	-0.332196287	low
GSM1672449	2.712328767	0	4.74775404	4.93088623	698.2646747	5.763044734	31.69202898	7.988198763	6.196078485	6.98967381	0	11.69343205	7.315316621	0.203613267	high
GSM1672459	2.712328767	0	3.322337884	4.229515531	674.3538653	4.048731558	1.971417922	23.68325548	3.542676935	22.67465756	1.432089344	5.207763366	7.303475248	-0.187774103	low
GSM1672497	2.712328767	1	3.647217644	4.940854665	715.5020796	4.677216929	15.25563371	10.58537842	3.034176089	1.446094732	1.131402456	9.307292995	8.28523311	-0.094737945	high
GSM1672690	2.728767123	1	4.133972605	5.749525303	690.3888407	4.17338625	11.29304024	0	4.72565474	4.233983424	0	7.192712227	6.529992099	-0.156625348	low
GSM1672285	2.78630137	1	2.296192665	5.949753188	687.8358065	4.931922299	15.44872741	48.5996676	3.45383853	6.965709209	0	8.924895748	7.217836066	-0.228192923	low
GSM1672582	2.794520548	1	3.730557131	2.738576426	698.5601094	4.675825858	0	0	3.252908078	4.732607634	3.151727105	4.282204855	7.563061871	-0.145471073	low
GSM1672292	2.860273973	1	2.698436044	5.236393552	712.2825167	5.403193852	13.37147532	0	4.920034251	2.633556459	0.566129588	10.71521306	7.565279745	-0.29699324	low
GSM1672469	2.95890411	0	0.297300401	5.962986526	712.6842258	4.701996751	11.65443983	1.735247014	4.77825993	0.210922217	0.782542525	8.3811735	7.842859324	-0.588904541	low
GSM1672485	2.95890411	0	3.272146144	5.064318613	714.2603479	3.658622471	0.301683783	40.42525464	3.729996692	7.20948477	3.76837286	5.986339193	6.902618291	-0.283679616	low
GSM1672513	2.95890411	0	3.515352137	5.416125624	665.4129368	3.577951745	19.84215936	79.05305392	2.939622366	10.57279817	0	0	3.407784252	0.19328203	high
GSM1672547	2.95890411	0	2.83663642	4.111990345	709.8921857	4.321952111	13.56562363	36.01707299	3.834290232	2.043193237	1.506917767	3.364192319	6.38734486	-0.055242805	high
GSM1672556	2.95890411	1	1.195900945	4.803838253	670.1986477	2.978592966	0	48.78321598	3.426631817	3.447565587	7.966892505	0	5.379012755	-0.388914502	low
GSM1672576	2.95890411	0	4.238424763	6.289875282	715.5020796	4.435938418	0	52.45166987	4.430158824	0	4.458619291	11.37352988	6.947706596	-0.337247855	low
GSM1672378	2.979452055	1	2.4325959	5.649297118	686.9864038	4.588430307	7.605359531	61.61346209	3.771619391	0.873153846	0.436856771	7.93183303	5.679419281	-0.285273402	low
GSM1672355	2.983561644	0	3.302266958	4.038019233	697.9644138	4.464303294	12.25584931	0	4.013917158	3.873686467	0.216469696	8.584145333	7.451930902	-0.121087255	low
GSM1672464	3.04109589	0	3.550627178	5.905358813	719.7698826	3.743673273	14.41553488	31.99836886	2.66453075	0	0.028855349	9.983102075	7.886869408	-0.135774297	low
GSM1672498	3.04109589	0	3.001781093	4.737613024	705.5361507	4.151541087	13.73327841	3.331446369	4.281867807	5.060147552	0	6.81951412	6.446267872	-0.142609982	low
GSM1672530	3.04109589	1	5.113339797	3.601545672	691.1190993	4.018275254	0	62.68130323	1.40919806	10.7244944	17.17827483	3.319127458	5.586560885	0.114153533	high
GSM1672578	3.04109589	0	4.432985711	4.606167152	713.5391327	4.293032296	29.73995216	71.65596576	4.872095152	3.217826435	1.143654263	11.59355313	9.131448133	0.257726197	high
GSM1672613	3.08630137	1	2.750826665	3.867477609	671.7271271	4.003308312	33.99220635	34.2564605	4.045437023	0	0	6.631795581	2.830090474	0.311055482	high
GSM1672467	3.123287671	0	2.065233303	6.368765465	686.9864038	4.179020657	2.773009891	38.19935525	4.345688366	0.48270558	1.460592762	7.553146715	6.414662633	-0.490998055	low
GSM1672509	3.123287671	0	3.318964558	3.92549205	708.630392	4.207299545	0	0	2.652154313	6.642491859	0.440231579	5.968331121	7.679354746	-0.257928702	low
GSM1672539	3.123287671	1	5.678402891	0	701.4277097	2.447905938	11.77668237	83.27616763	3.712884008	12.84809939	6.300809342	7.407566489	4.325278833	0.601479176	high
GSM1672358	3.131506849	0	5.049025219	4.453721287	694.7766045	3.488625175	30.77606274	75.62030138	3.970653544	0.409567325	17.80140583	8.88662723	6.922985876	0.437579676	high
GSM1672426	3.205479452	1	4.523655227	4.850390976	686.3126235	3.421884444	17.29049065	60.02484179	3.534853965	7.872173544	3.722629644	9.879744557	6.06253748	0.149743436	high
GSM1672642	3.210410959	1	3.395686249	4.093641552	686.5809081	3.761189198	8.457031512	19.04222402	3.087615924	25.60419543	1.497643355	4.398005784	4.687343113	-0.008495542	high
GSM1672435	3.287671233	1	3.985659303	3.890154429	698.9905526	3.359809542	3.283209745	0	3.619544582	2.276505237	0.066098446	2.549507513	4.454837012	-0.079009303	high
GSM1672508	3.287671233	0	4.169688918	5.323360075	706.3950325	5.590363468	23.41367756	17.77376284	6.197430748	7.411893712	0	11.31199543	7.209500502	0.006972712	high
GSM1672532	3.287671233	0	3.325759077	4.784169524	696.6676887	4.7225832	14.29745573	70.79170687	4.743393654	0	0.972697924	9.426291035	6.625064132	-0.068009582	high
GSM1672577	3.287671233	0	5.080398262	4.267816301	692.6464897	4.434748075	2.064333261	31.92875029	1.3345183	2.587430443	3.040968889	2.172990666	4.82858591	0.050550892	high
GSM1672579	3.287671233	0	4.988873128	2.796120487	695.9161926	3.980796102	0	89.06704419	3.990703536	9.169124749	2.891780469	7.306420886	4.932065953	0.113058415	high
GSM1672592	3.287671233	0	3.590599147	2.831115378	705.0118574	4.06983692	8.913703253	0	3.189860521	3.685728413	0.666821986	5.789270099	6.753300483	-0.012524987	high
GSM1672594	3.287671233	0	4.901539969	4.093641552	672.0495387	2.317953431	0	38.86832008	2.275624957	9.623418003	4.140320431	3.034579663	2.020924332	0.091302865	high
GSM1672715	3.304109589	1	3.494324944	4.820816127	707.0897013	4.861891032	11.49352535	0	4.861672648	2.037722725	2.389415752	9.043861519	6.198706915	-0.177851392	low
GSM1672661	3.304931507	1	2.683323817	5.85627763	709.7075049	4.022813109	7.015119697	21.68778586	4.693207274	6.261547148	1.064881648	6.224139176	6.71417523	-0.338977586	low
GSM1672663	3.36739726	1	6.052276654	4.874978775	672.3703665	1.737705882	17.51777191	18.26071761	2.374835279	0.250572	12.29178457	0.566239121	5.356221818	0.361452778	high
GSM1672488	3.369863014	0	2.467543994	3.750860705	692.2386675	4.603635669	6.460442997	0	2.641705683	1.880124235	0	7.395075915	5.563653442	-0.217476031	low
GSM1672522	3.369863014	0	1.430857398	7.095724772	700.0535187	5.272219298	9.038862013	26.45861815	4.319567769	7.287438295	0	8.257327668	8.647701988	-0.563217445	low
GSM1672625	3.396986301	1	3.067232508	3.096886807	708.2916853	4.560363455	21.08821716	8.197485946	3.680839676	1.275289807	0.40372898	9.563699764	7.048870899	0.070672688	high
GSM1672476	3.452054795	1	4.198959242	3.522640382	716.0185273	4.213643162	20.54429744	37.98594085	3.958754215	0.259125707	3.069942872	8.625762378	8.299152548	0.166596249	high
GSM1672490	3.452054795	0	2.597805749	4.935114176	687.9775963	3.415593507	7.768667503	46.22783373	3.953664148	6.79273538	13.01716511	6.409807394	5.721660572	-0.194034097	low
GSM1672505	3.452054795	0	4.337159618	2.895812956	710.6808284	4.123770506	14.03622533	36.20810664	3.006149408	4.427046273	0.582385477	5.73657735	7.435535155	0.17669356	high
GSM1672652	3.45369863	1	3.266971616	4.152849788	682.6510347	3.577951745	3.521651489	24.7106687	3.401740195	27.19927887	0.40372898	3.117126176	4.619084694	-0.088317968	high
GSM1672415	3.455342466	1	2.071759425	4.896734096	708.1066581	4.935961401	12.72030679	0	4.941404314	1.502090019	0	8.012378866	5.478031206	-0.291298051	low
GSM1672646	3.466849315	1	3.853515998	6.764927196	698.7006123	4.202707432	12.32253707	37.51232448	3.90442494	3.81692927	0.419950646	5.21520757	4.711307595	-0.135101093	low
GSM1672691	3.493150685	1	3.527075225	5.606964787	710.8652863	3.824636763	10.20133085	50.1639561	3.823539642	2.337783098	0	7.446080748	6.397171717	-0.142741509	low
GSM1672433	3.534246575	0	3.52597258	4.457616889	672.9278241	4.137150032	0.578733263	0	0.890471091	4.643169589	3.480951633	2.304330346	5.370982228	-0.168832849	low
GSM1672510	3.534246575	0	3.083170651	4.107369629	711.0730089	4.190699693	18.61145296	11.19920745	3.87584933	16.3974102	0.468568587	7.961890336	8.391318255	-0.011840103	high
GSM1672521	3.534246575	0	3.414096797	7.248412342	694.6330574	5.601136161	9.317910658	55.69402661	4.928962906	1.23601082	0	9.107448769	5.771750216	-0.326720537	low
GSM1672523	3.534246575	0	4.446934818	5.748979579	717.4624376	5.023099248	18.09358658	2.869086032	4.691035043	1.3697209	0	10.68220439	6.951650896	-0.062978391	high
GSM1672301	3.6	1	1.821220626	5.273127018	712.4839281	3.613448162	8.348122849	55.89824858	4.756767556	0	0	9.142033661	8.816110038	-0.379318762	low
GSM1672428	3.616438356	0	3.815684144	4.195314301	721.8656699	4.302124747	7.642389944	36.18842734	2.815640775	3.737390973	0	5.626353988	7.416961781	-0.066176119	high
GSM1672501	3.616438356	0	1.608304582	4.302939031	721.4163799	3.019199355	0	30.05397348	2.586868868	1.116231497	0	7.762935245	8.001799783	-0.42253375	low
GSM1672557	3.616438356	1	4.423546339	4.556066278	711.8643987	2.832853074	0	0	1.621764629	0	2.123627691	5.902916454	4.531013687	-0.111025808	low
GSM1672620	3.650958904	1	3.522131484	3.572161543	681.3080775	4.285123352	7.287244626	69.04810976	2.954452251	0	1.311440704	5.573226849	5.324633526	0.009257184	high
GSM1672608	3.69369863	1	2.635354462	2.639199873	683.3500594	4.19869638	14.83532293	0	3.629351915	1.913998742	4.6411387	5.019238103	5.306710475	0.01727241	high
GSM1672639	3.718356164	1	2.522833333	5.967527932	704.8432143	4.131051934	15.86949671	26.74285176	4.099852405	3.450943387	0	6.870454415	6.749320172	-0.215102185	low
GSM1672723	3.723287671	1	4.682633954	4.410962385	681.4319587	3.835866835	15.18024408	105.2490032	3.286233243	18.60435643	4.393348047	3.843483359	3.95223258	0.308502955	high
GSM1672400	3.725753425	1	3.412223795	4.522418325	705.8784857	4.245898128	31.51153552	39.18024353	4.565062239	0	3.754273015	9.814491732	8.243826434	0.178235293	high
GSM1672317	3.764383562	1	4.300960684	5.254951572	689.4035088	3.923053067	7.441862648	2.472492822	3.554799455	0	0	7.058822057	5.89763884	-0.134436073	low
GSM1672506	3.780821918	0	2.299267679	4.409855641	709.5152509	4.321497186	2.622430551	0	4.370283508	5.375989616	7.131228592	9.816569357	6.853261584	-0.396559894	low
GSM1672424	3.863013699	0	3.803245191	4.5946012	706.2239144	5.10985317	16.09228443	56.69011054	4.285705417	2.626384349	0	8.64134581	7.333392191	0.003820162	high
GSM1672518	3.863013699	1	5.222484609	4.838488903	666.813486	4.010596753	10.13577107	0	3.241896233	0.285218576	0	6.13819201	4.997360428	0.051739661	high
GSM1672375	3.885205479	0	3.078452353	4.336571877	688.54582	3.475236006	12.69110797	0	3.157110703	0	1.305378968	4.85435855	6.629677819	-0.093262246	high
GSM1672708	3.928767123	1	3.721616621	6.099492337	683.7396808	3.945536965	12.81465273	49.03447504	5.728679492	0	1.093080054	9.740091645	4.821175837	-0.149060404	low
GSM1672655	3.936986301	1	3.570352994	5.595323302	711.4624669	4.864484718	31.96583211	0	4.71281509	1.689082986	0	7.660753808	9.160888879	0.066016016	high
GSM1672421	3.945205479	1	3.528442206	4.44032291	693.5114474	4.024493526	35.00751736	77.2607407	2.936468031	23.84399955	0	8.30327918	5.412751559	0.434687044	high
GSM1672470	3.945205479	1	4.465229118	5.020884448	716.0185199	4.995754491	20.4286127	0	4.93928903	1.571393837	1.690803955	10.72264585	8.975926844	-0.012974001	high
GSM1672496	3.945205479	0	3.016777927	5.57648921	718.3956174	4.094598335	6.23881075	42.6195621	3.049186014	4.514193509	1.416120072	3.767259083	7.760359482	-0.246476279	low
GSM1672519	3.945205479	1	2.96463412	4.690227552	688.254073	4.032975729	9.75810304	70.49154598	4.045115102	0	0.276868879	8.371959467	7.509188919	-0.151544596	low
GSM1672573	3.945205479	0	3.559811617	3.224038642	669.8996243	3.878445004	3.674101608	41.80826472	3.485322191	6.746487459	4.464334519	3.064200097	5.067508384	-0.023182731	high
GSM1672294	4.010958904	1	4.311069016	5.254421332	710.0901569	4.342306276	26.53762113	40.81870929	4.659831228	3.606672658	1.8401421	10.82839524	6.97767226	0.155547987	high
GSM1672574	4.02739726	0	3.767454087	3.857475184	722.8719844	4.062394208	10.41698394	29.70673423	3.44031492	0	1.754349508	7.293441064	7.272950349	-0.034905868	high
GSM1672462	4.109589041	0	3.01413457	7.376549879	695.0623869	3.540667185	1.437980062	28.48095218	3.356112566	5.755755907	15.48079641	3.205647413	7.727459954	-0.445705591	low
GSM1672474	4.109589041	0	4.26606783	5.506168218	721.8656699	3.926889688	0	26.88355218	3.66513405	4.255677534	1.482089036	4.580680434	7.327808317	-0.245974134	low
GSM1672492	4.109589041	0	3.30425001	3.81583209	684.1678075	3.924477447	0.448191429	0	2.168308884	1.412616418	4.467003907	6.56334068	5.188667449	-0.201447176	low
GSM1672503	4.109589041	0	4.184066048	4.407019387	673.2652835	3.69717451	0	0	2.422501087	0	0.180047949	1.501272299	4.847566	-0.130884832	low
GSM1672290	4.126027397	1	3.926744696	4.065263897	701.2742381	5.394368834	3.708564285	7.40316642	5.469666597	5.089669015	2.315241842	9.160831578	5.481092169	-0.202683176	low
GSM1672394	4.144931507	0	3.70535869	5.519514855	715.5020796	4.342788374	5.478825265	27.26608848	3.906696976	3.015166571	2.996859818	9.045191994	6.494635326	-0.242072101	low
GSM1672491	4.191780822	1	3.606788376	4.345586711	708.2916853	3.726295842	0.860285449	14.25401991	2.604179891	6.737689941	0	0	6.646819213	-0.164593487	low
GSM1672383	4.258356164	0	4.415754097	4.870044598	704.5202582	4.318499415	21.5838176	33.46737503	6.614700799	4.498828329	4.872904897	11.89084121	6.32921198	0.072267729	high
GSM1672425	4.273972603	1	3.587463231	4.168783422	703.7223344	3.410116877	6.312862405	0	3.891177262	2.274580145	0.731259474	5.650890818	6.969828145	-0.154151781	low
GSM1672484	4.273972603	1	3.518198501	6.44257607	713.5391228	4.207185682	8.464267023	0	3.187549344	0	1.635429125	9.658188278	9.055898902	-0.343586396	low
GSM1672322	4.282191781	0	1.918060042	5.169987045	709.7075049	4.851497882	16.36336393	10.53425727	5.006918626	0	0	8.465397999	7.017199992	-0.284002517	low
GSM1672674	4.290410959	1	3.068987979	3.409924745	698.1118713	4.056864985	21.81268536	66.32161703	4.242328298	8.901127569	0	7.08727212	5.230535917	0.189529601	high
GSM1672710	4.298630137	0	4.64935468	6.018865656	708.4580514	4.320749496	7.437108669	0	3.619950652	2.785796184	0	6.389048516	8.857770912	-0.201506482	low
GSM1672586	4.356164384	0	3.159852595	3.993936431	712.4839281	1.417989196	0	42.88775586	1.140861888	10.09257662	0.778983341	7.233788146	8.556582728	-0.163311179	low
GSM1672361	4.37260274	0	3.9248952	4.098481313	712.2825167	4.700151632	13.89951176	5.430509023	4.124843833	0	1.348807859	9.285121729	8.116822941	-0.059877485	high
GSM1672672	4.388219178	0	4.02366104	5.121455364	716.5921464	3.486787068	13.438374	32.30059336	3.120193528	2.564060132	0	3.999017322	3.135608491	0.061495101	high
GSM1672373	4.405479452	0	3.465225572	4.943290596	713.99783	4.895933266	19.20448979	89.21267475	5.998210684	0	0	10.09261055	6.838888826	-0.001452103	high
GSM1672365	4.41369863	0	2.239360477	4.970389859	720.1707997	3.954352604	25.41732734	45.26987023	3.102082791	2.879902196	1.354835371	8.277761374	3.336229736	0.066722231	high
GSM1672465	4.438356164	0	2.574555208	5.361301498	716.8753845	3.816487734	11.27089811	72.82470786	3.557550851	4.82654755	0	8.575505937	9.041364093	-0.213407244	low
GSM1672359	4.454794521	1	2.822753985	3.432040735	725.38042	3.699627949	0	63.71456959	3.38498857	3.745147214	0	8.396315094	6.529992099	-0.204775861	low
GSM1672380	4.514794521	1	5.52500588	5.435125888	689.1077326	4.771177773	25.31403102	48.92389764	4.414091159	24.8466489	1.067901821	8.444840181	5.990997793	0.324684504	high
GSM1672511	4.520547945	0	3.429254968	4.899390961	706.7274429	3.970480964	21.28009119	11.58091831	4.20071147	0	0.306783992	6.701158977	7.699049131	-0.005138714	high
GSM1672546	4.520547945	0	0.979875378	6.782973859	693.7936288	4.166923511	3.76915367	0	3.024879524	7.701261951	3.081967952	5.263593652	5.029965511	-0.580398862	low
GSM1672367	4.58630137	0	2.682820574	5.165311568	721.8656699	4.683166891	22.49248414	0	4.241497566	0.662856599	0.514726756	10.01809405	9.515096334	-0.153446818	low
GSM1672507	4.602739726	0	2.67559675	3.990850918	697.9644138	4.268174549	12.51046779	0	3.327712105	0	6.208493005	8.387825872	6.757810372	-0.151059321	low
GSM1672572	4.602739726	1	4.818168428	5.883267371	716.5921464	4.275000176	11.88366524	73.81905461	3.817170698	3.501122762	4.708301188	9.651066764	8.115117699	-0.0218945	high
GSM1672392	4.629041096	0	3.709755382	4.381931183	696.0538517	4.312360119	19.37418959	0	4.542164764	4.386238387	3.160590842	5.830452754	6.493531685	0.035808781	high
GSM1672616	4.668493151	1	2.339219347	3.156221561	674.9280041	3.580737394	8.646053519	10.68536952	4.072933366	1.422257116	1.629662562	0.632368173	3.991246197	-0.085407155	high
GSM1672493	4.684931507	1	2.134509786	4.212730265	704.8432143	4.358414476	12.06419537	66.19519302	3.885592082	13.95043548	3.420090441	9.171597003	5.835272086	-0.1222536	low
GSM1672520	4.684931507	0	4.047252526	5.306935478	687.8358065	3.561698917	1.526796196	0	0.575958362	0	2.800762464	5.399540349	6.945433645	-0.198954623	low
GSM1672571	4.684931507	1	3.49534425	4.532885276	707.2511175	3.753047006	0	43.63448112	3.453434417	3.094384867	0	6.773925509	7.769360197	-0.250196012	low
GSM1672656	4.836164384	0	2.942026681	3.660772791	688.1119614	5.105984994	36.57992424	71.19521691	5.672681218	27.43937695	0.737791774	9.691013269	7.353346705	0.343232309	high
GSM1672382	4.839452055	0	3.344286086	4.649215156	715.2627025	3.660358899	5.65471514	0	3.408371372	2.362438497	0	9.362785698	8.292282857	-0.260762863	low
GSM1672308	4.849315068	1	2.979629885	5.622698259	705.0118574	4.009409916	22.46995226	0	3.146155611	0	0.685926933	7.491148091	6.919621994	-0.066050512	high
GSM1672545	4.849315068	0	2.391393071	6.382474659	699.9096746	3.455526975	0	42.04627355	1.341581967	2.711525222	1.051885493	8.269210096	7.871856919	-0.450632936	low
GSM1672376	4.858356164	1	2.124907581	5.810151667	712.4839281	4.664670993	29.38333223	87.07774287	3.781734946	26.21238226	0	8.220300263	7.140636244	0.074024073	high
GSM1672461	4.931506849	0	0.758588738	3.716914397	707.0897013	3.990921907	0.271173584	0	3.493748884	2.828691702	1.357859822	4.168819134	5.78296245	-0.471384033	low
GSM1672371	4.997260274	0	3.595166792	5.129390079	714.5115305	4.370480943	7.174245928	36.62557416	3.554002873	1.277316487	2.31821068	6.351412966	7.837819856	-0.189054981	low
GSM1672298	5.030136986	1	0.710961289	4.329154561	706.5451382	4.52868087	9.281265405	42.45336676	4.594858017	0	1.715617713	7.052846092	7.60259384	-0.404729708	low
GSM1672629	5.030958904	1	3.138617053	4.830437111	694.9160432	4.099865472	16.0397559	91.45806584	4.130903576	10.48983636	4.472466742	7.707692751	6.394877584	0.023330025	high
GSM1672393	5.034246575	0	3.585057071	4.946597043	688.6894166	3.73413738	9.972738208	0	4.155738447	1.013182697	0	6.309646987	5.907345588	-0.149133562	low
GSM1672451	5.095890411	0	3.608502178	4.92294585	694.6330574	3.906276943	23.44995599	70.64025694	3.526178737	4.204086086	1.901315577	3.63417936	3.778073944	0.22395564	high
GSM1672479	5.095890411	1	4.318188131	6.302606327	711.8643987	4.97720267	30.12239067	62.97654899	4.76367173	9.018741036	0	8.376613646	6.330991364	0.191593479	high
GSM1672516	5.095890411	0	3.221567623	8.199482989	663.3324694	3.229189111	0	47.48577052	3.275985593	2.382146562	28.45401386	5.203677618	5.0879374	-0.442998611	low
GSM1672312	5.095890411	0	4.494881735	4.515153963	706.2239144	5.178363638	27.6898282	68.41499539	2.766414287	0	0.530828642	8.448776996	7.251919732	0.304046133	high
GSM1672589	5.095890411	0	3.184539247	2.942033336	662.4783148	3.244334868	0	35.3628348	3.141407034	6.707894191	12.02520511	7.590556382	4.445683779	-0.104173887	high
GSM1672313	5.120547945	1	4.000538606	4.62579245	677.1781045	3.652638323	7.164543556	0	2.800525174	4.450223567	0.129915644	4.590524953	3.612012985	-0.047884214	high
GSM1672350	5.128767123	0	3.508983077	3.383816849	702.9525756	5.00050289	23.84279199	0	5.017957868	3.799679634	0.300397139	8.798706692	6.147479737	0.118368685	high
GSM1672481	5.178082192	0	4.106538955	5.013976034	706.2239144	4.147249541	7.855722903	65.54767093	4.653003375	1.661263122	0	8.215603887	6.088806687	-0.086424701	high
GSM1672587	5.178082192	0	3.595166792	2.609458852	697.6780126	3.030784865	0	62.05762517	1.305556189	12.90680707	4.027226501	7.57352333	6.476182697	0.006700117	high
GSM1672334	5.243835616	0	3.213046694	4.077647491	720.9858501	4.465223663	19.36551431	57.81858418	5.004825651	2.847256903	0	9.960734712	9.170533561	-0.006940057	high
GSM1672525	5.260273973	0	4.201356854	4.926144662	710.8652863	5.557715811	27.98345791	0	5.060339869	1.168348155	0.862889395	9.627679206	8.163146223	0.094889411	high
GSM1672563	5.260273973	1	4.561261636	5.996132186	685.3613519	4.021860308	0	81.56273668	1.197175527	7.870924012	2.818511328	1.059820351	5.808507194	-0.078324753	high
GSM1672387	5.271780822	0	2.832391448	5.109600498	697.2512323	4.126621895	8.554220297	35.54953488	3.97645399	0	0.946855339	5.963098086	5.910334529	-0.216085352	low
GSM1672351	5.284931507	0	3.2893269	5.059620476	699.292645	4.522936018	15.06668506	38.04541023	5.053301643	5.131188016	2.526709567	7.495650854	5.648500375	-0.08356505	high
GSM1672283	5.326027397	1	3.5685644	4.158223943	695.7697523	5.0820747	22.13261602	48.35989532	4.480988067	0	1.617620371	8.369956309	8.214511092	0.077227028	high
GSM1672432	5.342465753	0	1.883836147	3.131384315	670.5980155	3.785793361	0	0	1.385519756	2.050317601	1.22078375	5.977649159	5.784750307	-0.289036437	low
GSM1672564	5.342465753	1	4.416638777	4.547315809	692.6464897	4.566398442	8.503195726	7.785515119	4.042954612	7.880503758	8.00993211	6.011367504	6.491207895	-0.055133132	high
GSM1672696	5.35890411	1	3.836988068	4.043327297	686.3126235	3.346508028	12.38590511	39.51105836	4.345975061	26.55454577	0	10.34822053	4.952782637	0.067975699	high
GSM1672427	5.424657534	0	4.301549082	5.022530118	713.5391228	4.696251899	9.91133265	49.8290891	4.312270245	0.398778683	2.830040175	7.853613042	8.123982841	-0.087998125	high
GSM1672441	5.424657534	0	3.303444395	4.956032972	695.2096959	3.652143078	2.706377158	55.031534	2.427512876	6.440550222	3.259225587	0	6.325498576	-0.144534005	low
GSM1672583	5.424657534	0	4.477297103	4.241004063	685.6333489	1.647328338	0	72.52626164	2.063872485	5.902834963	8.169564938	9.546277001	5.580970656	-0.006245228	high
GSM1672419	5.432876712	1	4.297949457	4.103181338	704.6876885	5.149051221	12.20032203	30.27797793	4.425396548	1.140406386	5.335260877	9.208949579	7.471374903	-0.017845432	high
GSM1672295	5.473972603	0	1.734831768	2.749039601	680.6359307	4.333881838	0.593607787	38.64423122	3.994779993	0	0	5.056809116	1.993011314	-0.222096516	low
GSM1672662	5.481369863	0	2.87834997	6.211921705	707.4169886	4.408734959	11.00194158	48.58124522	3.236915756	3.796560883	2.630631753	9.88189665	6.949390655	-0.254564121	low
GSM1672396	5.485479452	0	3.638568501	4.156044823	716.2955732	4.822976105	11.17988564	0	4.575840226	0	0	11.08777572	7.035192948	-0.148473677	low
GSM1672354	5.580821918	1	0	4.622470142	688.3909302	4.406641515	6.695664067	14.15604177	4.420344837	0	2.486300422	6.809759954	6.260634119	-0.541418984	low
GSM1672448	5.589041096	1	2.667723306	5.584153896	706.0589838	4.337139942	14.69742637	0	3.846359817	1.983901421	6.218901052	2.752365164	6.534423611	-0.195583523	low
GSM1672482	5.589041096	0	3.396461948	4.468748528	715.0145145	5.125863197	16.97834573	55.031534	4.970255856	3.945752969	3.192311215	10.78273216	9.951449873	-0.080571072	high
GSM1672565	5.589041096	0	2.999120641	5.643651045	673.9160715	3.976004927	11.80625718	76.68996224	0.869908276	5.125361946	5.63922461	3.967329191	5.323709941	-0.032448218	high
GSM1672420	5.638356164	1	0.710961716	5.557820724	706.2239169	4.587261177	7.974789711	0	4.027306422	0	2.291191254	7.710312743	6.198705856	-0.533362904	low
GSM1672434	5.671232877	0	6.053423106	5.258585075	672.8104125	4.194489858	4.98416021	0	3.016358897	6.160929348	1.286714641	4.511091155	6.876133016	0.016790849	high
GSM1672386	5.672054795	1	3.814381697	4.030456516	698.5601094	5.242051376	9.645471161	0	3.876888478	1.559664998	4.884070126	5.709287729	6.651415953	-0.09363531	high
GSM1672391	5.675342466	0	3.528106284	4.586979945	709.8921857	4.778234807	17.28080662	62.7120322	4.835642071	2.753191526	0.826322201	11.37719861	5.989786117	0.002525125	high
GSM1672284	5.687671233	0	0	2.521338378	706.5451431	4.681577546	15.10886837	46.42315968	5.562348483	0	4.772028979	11.4032573	7.866360742	-0.30516844	low
GSM1672287	5.687671233	0	0	4.760136891	692.7852849	5.093556515	15.80075476	19.54347395	4.805814003	0	9.857837389	8.983565704	6.722027819	-0.435515457	low
GSM1672711	5.704109589	0	2.853003013	4.231851381	699.7666721	4.050595085	10.91158481	42.13660322	3.506114949	0	0	8.894830995	6.500907653	-0.125701224	low
GSM1672429	5.753424658	0	3.684351796	6.761509339	713.7815689	5.515505965	23.91701789	27.01098924	4.369133791	0	7.931694228	6.134898093	9.177477393	-0.091552176	high
GSM1672321	5.794520548	1	3.902139246	5.961963057	708.8063758	4.750867435	13.12190061	0	4.399929578	0	0.488717334	8.576847581	6.82610904	-0.190541518	low
GSM1672631	5.802739726	1	3.522486211	5.931495033	687.1267087	4.347303438	11.76443061	22.65032681	3.369006033	0	0	3.298425672	5.601117936	-0.138701518	low
GSM1672533	5.835616438	1	4.158486167	2.806623883	705.7129859	4.580133844	5.726043161	57.59423267	4.230090415	4.839280077	1.84312805	9.787142537	7.683903189	-0.000463307	high
GSM1672562	5.835616438	1	4.483168263	6.424423661	707.4169886	2.972793769	0.661863696	5.556332718	0.958017711	1.461551341	4.455706065	2.848551522	8.22505182	-0.239055527	low
GSM1672314	5.901369863	0	4.602580927	4.057059151	708.8063758	5.179779252	18.82422652	0	4.985080848	15.24477283	0.243030963	9.568609612	8.237609183	0.082455915	high
GSM1672423	5.917808219	0	3.71145102	5.700948302	703.4064071	4.281093891	20.7917446	60.21833301	4.96316577	14.78370569	1.239615342	8.163444817	8.506927339	0.007904967	high
GSM1672665	5.970410959	1	3.551722344	5.414628187	707.7676642	4.440868963	25.02761847	63.82215851	4.00571258	0	0	8.352099156	6.005313356	0.108402237	high
GSM1672397	5.983561644	0	1.262028692	3.647137241	705.0118574	5.006570309	15.93085641	64.76599568	4.18181599	3.427827045	2.89177833	10.00770344	6.979392331	-0.170773798	low
GSM1672291	6	0	3.657617985	5.793430604	711.6730356	4.217366709	14.75401742	29.90771071	4.257427265	0	0.80560022	12.52252123	9.142726458	-0.189327556	low
GSM1672695	6.016438356	1	2.092083576	3.735025263	705.3568901	4.684768332	2.121547908	28.15884202	3.463496155	5.443215452	1.482089036	9.495403726	7.048870899	-0.335233782	low
GSM1672395	6.029589041	0	3.35882669	3.657541878	701.2742381	4.946183626	13.77380278	0	4.34796236	2.436800888	0	7.19588948	5.198123601	-0.039165691	high
GSM1672638	6.032876712	0	3.345434675	5.549116141	673.6946872	4.688505904	10.81652357	27.95161844	3.619151232	2.256380661	16.00794066	5.056128985	4.727790194	-0.133083474	low
GSM1672406	6.048493151	0	4.828480087	4.816512649	702.4991154	5.334082953	20.69338199	4.765502561	5.686252773	0	0	10.0026943	7.961497596	0.04368067	high
GSM1672698	6.057534247	1	3.047441517	3.864986916	703.4064071	4.751801828	28.26007638	31.81684655	4.449671726	0	0.149811996	8.785168618	6.900883392	0.145994134	high
GSM1672543	6.082191781	0	4.676809699	4.157602686	694.2130338	4.223018647	12.20495313	25.46664268	3.349186865	5.802273036	4.801994999	5.491253732	6.570951811	0.093968385	high
GSM1672558	6.082191781	1	5.44547864	0.433518884	690.5264479	3.931722937	0	0	3.406306774	4.593183231	3.846221456	6.666668411	7.660114527	0.174906196	high
GSM1672570	6.082191781	0	4.638216037	6.094912031	710.0901569	4.100349322	0	35.97810835	3.696471917	1.983901421	1.62653972	8.631270444	7.386731328	-0.2714577	low
GSM1672623	6.096986301	1	2.689608469	5.330684863	700.8187236	3.980796102	8.704561204	1.564530505	3.685152828	0.173050224	0.878935669	4.360372716	4.602686828	-0.246097078	low
GSM1672430	6.164383562	0	3.457590393	3.606849959	721.4163923	4.050595085	5.201555694	0.399193353	3.166742887	4.554457899	3.040968889	6.465061803	9.492822267	-0.182081966	low
GSM1672603	6.164383562	0	4.166088224	3.870009844	698.1118713	4.733582917	18.346481	37.46007773	4.283114394	9.987433079	0.16311188	9.698837254	8.019215287	0.105442914	high
GSM1672641	6.224383562	1	3.973272704	6.714854646	713.99783	4.830217212	15.85476891	25.50405023	5.054877979	0	0.263663108	9.284404365	8.419729077	-0.204277557	low
GSM1672581	6.246575342	0	4.316115329	3.391568398	684.4421557	4.151997765	2.627098327	0	2.486579965	5.415603843	0.80560022	6.9483815	5.221448352	-0.044897917	high
GSM1672664	6.256438356	0	3.918859498	3.08391028	667.0762514	3.739252875	13.6195369	0	4.796501783	3.040406101	24.58288354	6.98474615	2.612558731	0.121715342	high
GSM1672339	6.271232877	0	3.516038085	3.954468679	706.5451382	4.381715573	27.88104195	67.83476562	4.201897391	13.29664073	0	7.28186395	6.183618167	0.282397394	high
GSM1672643	6.378082192	1	2.970981811	5.241103019	703.7223344	3.970243421	12.40578672	14.34406818	3.995099957	6.441957215	2.362747538	8.689744303	6.296526401	-0.1840435	low
GSM1672636	6.38630137	0	3.536648582	3.334824418	688.1119614	4.133181053	26.31943698	82.31265115	4.514824978	0	0	7.277904795	6.537317227	0.287120969	high
GSM1672403	6.401917808	0	4.797183972	6.247559946	703.5748027	5.243030473	17.17985793	32.45251229	5.946960693	3.685728413	0.406937379	11.33407982	6.930997338	-0.067420711	high
GSM1672495	6.410958904	1	3.12396565	4.331916605	702.1903753	3.68074199	15.15789928	44.90618216	1.232744842	2.587430443	1.451264876	5.347583084	7.569733712	0.028285417	high
GSM1672694	6.452054795	1	3.809964705	3.808947279	701.1277953	5.179546969	9.332381681	0	3.595331048	5.205392945	0.423484163	6.751342193	6.706847984	-0.079771098	high
GSM1672669	6.480821918	0	3.855068463	4.086363971	702.1903654	4.45577893	32.43834128	0.178425015	5.002944029	3.757921901	1.690801816	9.55340348	7.031568513	0.233235007	high
GSM1672552	6.493150685	1	3.183724016	1.979740409	708.1066581	4.68662397	6.695665901	0	3.401740195	2.469222687	1.966766919	6.146696126	8.588151956	-0.077388004	high
GSM1672343	6.534246575	1	2.947983317	6.111589662	691.1190993	3.787481054	19.32424713	11.27875009	2.874798863	2.265447387	0	5.356868357	5.320134228	-0.086141349	high
GSM1672686	6.537534247	1	3.919485613	4.878175699	710.0901569	4.781516578	15.33980957	12.526669	4.678057426	0	0	8.825579299	6.98451865	-0.07434856	high
GSM1672475	6.575342466	0	2.05888668	3.864986916	683.4793013	4.771899167	3.614300884	39.09141467	3.406736328	1.902021521	10.95477194	4.455000235	7.475295902	-0.286433441	low
GSM1672688	6.649315068	1	0.876061088	4.850390976	677.5522673	3.494879297	11.26109945	0	3.585324105	1.241821651	3.983502438	4.833624494	3.444363291	-0.322771126	low
GSM1672602	6.657534247	0	4.119767496	4.160061277	664.4950522	4.399589127	4.634058658	40.63217806	3.668825865	4.528166933	12.73632324	6.960358253	2.586768263	-0.015520005	high
GSM1672307	6.673972603	1	0	4.98045271	688.254073	3.977426677	17.97782756	22.62468181	0.560298724	1.025606905	0	8.951723675	6.283056045	-0.303364514	low
GSM1672657	6.701917808	0	4.011691139	5.517435816	670.4019648	4.210309675	0.324279855	0	3.329891186	1.138582882	0	2.56263602	4.94040533	-0.251169889	low
GSM1672344	6.764383562	0	3.1120777	3.610824871	687.7016395	3.911651018	8.476179481	61.30131352	4.363131777	0	0	6.343842169	5.653353432	-0.05775378	high
GSM1672286	6.821917808	0	3.79940089	6.035441318	664.3447733	3.847348825	0	41.27328421	3.909720488	2.454883546	2.777178591	1.513159692	4.629739812	-0.251451675	low
GSM1672401	6.9	0	4.566448985	5.187865647	713.3256089	4.877033283	29.28352069	0	3.868881554	0	8.62564529	9.030670956	6.794239012	0.195746601	high
GSM1672595	6.904109589	0	4.100402818	3.012427972	713.7815689	3.578208572	7.27992658	36.8332855	3.162856354	4.303505148	2.315241842	4.54553456	6.354917716	0.069081599	high
GSM1672330	6.912328767	1	3.710090877	4.38623655	707.0897013	5.024991701	13.40393883	0	5.093043698	0	0	8.812939791	7.23255199	-0.123790945	low
GSM1672645	6.940273973	0	2.09083562	5.196329092	697.1785678	4.016613332	10.61031608	0	4.421210599	1.876177542	0.440232006	7.816486348	6.834264547	-0.336147179	low
GSM1672517	6.98630137	0	3.217087591	6.144436968	706.8947248	3.930998037	2.68139676	15.44719699	3.512800921	0	2.999700321	6.812988341	6.606238679	-0.370665662	low
GSM1672549	6.98630137	0	4.473151711	3.623350844	691.8089049	4.527986298	23.55890409	0	3.548892747	7.745568527	4.892460303	6.016598304	5.2774214	0.2719463	high
GSM1672561	6.98630137	0	4.821602656	8.244116992	686.0520905	3.390798608	8.88785166	106.7210522	1.350546826	17.47808723	11.76354091	3.957915836	3.833855919	0.010388581	high
GSM1672647	7.039726027	1	3.215866347	5.48597076	705.0118574	4.364335512	25.28825279	34.26859826	4.699875634	3.020306923	0	9.494701255	7.918529723	-0.005792012	high
GSM1672325	7.134246575	0	3.612332589	4.307463443	703.5748027	4.83440708	9.225921537	61.44925532	3.808628544	0	0	6.333245535	4.118520833	-0.024939855	high
GSM1672541	7.150684932	0	5.038666548	5.325958401	673.3704936	1.019875534	0	47.21613223	2.323147907	9.460470906	5.822308698	4.576989361	7.149664497	-0.038205824	high
GSM1672504	7.232876712	0	3.242623665	5.641651315	692.5080163	3.410116877	0	37.16967206	4.457818574	5.100325592	0.04250174	5.360231777	4.648798279	-0.31067519	low
GSM1672542	7.232876712	0	3.245469815	4.047539948	682.514264	4.5331337	9.288454147	74.64466591	4.584946965	9.658402866	1.004914102	8.305984809	6.220213942	-0.060942059	high
GSM1672531	7.397260274	0	2.952448604	7.407104577	716.2955831	4.288787908	11.1969886	0	3.96419272	4.772836468	2.111429785	9.327134193	7.017783588	-0.395246934	low
GSM1672560	7.397260274	0	4.023028515	6.087253009	691.1190993	1.982457249	0	28.94244955	4.143113084	0	22.01136448	7.501474162	4.978200282	-0.261668835	low
GSM1672413	7.403013699	0	2.411384932	4.5946012	692.2386675	4.605782319	22.17912872	44.83518098	4.303922808	0.53496243	0	7.425396337	6.8321886	-0.030858769	high
GSM1672447	7.479452055	0	4.223921555	4.597358145	674.8057168	3.855797806	0	0	2.793707106	4.716592291	13.75999935	0	5.943191691	-0.141943061	low
GSM1672472	7.479452055	0	3.781922036	5.082640971	687.2735227	3.784608628	4.673372521	65.82993473	4.981479053	1.75743137	1.180888804	6.726182324	7.63865601	-0.187147261	low
GSM1672431	7.561643836	0	2.102484985	3.704153139	699.292645	3.19192734	7.969831231	41.51416333	0.768479733	3.927081101	0	5.704665819	8.339703426	-0.143150181	low
GSM1672412	7.578082192	0	3.926744696	4.346763134	705.5361507	4.925174684	28.1805316	0	4.409272131	0	8.972006948	9.232905568	6.31135036	0.167870233	high
GSM1672648	7.604383562	0	3.480392291	5.556790268	703.5748027	3.926889688	28.8171374	95.29871828	3.175160774	8.582583265	0.679356132	6.637777752	7.902093727	0.214780975	high
GSM1672309	7.610958904	1	3.740520474	3.92856661	664.4211007	4.041712216	10.5114491	87.4695654	3.394901579	21.6004461	1.904203136	6.24587357	4.911388671	0.122267098	high
GSM1672456	7.643835616	0	3.888742958	3.998627014	664.580141	4.252460793	8.24119501	59.64104857	4.177313013	17.67690046	0.059655981	7.032377634	5.738230021	0.01559476	high
GSM1672637	7.739178082	0	3.763490119	5.264929826	706.8947248	3.951741387	2.850399602	14.8757094	2.08174643	3.055370009	8.631570134	3.47969538	6.953351902	-0.20197115	low
GSM1672538	7.808219178	1	3.754977738	3.008630563	691.2546523	4.374143133	5.821627111	61.5697324	3.438658349	5.138649652	4.339040117	7.307649341	5.723465376	0.020808478	high
GSM1672569	7.808219178	0	4.669787813	4.229515531	711.0730089	1.31157533	13.99812197	0	3.610429037	4.657981115	4.727543027	6.429667705	9.020535775	0.080746688	high
GSM1672349	7.808219178	0	2.474502841	3.492595342	665.2484269	3.659733925	2.161292784	57.74146159	2.929631079	1.233831758	10.56952876	5.35887648	2.732277343	-0.123278873	low
GSM1672418	7.890410959	1	4.377682909	3.121136597	669.2055247	3.991388227	14.40329228	73.59856767	4.77631862	22.52053338	8.109721878	8.073650197	4.735295379	0.254211287	high
GSM1672528	7.890410959	0	3.460483769	5.153811706	698.4147804	3.846111148	12.49560243	27.95773422	3.760885435	2.777003746	4.952490307	9.412993736	7.674836807	-0.136414993	low
GSM1672624	7.890410959	1	2.776801873	4.53069105	682.9276598	3.952697694	7.622728427	35.27329305	3.918132504	0.553837474	7.942649841	3.924776346	4.756230672	-0.156716561	low
GSM1672360	7.898630137	1	4.639640287	4.659587691	713.5391228	4.845362093	7.778434068	0	4.552488736	5.506865391	5.462433263	5.125142387	7.068179327	-0.087886522	high
GSM1672554	7.97260274	0	4.232639079	7.026213869	704.5202582	1.452791392	43.01079921	24.00347088	1.739509371	0	5.835715528	8.636676737	3.104113404	0.445261504	high
GSM1672604	7.97260274	0	4.291912687	3.399099013	708.9849929	3.849033537	0	62.37534548	1.34536576	6.07919675	4.694175677	9.728499886	7.161001711	-0.030622191	high
GSM1672721	8.021917808	0	3.549589708	3.909224561	678.5656602	3.559132404	0	0	4.097987417	2.981378414	0.917470681	3.255557583	2.965613824	-0.166423548	low
GSM1672529	8.054794521	0	5.810062186	5.410487104	685.3613519	4.221355849	0	0	1.429764788	8.882008714	0	6.387109896	4.247021974	-0.032037423	high
GSM1672458	8.219178082	0	2.181474792	4.636210305	706.8947248	4.597892571	20.43149132	18.38492794	3.858939191	2.857593478	11.02453109	5.369644388	7.180727448	-0.091493333	high
GSM1672345	8.317808219	0	2.80580081	5.177893436	693.071686	4.512156313	8.78715975	55.30573097	3.619151232	0	3.005424105	6.0856755	4.860648705	-0.177348753	low
GSM1672326	8.498630137	0	3.210529414	4.7082119	703.889245	4.5905305	12.34205186	0	3.866186813	0	0.572850115	9.26000654	5.894803053	-0.161319618	low
GSM1672630	8.586575342	0	3.884917889	5.230180984	680.6359307	4.804483713	11.00194158	0	3.774422744	6.926674033	0	7.328606797	5.353800586	-0.118008995	low
GSM1672553	8.630136986	0	4.521074908	2.502468597	714.2603479	3.631625875	9.09854352	39.43464865	3.098551447	5.089669015	9.310719782	8.936820375	7.604851962	0.136182009	high
GSM1672601	8.630136986	0	3.198898214	4.392360368	699.7666721	5.066411784	1.770492627	0	4.326215581	7.344393588	2.383623522	8.43883567	8.168067066	-0.341568033	low
GSM1672705	8.663013699	1	4.41308937	4.338316684	708.6303821	4.831390901	28.15806392	5.490766322	5.332819915	1.536162622	0	8.316404709	8.449057129	0.176235624	high
GSM1672281	8.679452055	0	3.865230538	5.660190829	705.3568901	5.625357626	21.54778677	44.90194802	5.553465816	0	1.027236432	11.59260145	7.185737259	-0.04528306	high
GSM1672340	8.704109589	0	3.197272025	4.509617412	676.3425615	4.277333529	19.91799009	68.89686619	4.301026499	15.49905258	0.478651516	7.565617432	3.925436548	0.127449198	high
GSM1672619	8.711506849	1	2.05888668	5.695355102	720.1707997	4.018520686	7.902739973	18.1091176	1.106267631	3.653387884	0.449942761	8.955124328	4.235930484	-0.291673176	low
GSM1672526	8.794520548	0	5.538973792	5.833359105	707.5904578	3.876254527	0	0	2.220317198	4.283629463	5.370322263	7.325372453	4.395596253	-0.11401096	low
GSM1672364	8.835616438	0	3.408502367	3.193946394	689.8256164	4.470802848	7.885591168	23.41590593	3.514733425	3.331252446	3.099361753	6.557378367	5.570830288	-0.040543412	high
GSM1672535	9.04109589	0	4.508587875	4.5218405	686.1807087	4.731713254	3.616776915	9.260955995	4.408048049	8.433030542	32.44358545	10.32369114	4.428802938	-0.11112977	low
GSM1672536	9.04109589	0	3.104907298	2.06537189	703.5748027	3.419289005	7.556902696	70.74968435	0.747843532	6.458693833	2.439419721	7.627454711	5.059162228	0.139573161	high
GSM1672319	9.082191781	0	4.123435502	5.065874588	703.4064071	5.184493292	17.40349852	26.83460719	4.818768136	0	1.391928743	7.888681968	6.79136446	-0.015939586	high
GSM1672468	9.452054795	0	3.823118454	6.028992709	686.9864038	3.679504314	5.861298623	17.69277568	1.552346171	4.366499845	0	2.087606966	4.257340279	-0.13095808	low
GSM1672328	9.517808219	1	3.383837084	3.002699354	706.3950325	5.04415903	17.36216715	24.28361479	3.802641208	0.043662712	2.377856959	6.44029909	4.813715348	0.111582922	high
GSM1672327	9.665753425	0	3.518198929	4.889879499	701.7166502	4.453178583	17.26490041	45.04078369	4.134580225	2.98310033	0.601759074	6.186418982	5.899946319	0.012848419	high
GSM1672707	9.904109589	1	3.37562387	4.732663741	696.8144285	3.880793258	24.44932778	62.9609969	4.75622352	13.52676795	3.414362379	8.756138954	6.042445275	0.147615984	high
GSM1672719	9.961643836	0	4.470198288	4.162300823	695.6311551	4.485307853	14.03900399	59.30336756	3.910715605	4.798355365	0.869130801	8.283822976	5.400001006	0.125689745	high
GSM1672713	10.0109589	0	3.641330457	4.602898473	687.1267087	4.342666535	9.77991962	10.6054892	3.065262485	0	0.482214978	6.030517898	5.35681071	-0.089406963	high
GSM1672692	10.06027397	1	2.066541091	1.539055897	670.7935513	5.376204269	12.35192847	26.03098268	3.812703924	0	5.995699142	7.65745989	5.439143205	-0.015006718	high
GSM1672615	10.13424658	0	2.766319262	3.07097152	651.3304985	5.257781786	7.439520506	36.09282609	4.863017083	0	6.520289509	8.984188743	4.910111327	-0.134100765	low
GSM1672300	10.58630137	1	2.807717618	4.865276593	716.0185273	0.76509741	0	61.95337554	3.365640053	0	9.348424888	3.119526491	6.796531027	-0.230697466	low
GSM1672703	10.66849315	0	2.432014661	4.292647693	697.9644138	4.563605781	10.81172741	0	4.262006565	0	0.12308817	9.582167545	5.755907348	-0.241317471	low
GSM1672709	10.68493151	1	3.857318629	4.617049534	696.3623542	4.596724141	23.80306546	0	5.00060252	1.712057105	0.28720848	8.026341402	4.771440164	0.097614329	high
GSM1672336	10.75068493	0	3.766087533	5.145903427	680.6359307	3.671556714	14.69035593	0	4.272265956	4.109401023	2.377856959	7.210489948	5.791168797	-0.066876448	high
GSM1672299	10.86575342	0	4.198959242	5.765194573	702.6570171	3.906527634	30.6170649	78.00322244	4.177313013	5.033114994	0	5.884868169	3.413921006	0.32677481	high
GSM1672335	10.89041096	1	4.236273963	5.126840849	710.2773868	3.884238065	8.062049613	15.2179491	4.659019087	1.99539102	0.992183602	9.097753184	5.838832971	-0.136788291	low
GSM1672320	10.98082192	0	4.065676964	2.981487869	701.4277097	3.911163661	3.366514418	8.202663722	2.766414287	3.042041668	0	4.834299661	6.650293247	-0.036852366	high
GSM1672697	11.98356164	0	4.721705108	4.098481313	681.9776256	4.255725909	26.4689067	0	3.354833689	5.295374486	1.945792544	4.792878712	4.841143273	0.327669606	high
GSM1672331	12.6	0	4.083001961	4.749280946	692.0992288	4.606486182	14.23023608	0	4.67570711	0	0	8.053926408	5.64010338	-0.052475258	high
GSM1672332	12.64931507	0	3.132327058	4.409313694	694.4874809	4.704784152	17.73829453	78.92649859	4.968704961	0	3.469422786	7.507967672	6.387940107	0.016281175	high
GSM1672338	12.96164384	0	4.21458219	5.707077785	726.3954463	3.706039849	38.21825864	0	4.294678103	3.739011301	2.909125075	11.22042602	7.459302634	0.258424805	high
GSM1672337	13.11780822	0	4.114949833	4.976681738	704.0496713	4.908647498	9.204343389	48.87750402	5.002672989	0	0	10.15531413	7.50415157	-0.139309887	low
GSM1672370	13.14246575	0	1.330080725	5.543054637	693.9319537	3.426857063	6.413948646	33.17781357	3.347542036	18.89149634	0.588922055	4.414822883	5.888403628	-0.359403006	low
GSM1672333	13.36438356	0	3.175100516	3.7483719	718.0778586	2.929014914	8.549570861	38.39537907	4.471863715	3.362820906	1.85254791	10.91042049	7.146897979	-0.120390356	low
GSM1672722	14.45753425	0	2.335696651	4.398012106	676.1190736	4.567326699	4.957180647	44.21056492	5.545523472	2.147610427	1.351776697	7.477227753	4.232977554	-0.279220845	low
GSM1672473	16.76712329	1	3.925824756	4.313625027	693.7936288	4.759572366	52.12244497	0	4.032915379	0.68614056	0	9.070319594	7.257562919	0.546019533	high
