# Supplementary material for: Identification of an immune prognostic 11-gene signature for lung adenocarcinoma
Source: PeerJ. 2021 Jan 20;9:e10749. doi: 10.7717/peerj.10749 (PMC7825366; doi:10.7717/peerj.10749)
Supplement: Supplemental Information 10 — Clinical features including sample ID, age, gender, AJCC stage, and TNM stage. [file peerj-09-10749-s010.txt]

Id	age	gender	stage	T	M	N
TCGA-L4-A4E5	48	0	1	1	0	0
TCGA-49-4486	72	1	1	1	0	0
TCGA-NJ-A4YF	50	0	1	1	0	0
TCGA-50-5942	67	0	1	1	0	0
TCGA-50-5944	69	0	1	1	0	0
TCGA-MP-A4TA	75	0	1	1	0	0
TCGA-50-7109	60	1	1	1	0	0
TCGA-49-4514	79	0	1	1	0	0
TCGA-44-2655	65	0	1	1	0	0
TCGA-50-5935	86	0	1	1	0	0
TCGA-64-1681	61	0	1	1	0	0
TCGA-78-7162	75	1	1	1	0	0
TCGA-67-3771	77	0	1	1	0	0
TCGA-67-3770	70	0	1	1	0	0
TCGA-78-8655	77	0	1	1	0	0
TCGA-73-4662	65	0	1	1	0	0
TCGA-05-4389	70	1	1	1	0	0
TCGA-55-6980	56	1	1	1	0	0
TCGA-44-3919	71	0	1	1	0	0
TCGA-49-4487	72	0	1	1	0	0
TCGA-83-5908	59	0	1	1	0	0
TCGA-86-8076	42	1	1	1	0	0
TCGA-44-6145	62	0	1	1	0	0
TCGA-44-A47G	73	0	1	1	0	0
TCGA-35-4123	38	1	1	1	0	0
TCGA-35-4122	69	1	1	1	0	0
TCGA-44-3918	60	0	1	1	0	0
TCGA-L4-A4E6	67	1	1	1	0	0
TCGA-91-6835	81	0	1	1	0	0
TCGA-MP-A4TJ	62	0	1	1	0	0
TCGA-44-2661	69	0	1	1	0	0
TCGA-55-6987	77	1	1	1	0	0
TCGA-38-7271	72	0	1	1	0	0
TCGA-97-8179	72	1	1	1	0	0
TCGA-99-8032	61	1	1	1	0	0
TCGA-95-7947	67	1	1	1	0	0
TCGA-55-8090	80	1	1	1	0	0
TCGA-MN-A4N5	63	1	1	1	0	0
TCGA-97-A4M1	52	0	1	1	0	0
TCGA-86-A456	78	0	1	1	0	0
TCGA-67-6216	57	0	1	1	0	0
TCGA-69-8255	71	1	1	1	0	0
TCGA-50-8460	74	1	1	1	0	0
TCGA-91-6828	70	1	1	1	0	0
TCGA-50-8457	63	0	1	1	0	0
TCGA-64-1676	58	1	1	1	0	0
TCGA-MP-A4TH	70	0	1	1	0	0
TCGA-97-A4M6	45	0	1	1	0	0
TCGA-97-A4M2	66	1	1	1	0	0
TCGA-99-AA5R	70	0	1	1	0	0
TCGA-55-8089	56	1	1	1	0	0
TCGA-99-8028	50	0	1	1	0	0
TCGA-69-7980	70	0	1	1	0	0
TCGA-97-A4M3	69	0	1	1	0	0
TCGA-69-7764	75	1	1	1	0	0
TCGA-4B-A93V	52	0	1	1	0	0
TCGA-MN-A4N4	57	1	1	1	0	0
TCGA-69-7763	69	1	1	1	0	0
TCGA-91-6840	59	0	1	1	0	0
TCGA-73-7498	58	0	1	1	0	0
TCGA-44-6148	60	1	1	1	0	0
TCGA-86-8669	64	1	1	1	0	0
TCGA-55-A57B	80	0	1	1	0	0
TCGA-55-8203	69	0	1	1	0	0
TCGA-86-8668	61	0	1	1	0	0
TCGA-97-A4M5	83	1	1	1	0	0
TCGA-86-7953	69	0	1	1	0	0
TCGA-55-8085	64	1	1	1	0	0
TCGA-44-A4SS	73	1	1	1	0	0
TCGA-55-7281	70	0	1	1	0	0
TCGA-97-A4M7	74	1	1	1	0	0
TCGA-55-8206	56	1	1	1	0	0
TCGA-44-3398	77	0	1	1	0	0
TCGA-S2-AA1A	68	0	1	1	0	0
TCGA-55-7995	73	0	1	1	0	0
TCGA-NJ-A4YQ	69	0	1	1	0	0
TCGA-44-7672	52	0	1	1	0	0
TCGA-55-8208	73	0	1	1	0	0
TCGA-55-1592	65	1	1	2	0	0
TCGA-50-5049	70	1	1	2	0	0
TCGA-62-A46O	65	0	1	2	0	0
TCGA-55-6972	72	1	1	2	0	0
TCGA-50-5931	75	0	1	2	0	0
TCGA-78-7155	68	1	1	2	0	0
TCGA-MP-A5C7	76	0	1	2	0	0
TCGA-64-5774	60	1	1	2	0	0
TCGA-78-8662	53	0	1	2	0	0
TCGA-38-4630	75	0	1	2	0	0
TCGA-78-7633	67	1	1	2	0	0
TCGA-78-7163	60	1	1	2	0	0
TCGA-05-4420	41	1	1	2	0	0
TCGA-62-A46P	65	1	1	2	0	0
TCGA-78-7153	65	0	1	2	0	0
TCGA-05-4390	58	0	1	2	0	0
TCGA-62-A470	84	1	1	2	0	0
TCGA-44-2666	43	1	1	2	0	0
TCGA-71-6725	48	0	1	2	0	0
TCGA-62-A46V	78	0	1	2	0	0
TCGA-78-7537	72	1	1	2	0	0
TCGA-38-4631	72	0	1	2	0	0
TCGA-71-8520	60	0	1	2	0	0
TCGA-78-7542	56	1	1	2	0	0
TCGA-78-7540	66	0	1	2	0	0
TCGA-86-8673	61	1	1	2	0	0
TCGA-62-A46S	73	1	1	2	0	0
TCGA-05-4426	71	1	1	2	0	0
TCGA-78-7143	62	0	1	2	0	0
TCGA-55-6986	74	0	1	2	0	0
TCGA-05-4405	74	0	1	2	0	0
TCGA-86-8075	66	0	1	2	0	0
TCGA-78-7152	65	1	1	2	0	0
TCGA-05-4249	67	1	1	2	0	0
TCGA-NJ-A4YG	65	1	1	2	0	0
TCGA-67-3774	73	0	1	2	0	0
TCGA-MP-A4SV	67	1	1	2	0	0
TCGA-49-4501	67	0	1	2	0	0
TCGA-67-3772	82	0	1	2	0	0
TCGA-78-7535	45	1	1	2	0	0
TCGA-62-A46R	54	0	1	2	0	0
TCGA-50-6597	79	0	1	2	0	0
TCGA-05-4430	59	0	1	2	0	0
TCGA-05-4403	76	1	1	2	0	0
TCGA-50-5939	85	1	1	2	0	0
TCGA-64-5781	55	0	1	2	0	0
TCGA-50-6592	71	0	1	2	0	0
TCGA-05-4422	68	1	1	2	0	0
TCGA-05-4433	82	1	1	2	0	0
TCGA-67-3773	84	0	1	2	0	0
TCGA-55-6969	52	1	1	2	0	0
TCGA-05-4417	51	0	1	2	0	0
TCGA-05-4382	68	1	1	2	0	0
TCGA-44-2662	65	1	1	2	0	0
TCGA-86-7954	68	0	1	2	0	0
TCGA-50-6590	72	0	1	2	0	0
TCGA-44-2668	51	1	1	2	0	0
TCGA-64-5778	60	1	1	2	0	0
TCGA-73-4658	80	0	1	2	0	0
TCGA-44-2656	59	1	1	2	0	0
TCGA-50-5066	72	1	1	2	0	0
TCGA-86-7955	62	1	1	2	0	0
TCGA-44-5644	51	0	1	2	0	0
TCGA-86-8358	44	1	1	2	0	0
TCGA-44-7671	64	1	1	2	0	0
TCGA-69-7973	42	0	1	2	0	0
TCGA-95-7948	42	0	1	2	0	0
TCGA-55-8616	58	0	1	2	0	0
TCGA-44-8117	54	0	1	2	0	0
TCGA-86-8073	58	1	1	2	0	0
TCGA-44-8120	58	1	1	2	0	0
TCGA-NJ-A4YP	52	1	1	2	0	0
TCGA-73-4677	74	1	1	2	0	0
TCGA-44-4112	60	0	1	2	0	0
TCGA-67-6215	52	0	1	2	0	0
TCGA-44-A47B	79	1	1	2	0	0
TCGA-55-7576	54	1	1	2	0	0
TCGA-05-5715	69	0	1	2	0	0
TCGA-38-4625	66	0	1	2	0	0
TCGA-97-8175	55	0	1	2	0	0
TCGA-86-A4P7	63	0	1	2	0	0
TCGA-97-A4M0	60	0	1	2	0	0
TCGA-97-8172	75	0	1	2	0	0
TCGA-86-8585	57	1	1	2	0	0
TCGA-44-7661	69	0	1	2	0	0
TCGA-73-7499	81	0	1	2	0	0
TCGA-97-8177	59	0	1	2	0	0
TCGA-38-A44F	80	1	1	2	0	0
TCGA-55-7574	64	0	1	2	0	0
TCGA-97-A4LX	81	1	1	2	0	0
TCGA-64-1678	70	0	2	2	0	0
TCGA-86-7713	70	1	2	2	0	0
TCGA-86-A4D0	48	1	2	2	0	0
TCGA-55-7910	50	0	2	2	0	0
TCGA-MP-A4TF	58	0	2	2	0	0
TCGA-55-A48Y	69	1	2	2	0	0
TCGA-69-8254	85	1	2	2	0	0
TCGA-97-8174	67	1	2	2	0	0
TCGA-78-7539	75	0	2	2	0	0
TCGA-86-8280	54	0	2	2	0	0
TCGA-38-4626	57	0	2	2	0	0
TCGA-55-8205	76	0	2	2	0	0
TCGA-78-7161	69	0	2	3	0	0
TCGA-69-7760	73	1	2	3	0	0
TCGA-44-6146	64	1	2	3	0	0
TCGA-73-A9RS	41	1	2	3	0	0
TCGA-62-8395	80	0	2	3	0	0
TCGA-44-8119	73	1	2	3	0	0
TCGA-69-A59K	60	0	2	3	0	0
TCGA-62-A472	70	1	2	3	0	0
TCGA-62-8397	70	0	2	3	0	0
TCGA-86-A4JF	56	1	2	3	0	0
TCGA-05-4424	70	1	2	3	0	0
TCGA-67-4679	69	1	2	3	0	0
TCGA-38-4629	68	1	2	3	0	0
TCGA-50-8459	68	1	2	3	0	0
TCGA-78-8648	58	0	2	3	0	0
TCGA-64-5775	71	1	3	4	0	0
TCGA-86-8056	63	0	3	4	0	0
TCGA-99-7458	74	0	3	4	0	0
TCGA-78-7149	71	1	3	4	0	0
TCGA-53-7813	51	0	3	4	0	0
TCGA-55-6968	61	1	4	1	1	0
TCGA-73-4666	52	0	4	1	1	0
TCGA-50-6591	63	0	4	2	1	0
TCGA-78-7167	77	1	4	2	1	0
TCGA-53-7624	40	0	4	2	1	0
TCGA-73-4670	69	0	4	2	1	0
TCGA-MP-A4T7	75	0	4	2	1	0
TCGA-86-7701	66	1	4	2	1	0
TCGA-05-4425	70	0	4	2	1	0
TCGA-93-A4JN	71	1	4	2	1	0
TCGA-55-8094	51	1	4	2	1	0
TCGA-78-8640	59	1	2	1	0	1
TCGA-53-7626	76	0	2	1	0	1
TCGA-50-5055	79	0	2	1	0	1
TCGA-44-2659	65	0	2	1	0	1
TCGA-55-5899	58	1	2	1	0	1
TCGA-44-7670	47	0	2	1	0	1
TCGA-05-5428	57	1	2	1	0	1
TCGA-55-A48X	63	0	2	1	0	1
TCGA-38-4627	64	0	2	1	0	1
TCGA-86-6851	73	0	2	1	0	1
TCGA-78-7150	59	1	2	2	0	1
TCGA-50-5932	75	1	2	2	0	1
TCGA-55-1596	55	1	2	2	0	1
TCGA-49-4510	51	0	2	2	0	1
TCGA-78-7166	84	1	2	2	0	1
TCGA-73-4668	66	0	2	2	0	1
TCGA-55-6984	71	0	2	2	0	1
TCGA-55-6975	61	1	2	2	0	1
TCGA-78-7147	67	0	2	2	0	1
TCGA-78-7148	71	1	2	2	0	1
TCGA-MP-A4SY	61	1	2	2	0	1
TCGA-05-4397	65	1	2	2	0	1
TCGA-38-4628	65	0	2	2	0	1
TCGA-86-8278	63	0	2	2	0	1
TCGA-05-4432	66	1	2	2	0	1
TCGA-05-4427	65	0	2	2	0	1
TCGA-55-6982	79	0	2	2	0	1
TCGA-MP-A4SW	53	1	2	2	0	1
TCGA-55-6983	81	1	2	2	0	1
TCGA-44-2665	55	0	2	2	0	1
TCGA-49-4506	68	0	2	2	0	1
TCGA-64-5815	74	1	2	2	0	1
TCGA-49-4505	61	0	2	2	0	1
TCGA-78-8660	69	1	2	2	0	1
TCGA-05-5423	65	1	2	2	0	1
TCGA-MP-A4T4	68	0	2	2	0	1
TCGA-55-6979	59	0	2	2	0	1
TCGA-50-5045	57	0	2	2	0	1
TCGA-86-8674	50	1	2	2	0	1
TCGA-49-6742	70	1	2	2	0	1
TCGA-MN-A4N1	60	1	2	2	0	1
TCGA-L9-A7SV	69	1	2	2	0	1
TCGA-86-8279	46	1	2	2	0	1
TCGA-73-4676	45	1	2	2	0	1
TCGA-86-6562	52	1	2	2	0	1
TCGA-95-7562	71	1	2	2	0	1
TCGA-95-8494	67	1	2	2	0	1
TCGA-86-8055	79	1	2	2	0	1
TCGA-86-7711	70	1	2	2	0	1
TCGA-67-6217	73	0	2	2	0	1
TCGA-95-A4VN	62	0	2	2	0	1
TCGA-L9-A743	56	1	2	2	0	1
TCGA-MP-A4TI	72	1	2	2	0	1
TCGA-86-8054	61	1	2	2	0	1
TCGA-62-A471	64	1	2	2	0	1
TCGA-95-7567	61	1	2	2	0	1
TCGA-05-5425	68	1	2	2	0	1
TCGA-86-8671	72	0	2	2	0	1
TCGA-73-4675	59	1	3	3	0	1
TCGA-97-8176	63	1	3	3	0	1
TCGA-05-4250	79	0	3	3	0	1
TCGA-49-4507	73	0	3	3	0	1
TCGA-NJ-A7XG	49	1	3	4	0	1
TCGA-05-4396	76	1	3	4	0	1
TCGA-50-5044	72	0	3	4	0	1
TCGA-38-4632	42	1	4	2	1	1
TCGA-78-7156	62	1	4	4	1	1
TCGA-78-7145	52	0	4	4	1	1
TCGA-05-4434	67	0	4	4	1	1
TCGA-55-8512	41	1	4	1	1	1
TCGA-55-8620	60	1	4	1	1	1
TCGA-55-6981	53	0	3	1	0	2
TCGA-64-1679	58	0	3	1	0	2
TCGA-44-6774	56	0	3	1	0	2
TCGA-50-6593	49	0	3	1	0	2
TCGA-MP-A4TC	77	1	3	1	0	2
TCGA-86-7714	61	0	3	1	0	2
TCGA-78-7220	53	0	3	2	0	2
TCGA-MP-A4T8	68	1	3	2	0	2
TCGA-50-5051	42	0	3	2	0	2
TCGA-50-5072	74	1	3	2	0	2
TCGA-62-8399	62	1	3	2	0	2
TCGA-78-7146	71	0	3	2	0	2
TCGA-55-1594	68	1	3	2	0	2
TCGA-50-5936	58	1	3	2	0	2
TCGA-78-7536	69	1	3	2	0	2
TCGA-62-8398	55	1	3	2	0	2
TCGA-73-4659	66	1	3	2	0	2
TCGA-64-5779	61	1	3	2	0	2
TCGA-MP-A4TD	71	1	3	2	0	2
TCGA-05-4384	66	1	3	2	0	2
TCGA-64-1677	77	0	3	2	0	2
TCGA-35-5375	61	1	3	2	0	2
TCGA-50-6595	74	0	3	2	0	2
TCGA-50-5930	47	1	3	2	0	2
TCGA-62-8402	73	0	3	2	0	2
TCGA-62-A46Y	70	0	3	2	0	2
TCGA-44-3396	74	0	3	2	0	2
TCGA-05-5420	67	1	3	2	0	2
TCGA-97-7554	83	0	3	2	0	2
TCGA-49-6745	82	1	3	2	0	2
TCGA-50-5941	55	0	3	2	0	2
TCGA-38-6178	70	0	3	2	0	2
TCGA-44-5643	53	1	3	2	0	2
TCGA-95-A4VK	74	0	3	2	0	2
TCGA-95-A4VP	66	0	3	2	0	2
TCGA-78-7154	72	1	3	3	0	2
TCGA-05-5429	60	1	3	3	0	2
TCGA-99-8025	72	0	3	3	0	2
TCGA-50-6594	79	0	3	3	0	2
TCGA-49-4490	45	0	3	3	0	2
TCGA-49-4494	77	1	3	3	0	2
TCGA-86-8359	52	1	3	3	0	2
TCGA-05-4418	69	1	3	3	0	2
TCGA-05-4415	57	1	3	4	0	2
TCGA-78-7158	59	0	3	4	0	2
TCGA-62-8394	65	0	3	4	0	2
TCGA-50-5933	72	1	3	4	0	2
TCGA-64-1680	63	1	4	2	1	2
TCGA-78-7160	61	1	4	4	1	2
TCGA-97-8171	81	1	4	2	1	2
TCGA-L9-A5IP	40	0	4	3	1	2
TCGA-05-4398	47	0	3	4	0	3
