# Supplementary material for: Identification of an immune prognostic 11-gene signature for lung adenocarcinoma
Source: PeerJ. 2021 Jan 20;9:e10749. doi: 10.7717/peerj.10749 (PMC7825366; doi:10.7717/peerj.10749)
Supplement: Supplemental Information 11 — Clinical features including sample ID, age, gender, and TN stage. [file peerj-09-10749-s011.txt]

ID	gender	age	N	T
GSM1672281	0	74	0	1
GSM1672282	0	74	0	1
GSM1672284	0	82	0	1
GSM1672286	0	60	0	1
GSM1672287	0	54	0	1
GSM1672288	0	63	0	1
GSM1672289	0	63	0	1
GSM1672291	0	52	0	1
GSM1672292	0	62	0	1
GSM1672293	1	60	0	1
GSM1672298	0	75	0	1
GSM1672300	0	75	0	1
GSM1672308	1	59	0	1
GSM1672314	1	65	0	1
GSM1672319	1	60	0	1
GSM1672320	1	42	0	1
GSM1672322	0	69	0	1
GSM1672325	0	62	0	1
GSM1672329	1	72	0	1
GSM1672330	1	65	0	1
GSM1672331	0	65	0	1
GSM1672333	0	62	0	1
GSM1672335	0	54	0	1
GSM1672336	0	57	0	1
GSM1672337	0	59	0	1
GSM1672338	0	48	0	1
GSM1672339	0	44	0	1
GSM1672340	0	40	0	1
GSM1672343	1	67	0	1
GSM1672344	0	62	0	1
GSM1672349	0	53	0	1
GSM1672352	0	85	0	1
GSM1672355	1	81	0	1
GSM1672358	0	57	0	1
GSM1672359	0	76	0	1
GSM1672361	0	62	0	1
GSM1672363	1	73	0	1
GSM1672366	1	70	0	1
GSM1672367	1	78	0	1
GSM1672371	1	72	0	1
GSM1672372	0	81	0	1
GSM1672380	1	62	0	1
GSM1672382	1	68	0	1
GSM1672384	1	63	0	1
GSM1672387	0	77	0	1
GSM1672391	0	70	0	1
GSM1672392	0	75	0	1
GSM1672393	0	49	0	1
GSM1672394	0	51	0	1
GSM1672395	1	66	0	1
GSM1672397	0	78	0	1
GSM1672400	1	73	0	1
GSM1672401	0	72	0	1
GSM1672406	0	55	0	1
GSM1672410	1	43	0	1
GSM1672412	0	69	0	1
GSM1672415	1	62	0	1
GSM1672416	1	70	0	1
GSM1672424	0	70	0	1
GSM1672429	0	65	0	1
GSM1672431	1	65	0	1
GSM1672432	1	62	0	1
GSM1672434	0	82	0	1
GSM1672441	1	73	0	1
GSM1672446	0	50	0	1
GSM1672451	1	76	0	1
GSM1672461	0	57	0	1
GSM1672466	1	58	0	1
GSM1672470	0	61	0	1
GSM1672472	0	46	0	1
GSM1672475	1	54	0	1
GSM1672481	0	70	0	1
GSM1672482	1	76	0	1
GSM1672483	0	81	0	1
GSM1672485	0	53	0	1
GSM1672500	0	51	0	1
GSM1672501	0	63	0	1
GSM1672502	0	80	0	1
GSM1672504	0	58	0	1
GSM1672506	0	67	0	1
GSM1672507	0	71	0	1
GSM1672508	0	61	0	1
GSM1672511	0	43	0	1
GSM1672519	0	64	0	1
GSM1672525	1	74	0	1
GSM1672530	1	59	0	1
GSM1672572	0	68	0	1
GSM1672575	1	68	0	1
GSM1672577	0	56	0	1
GSM1672579	0	51	0	1
GSM1672580	0	68	0	1
GSM1672582	0	62	0	1
GSM1672586	0	57	0	1
GSM1672587	0	55	0	1
GSM1672595	1	75	0	1
GSM1672619	0	77	0	1
GSM1672624	0	87	0	1
GSM1672629	1	81	0	1
GSM1672637	1	70	0	1
GSM1672647	0	73	0	1
GSM1672668	1	70	0	1
GSM1672687	1	62	0	1
GSM1672693	1	58	0	1
GSM1672698	1	69	0	1
GSM1672700	1	77	0	1
GSM1672707	1	62	0	1
GSM1672717	1	68	0	1
GSM1672321	1	56	1	1
GSM1672353	0	60	1	1
GSM1672360	0	60	1	1
GSM1672364	0	65	1	1
GSM1672369	1	78	1	1
GSM1672411	0	52	1	1
GSM1672427	1	57	1	1
GSM1672460	1	67	1	1
GSM1672514	0	79	1	1
GSM1672532	1	43	1	1
GSM1672538	0	70	1	1
GSM1672557	1	61	1	1
GSM1672563	1	61	1	1
GSM1672570	1	68	1	1
GSM1672597	0	59	1	1
GSM1672616	1	79	1	1
GSM1672625	0	62	1	1
GSM1672691	1	57	1	1
GSM1672694	1	72	1	1
GSM1672699	1	77	1	1
GSM1672710	0	46	1	1
GSM1672711	0	63	1	1
GSM1672712	1	60	1	1
GSM1672722	1	65	1	1
GSM1672305	1	63	2	1
GSM1672306	0	74	2	1
GSM1672311	0	78	2	1
GSM1672342	1	69	2	1
GSM1672347	1	77	2	1
GSM1672468	0	49	2	1
GSM1672491	0	48	2	1
GSM1672497	0	63	2	1
GSM1672696	1	64	2	1
GSM1672716	1	70	2	1
GSM1672283	0	74	0	2
GSM1672285	0	59	0	2
GSM1672294	0	66	0	2
GSM1672295	0	61	0	2
GSM1672297	0	48	0	2
GSM1672299	0	50	0	2
GSM1672301	0	72	0	2
GSM1672307	1	76	0	2
GSM1672312	1	75	0	2
GSM1672313	1	61	0	2
GSM1672316	1	73	0	2
GSM1672317	1	51	0	2
GSM1672318	0	63	0	2
GSM1672326	1	65	0	2
GSM1672327	0	73	0	2
GSM1672332	0	59	0	2
GSM1672334	1	63	0	2
GSM1672345	1	60	0	2
GSM1672350	1	51	0	2
GSM1672365	1	63	0	2
GSM1672370	1	66	0	2
GSM1672373	0	69	0	2
GSM1672375	0	76	0	2
GSM1672376	1	70	0	2
GSM1672378	0	48	0	2
GSM1672383	1	58	0	2
GSM1672386	0	57	0	2
GSM1672396	0	76	0	2
GSM1672403	0	64	0	2
GSM1672404	0	53	0	2
GSM1672407	1	67	0	2
GSM1672409	0	72	0	2
GSM1672413	0	33	0	2
GSM1672418	1	46	0	2
GSM1672420	1	60	0	2
GSM1672421	1	75	0	2
GSM1672423	1	62	0	2
GSM1672428	0	81	0	2
GSM1672435	1	68	0	2
GSM1672437	0	82	0	2
GSM1672443	1	62	0	2
GSM1672447	1	65	0	2
GSM1672448	1	74	0	2
GSM1672457	0	74	0	2
GSM1672459	0	66	0	2
GSM1672462	1	64	0	2
GSM1672463	0	59	0	2
GSM1672464	0	76	0	2
GSM1672465	0	82	0	2
GSM1672467	1	65	0	2
GSM1672473	0	74	0	2
GSM1672479	0	76	0	2
GSM1672484	0	61	0	2
GSM1672488	1	61	0	2
GSM1672492	0	65	0	2
GSM1672493	0	70	0	2
GSM1672494	0	79	0	2
GSM1672495	1	67	0	2
GSM1672496	1	77	0	2
GSM1672498	0	76	0	2
GSM1672505	0	62	0	2
GSM1672513	0	54	0	2
GSM1672515	1	61	0	2
GSM1672516	1	74	0	2
GSM1672518	0	68	0	2
GSM1672521	1	57	0	2
GSM1672522	0	57	0	2
GSM1672523	1	67	0	2
GSM1672526	1	59	0	2
GSM1672527	1	75	0	2
GSM1672528	0	60	0	2
GSM1672529	0	41	0	2
GSM1672531	0	60	0	2
GSM1672533	1	54	0	2
GSM1672535	1	47	0	2
GSM1672536	0	55	0	2
GSM1672537	0	66	0	2
GSM1672539	1	68	0	2
GSM1672540	0	61	0	2
GSM1672541	0	60	0	2
GSM1672542	1	35	0	2
GSM1672545	0	73	0	2
GSM1672546	0	38	0	2
GSM1672547	1	58	0	2
GSM1672548	1	65	0	2
GSM1672549	0	66	0	2
GSM1672552	1	53	0	2
GSM1672553	1	60	0	2
GSM1672554	0	40	0	2
GSM1672556	1	62	0	2
GSM1672560	0	51	0	2
GSM1672561	0	53	0	2
GSM1672564	0	52	0	2
GSM1672565	1	60	0	2
GSM1672574	0	68	0	2
GSM1672576	0	57	0	2
GSM1672578	1	56	0	2
GSM1672581	1	61	0	2
GSM1672583	1	73	0	2
GSM1672588	1	64	0	2
GSM1672589	0	40	0	2
GSM1672591	1	60	0	2
GSM1672592	0	58	0	2
GSM1672593	1	64	0	2
GSM1672594	1	62	0	2
GSM1672596	1	76	0	2
GSM1672600	0	70	0	2
GSM1672601	0	68	0	2
GSM1672603	1	75	0	2
GSM1672604	1	64	0	2
GSM1672606	1	69	0	2
GSM1672608	0	66	0	2
GSM1672615	1	40	0	2
GSM1672621	1	49	0	2
GSM1672623	1	66	0	2
GSM1672628	0	61	0	2
GSM1672631	0	67	0	2
GSM1672633	0	64	0	2
GSM1672636	0	66	0	2
GSM1672638	0	66	0	2
GSM1672639	1	70	0	2
GSM1672641	0	68	0	2
GSM1672642	1	76	0	2
GSM1672655	0	82	0	2
GSM1672656	1	70	0	2
GSM1672657	1	75	0	2
GSM1672658	0	63	0	2
GSM1672659	0	81	0	2
GSM1672661	0	60	0	2
GSM1672662	0	60	0	2
GSM1672663	0	71	0	2
GSM1672664	1	73	0	2
GSM1672665	1	77	0	2
GSM1672672	0	62	0	2
GSM1672674	1	82	0	2
GSM1672692	1	69	0	2
GSM1672695	1	47	0	2
GSM1672703	1	67	0	2
GSM1672705	1	78	0	2
GSM1672708	1	66	0	2
GSM1672713	1	77	0	2
GSM1672718	1	66	0	2
GSM1672721	1	81	0	2
GSM1672328	0	52	1	2
GSM1672351	0	63	1	2
GSM1672354	1	58	1	2
GSM1672356	0	52	1	2
GSM1672357	0	81	1	2
GSM1672362	1	68	1	2
GSM1672385	1	78	1	2
GSM1672426	0	56	1	2
GSM1672449	0	55	1	2
GSM1672454	1	70	1	2
GSM1672456	0	67	1	2
GSM1672458	0	59	1	2
GSM1672474	0	51	1	2
GSM1672478	0	63	1	2
GSM1672480	0	72	1	2
GSM1672486	0	72	1	2
GSM1672490	0	74	1	2
GSM1672499	1	72	1	2
GSM1672503	0	74	1	2
GSM1672510	0	72	1	2
GSM1672520	0	58	1	2
GSM1672534	0	52	1	2
GSM1672543	0	53	1	2
GSM1672551	1	76	1	2
GSM1672555	1	67	1	2
GSM1672558	1	63	1	2
GSM1672559	1	62	1	2
GSM1672562	0	56	1	2
GSM1672568	1	71	1	2
GSM1672569	1	53	1	2
GSM1672571	0	72	1	2
GSM1672573	1	65	1	2
GSM1672605	1	79	1	2
GSM1672607	1	77	1	2
GSM1672622	1	62	1	2
GSM1672630	0	72	1	2
GSM1672651	1	48	1	2
GSM1672669	1	58	1	2
GSM1672671	1	72	1	2
GSM1672681	0	71	1	2
GSM1672682	1	36	1	2
GSM1672701	1	70	1	2
GSM1672709	1	65	1	2
GSM1672723	1	61	1	2
GSM1672302	0	72	2	2
GSM1672304	1	58	2	2
GSM1672309	1	71	2	2
GSM1672323	0	58	2	2
GSM1672324	1	62	2	2
GSM1672341	1	64	2	2
GSM1672348	1	56	2	2
GSM1672430	0	73	2	2
GSM1672433	1	71	2	2
GSM1672436	0	48	2	2
GSM1672438	1	64	2	2
GSM1672442	0	52	2	2
GSM1672453	0	58	2	2
GSM1672469	0	71	2	2
GSM1672471	1	75	2	2
GSM1672476	0	50	2	2
GSM1672489	1	66	2	2
GSM1672509	0	38	2	2
GSM1672512	0	65	2	2
GSM1672613	0	74	2	2
GSM1672643	1	49	2	2
GSM1672644	1	61	2	2
GSM1672653	0	68	2	2
GSM1672686	0	51	2	2
GSM1672689	1	69	2	2
GSM1672714	1	44	2	2
GSM1672719	1	74	2	2
GSM1672720	1	62	2	2
GSM1672290	1	66	0	3
GSM1672310	0	45	0	3
GSM1672379	1	82	0	3
GSM1672517	0	80	0	3
GSM1672590	0	75	0	3
GSM1672602	1	69	0	3
GSM1672617	0	75	0	3
GSM1672626	1	82	0	3
GSM1672635	1	76	0	3
GSM1672646	1	60	0	3
GSM1672648	1	47	0	3
GSM1672660	0	75	0	3
GSM1672666	1	50	0	3
GSM1672684	0	68	0	3
GSM1672688	1	72	0	3
GSM1672697	1	59	0	3
GSM1672399	0	60	1	3
GSM1672414	1	59	1	3
GSM1672417	1	74	1	3
GSM1672422	1	64	1	3
GSM1672678	0	70	1	3
GSM1672690	1	68	1	3
GSM1672704	1	66	1	3
GSM1672303	1	71	2	3
GSM1672374	1	59	2	3
GSM1672425	1	67	2	3
GSM1672450	1	54	2	3
GSM1672680	1	75	2	3
GSM1672381	1	82	0	4
GSM1672388	0	86	0	4
GSM1672402	0	55	0	4
GSM1672405	0	77	0	4
GSM1672419	1	67	0	4
GSM1672620	0	66	0	4
GSM1672702	1	57	0	4
GSM1672652	1	79	1	4
GSM1672611	1	67	2	4
GSM1672654	0	68	2	4
GSM1672715	1	49	2	4
