# Supplementary material for: Identification of an immune prognostic 11-gene signature for lung adenocarcinoma
Source: PeerJ. 2021 Jan 20;9:e10749. doi: 10.7717/peerj.10749 (PMC7825366; doi:10.7717/peerj.10749)
Supplement: Supplemental Information 12 — Clinical information of TCGA-LUAD for nomogram including sample ID, age, gender, AJCC stage, and TNM stage. [file peerj-09-10749-s012.txt]

Id	age	gender	stage	T	N	M
TCGA-L4-A4E5	1	Female	Stage1/2	T1/2	N0	M0
TCGA-49-4486	2	Male	Stage1/2	T1/2	N0	M0
TCGA-NJ-A4YF	1	Female	Stage1/2	T1/2	N0	M0
TCGA-50-5942	2	Female	Stage1/2	T1/2	N0	M0
TCGA-50-5944	2	Female	Stage1/2	T1/2	N0	M0
TCGA-MP-A4TA	2	Female	Stage1/2	T1/2	N0	M0
TCGA-50-7109	1	Male	Stage1/2	T1/2	N0	M0
TCGA-49-4514	2	Female	Stage1/2	T1/2	N0	M0
TCGA-44-2655	1	Female	Stage1/2	T1/2	N0	M0
TCGA-50-5935	2	Female	Stage1/2	T1/2	N0	M0
TCGA-64-1681	1	Female	Stage1/2	T1/2	N0	M0
TCGA-78-7162	2	Male	Stage1/2	T1/2	N0	M0
TCGA-67-3771	2	Female	Stage1/2	T1/2	N0	M0
TCGA-67-3770	2	Female	Stage1/2	T1/2	N0	M0
TCGA-78-8655	2	Female	Stage1/2	T1/2	N0	M0
TCGA-73-4662	1	Female	Stage1/2	T1/2	N0	M0
TCGA-05-4389	2	Male	Stage1/2	T1/2	N0	M0
TCGA-55-6980	1	Male	Stage1/2	T1/2	N0	M0
TCGA-44-3919	2	Female	Stage1/2	T1/2	N0	M0
TCGA-49-4487	2	Female	Stage1/2	T1/2	N0	M0
TCGA-83-5908	1	Female	Stage1/2	T1/2	N0	M0
TCGA-86-8076	1	Male	Stage1/2	T1/2	N0	M0
TCGA-44-6145	1	Female	Stage1/2	T1/2	N0	M0
TCGA-44-A47G	2	Female	Stage1/2	T1/2	N0	M0
TCGA-35-4123	1	Male	Stage1/2	T1/2	N0	M0
TCGA-35-4122	2	Male	Stage1/2	T1/2	N0	M0
TCGA-44-3918	1	Female	Stage1/2	T1/2	N0	M0
TCGA-L4-A4E6	2	Male	Stage1/2	T1/2	N0	M0
TCGA-91-6835	2	Female	Stage1/2	T1/2	N0	M0
TCGA-MP-A4TJ	1	Female	Stage1/2	T1/2	N0	M0
TCGA-44-2661	2	Female	Stage1/2	T1/2	N0	M0
TCGA-55-6987	2	Male	Stage1/2	T1/2	N0	M0
TCGA-38-7271	2	Female	Stage1/2	T1/2	N0	M0
TCGA-97-8179	2	Male	Stage1/2	T1/2	N0	M0
TCGA-99-8032	1	Male	Stage1/2	T1/2	N0	M0
TCGA-95-7947	2	Male	Stage1/2	T1/2	N0	M0
TCGA-55-8090	2	Male	Stage1/2	T1/2	N0	M0
TCGA-MN-A4N5	1	Male	Stage1/2	T1/2	N0	M0
TCGA-97-A4M1	1	Female	Stage1/2	T1/2	N0	M0
TCGA-86-A456	2	Female	Stage1/2	T1/2	N0	M0
TCGA-67-6216	1	Female	Stage1/2	T1/2	N0	M0
TCGA-69-8255	2	Male	Stage1/2	T1/2	N0	M0
TCGA-50-8460	2	Male	Stage1/2	T1/2	N0	M0
TCGA-91-6828	2	Male	Stage1/2	T1/2	N0	M0
TCGA-50-8457	1	Female	Stage1/2	T1/2	N0	M0
TCGA-64-1676	1	Male	Stage1/2	T1/2	N0	M0
TCGA-MP-A4TH	2	Female	Stage1/2	T1/2	N0	M0
TCGA-97-A4M6	1	Female	Stage1/2	T1/2	N0	M0
TCGA-97-A4M2	2	Male	Stage1/2	T1/2	N0	M0
TCGA-99-AA5R	2	Female	Stage1/2	T1/2	N0	M0
TCGA-55-8089	1	Male	Stage1/2	T1/2	N0	M0
TCGA-99-8028	1	Female	Stage1/2	T1/2	N0	M0
TCGA-69-7980	2	Female	Stage1/2	T1/2	N0	M0
TCGA-97-A4M3	2	Female	Stage1/2	T1/2	N0	M0
TCGA-69-7764	2	Male	Stage1/2	T1/2	N0	M0
TCGA-4B-A93V	1	Female	Stage1/2	T1/2	N0	M0
TCGA-MN-A4N4	1	Male	Stage1/2	T1/2	N0	M0
TCGA-69-7763	2	Male	Stage1/2	T1/2	N0	M0
TCGA-91-6840	1	Female	Stage1/2	T1/2	N0	M0
TCGA-73-7498	1	Female	Stage1/2	T1/2	N0	M0
TCGA-44-6148	1	Male	Stage1/2	T1/2	N0	M0
TCGA-86-8669	1	Male	Stage1/2	T1/2	N0	M0
TCGA-55-A57B	2	Female	Stage1/2	T1/2	N0	M0
TCGA-55-8203	2	Female	Stage1/2	T1/2	N0	M0
TCGA-86-8668	1	Female	Stage1/2	T1/2	N0	M0
TCGA-97-A4M5	2	Male	Stage1/2	T1/2	N0	M0
TCGA-86-7953	2	Female	Stage1/2	T1/2	N0	M0
TCGA-55-8085	1	Male	Stage1/2	T1/2	N0	M0
TCGA-44-A4SS	2	Male	Stage1/2	T1/2	N0	M0
TCGA-55-7281	2	Female	Stage1/2	T1/2	N0	M0
TCGA-97-A4M7	2	Male	Stage1/2	T1/2	N0	M0
TCGA-55-8206	1	Male	Stage1/2	T1/2	N0	M0
TCGA-44-3398	2	Female	Stage1/2	T1/2	N0	M0
TCGA-S2-AA1A	2	Female	Stage1/2	T1/2	N0	M0
TCGA-55-7995	2	Female	Stage1/2	T1/2	N0	M0
TCGA-NJ-A4YQ	2	Female	Stage1/2	T1/2	N0	M0
TCGA-44-7672	1	Female	Stage1/2	T1/2	N0	M0
TCGA-55-8208	2	Female	Stage1/2	T1/2	N0	M0
TCGA-55-1592	1	Male	Stage1/2	T1/2	N0	M0
TCGA-50-5049	2	Male	Stage1/2	T1/2	N0	M0
TCGA-62-A46O	1	Female	Stage1/2	T1/2	N0	M0
TCGA-55-6972	2	Male	Stage1/2	T1/2	N0	M0
TCGA-50-5931	2	Female	Stage1/2	T1/2	N0	M0
TCGA-78-7155	2	Male	Stage1/2	T1/2	N0	M0
TCGA-MP-A5C7	2	Female	Stage1/2	T1/2	N0	M0
TCGA-64-5774	1	Male	Stage1/2	T1/2	N0	M0
TCGA-78-8662	1	Female	Stage1/2	T1/2	N0	M0
TCGA-38-4630	2	Female	Stage1/2	T1/2	N0	M0
TCGA-78-7633	2	Male	Stage1/2	T1/2	N0	M0
TCGA-78-7163	1	Male	Stage1/2	T1/2	N0	M0
TCGA-05-4420	1	Male	Stage1/2	T1/2	N0	M0
TCGA-62-A46P	1	Male	Stage1/2	T1/2	N0	M0
TCGA-78-7153	1	Female	Stage1/2	T1/2	N0	M0
TCGA-05-4390	1	Female	Stage1/2	T1/2	N0	M0
TCGA-62-A470	2	Male	Stage1/2	T1/2	N0	M0
TCGA-44-2666	1	Male	Stage1/2	T1/2	N0	M0
TCGA-71-6725	1	Female	Stage1/2	T1/2	N0	M0
TCGA-62-A46V	2	Female	Stage1/2	T1/2	N0	M0
TCGA-78-7537	2	Male	Stage1/2	T1/2	N0	M0
TCGA-38-4631	2	Female	Stage1/2	T1/2	N0	M0
TCGA-71-8520	1	Female	Stage1/2	T1/2	N0	M0
TCGA-78-7542	1	Male	Stage1/2	T1/2	N0	M0
TCGA-78-7540	2	Female	Stage1/2	T1/2	N0	M0
TCGA-86-8673	1	Male	Stage1/2	T1/2	N0	M0
TCGA-62-A46S	2	Male	Stage1/2	T1/2	N0	M0
TCGA-05-4426	2	Male	Stage1/2	T1/2	N0	M0
TCGA-78-7143	1	Female	Stage1/2	T1/2	N0	M0
TCGA-55-6986	2	Female	Stage1/2	T1/2	N0	M0
TCGA-05-4405	2	Female	Stage1/2	T1/2	N0	M0
TCGA-86-8075	2	Female	Stage1/2	T1/2	N0	M0
TCGA-78-7152	1	Male	Stage1/2	T1/2	N0	M0
TCGA-05-4249	2	Male	Stage1/2	T1/2	N0	M0
TCGA-NJ-A4YG	1	Male	Stage1/2	T1/2	N0	M0
TCGA-67-3774	2	Female	Stage1/2	T1/2	N0	M0
TCGA-MP-A4SV	2	Male	Stage1/2	T1/2	N0	M0
TCGA-49-4501	2	Female	Stage1/2	T1/2	N0	M0
TCGA-67-3772	2	Female	Stage1/2	T1/2	N0	M0
TCGA-78-7535	1	Male	Stage1/2	T1/2	N0	M0
TCGA-62-A46R	1	Female	Stage1/2	T1/2	N0	M0
TCGA-50-6597	2	Female	Stage1/2	T1/2	N0	M0
TCGA-05-4430	1	Female	Stage1/2	T1/2	N0	M0
TCGA-05-4403	2	Male	Stage1/2	T1/2	N0	M0
TCGA-50-5939	2	Male	Stage1/2	T1/2	N0	M0
TCGA-64-5781	1	Female	Stage1/2	T1/2	N0	M0
TCGA-50-6592	2	Female	Stage1/2	T1/2	N0	M0
TCGA-05-4422	2	Male	Stage1/2	T1/2	N0	M0
TCGA-05-4433	2	Male	Stage1/2	T1/2	N0	M0
TCGA-67-3773	2	Female	Stage1/2	T1/2	N0	M0
TCGA-55-6969	1	Male	Stage1/2	T1/2	N0	M0
TCGA-05-4417	1	Female	Stage1/2	T1/2	N0	M0
TCGA-05-4382	2	Male	Stage1/2	T1/2	N0	M0
TCGA-44-2662	1	Male	Stage1/2	T1/2	N0	M0
TCGA-86-7954	2	Female	Stage1/2	T1/2	N0	M0
TCGA-50-6590	2	Female	Stage1/2	T1/2	N0	M0
TCGA-44-2668	1	Male	Stage1/2	T1/2	N0	M0
TCGA-64-5778	1	Male	Stage1/2	T1/2	N0	M0
TCGA-73-4658	2	Female	Stage1/2	T1/2	N0	M0
TCGA-44-2656	1	Male	Stage1/2	T1/2	N0	M0
TCGA-50-5066	2	Male	Stage1/2	T1/2	N0	M0
TCGA-86-7955	1	Male	Stage1/2	T1/2	N0	M0
TCGA-44-5644	1	Female	Stage1/2	T1/2	N0	M0
TCGA-86-8358	1	Male	Stage1/2	T1/2	N0	M0
TCGA-44-7671	1	Male	Stage1/2	T1/2	N0	M0
TCGA-69-7973	1	Female	Stage1/2	T1/2	N0	M0
TCGA-95-7948	1	Female	Stage1/2	T1/2	N0	M0
TCGA-55-8616	1	Female	Stage1/2	T1/2	N0	M0
TCGA-44-8117	1	Female	Stage1/2	T1/2	N0	M0
TCGA-86-8073	1	Male	Stage1/2	T1/2	N0	M0
TCGA-44-8120	1	Male	Stage1/2	T1/2	N0	M0
TCGA-NJ-A4YP	1	Male	Stage1/2	T1/2	N0	M0
TCGA-73-4677	2	Male	Stage1/2	T1/2	N0	M0
TCGA-44-4112	1	Female	Stage1/2	T1/2	N0	M0
TCGA-67-6215	1	Female	Stage1/2	T1/2	N0	M0
TCGA-44-A47B	2	Male	Stage1/2	T1/2	N0	M0
TCGA-55-7576	1	Male	Stage1/2	T1/2	N0	M0
TCGA-05-5715	2	Female	Stage1/2	T1/2	N0	M0
TCGA-38-4625	2	Female	Stage1/2	T1/2	N0	M0
TCGA-97-8175	1	Female	Stage1/2	T1/2	N0	M0
TCGA-86-A4P7	1	Female	Stage1/2	T1/2	N0	M0
TCGA-97-A4M0	1	Female	Stage1/2	T1/2	N0	M0
TCGA-97-8172	2	Female	Stage1/2	T1/2	N0	M0
TCGA-86-8585	1	Male	Stage1/2	T1/2	N0	M0
TCGA-44-7661	2	Female	Stage1/2	T1/2	N0	M0
TCGA-73-7499	2	Female	Stage1/2	T1/2	N0	M0
TCGA-97-8177	1	Female	Stage1/2	T1/2	N0	M0
TCGA-38-A44F	2	Male	Stage1/2	T1/2	N0	M0
TCGA-55-7574	1	Female	Stage1/2	T1/2	N0	M0
TCGA-97-A4LX	2	Male	Stage1/2	T1/2	N0	M0
TCGA-64-1678	2	Female	Stage1/2	T1/2	N0	M0
TCGA-86-7713	2	Male	Stage1/2	T1/2	N0	M0
TCGA-86-A4D0	1	Male	Stage1/2	T1/2	N0	M0
TCGA-55-7910	1	Female	Stage1/2	T1/2	N0	M0
TCGA-MP-A4TF	1	Female	Stage1/2	T1/2	N0	M0
TCGA-55-A48Y	2	Male	Stage1/2	T1/2	N0	M0
TCGA-69-8254	2	Male	Stage1/2	T1/2	N0	M0
TCGA-97-8174	2	Male	Stage1/2	T1/2	N0	M0
TCGA-78-7539	2	Female	Stage1/2	T1/2	N0	M0
TCGA-86-8280	1	Female	Stage1/2	T1/2	N0	M0
TCGA-38-4626	1	Female	Stage1/2	T1/2	N0	M0
TCGA-55-8205	2	Female	Stage1/2	T1/2	N0	M0
TCGA-78-7161	2	Female	Stage1/2	T3/4	N0	M0
TCGA-69-7760	2	Male	Stage1/2	T3/4	N0	M0
TCGA-44-6146	1	Male	Stage1/2	T3/4	N0	M0
TCGA-73-A9RS	1	Male	Stage1/2	T3/4	N0	M0
TCGA-62-8395	2	Female	Stage1/2	T3/4	N0	M0
TCGA-44-8119	2	Male	Stage1/2	T3/4	N0	M0
TCGA-69-A59K	1	Female	Stage1/2	T3/4	N0	M0
TCGA-62-A472	2	Male	Stage1/2	T3/4	N0	M0
TCGA-62-8397	2	Female	Stage1/2	T3/4	N0	M0
TCGA-86-A4JF	1	Male	Stage1/2	T3/4	N0	M0
TCGA-05-4424	2	Male	Stage1/2	T3/4	N0	M0
TCGA-67-4679	2	Male	Stage1/2	T3/4	N0	M0
TCGA-38-4629	2	Male	Stage1/2	T3/4	N0	M0
TCGA-50-8459	2	Male	Stage1/2	T3/4	N0	M0
TCGA-78-8648	1	Female	Stage1/2	T3/4	N0	M0
TCGA-64-5775	2	Male	Stage3/4	T3/4	N0	M0
TCGA-86-8056	1	Female	Stage3/4	T3/4	N0	M0
TCGA-99-7458	2	Female	Stage3/4	T3/4	N0	M0
TCGA-78-7149	2	Male	Stage3/4	T3/4	N0	M0
TCGA-53-7813	1	Female	Stage3/4	T3/4	N0	M0
TCGA-55-6968	1	Male	Stage3/4	T1/2	N0	M1
TCGA-73-4666	1	Female	Stage3/4	T1/2	N0	M1
TCGA-50-6591	1	Female	Stage3/4	T1/2	N0	M1
TCGA-78-7167	2	Male	Stage3/4	T1/2	N0	M1
TCGA-53-7624	1	Female	Stage3/4	T1/2	N0	M1
TCGA-73-4670	2	Female	Stage3/4	T1/2	N0	M1
TCGA-MP-A4T7	2	Female	Stage3/4	T1/2	N0	M1
TCGA-86-7701	2	Male	Stage3/4	T1/2	N0	M1
TCGA-05-4425	2	Female	Stage3/4	T1/2	N0	M1
TCGA-93-A4JN	2	Male	Stage3/4	T1/2	N0	M1
TCGA-55-8094	1	Male	Stage3/4	T1/2	N0	M1
TCGA-78-8640	1	Male	Stage1/2	T1/2	N+	M0
TCGA-53-7626	2	Female	Stage1/2	T1/2	N+	M0
TCGA-50-5055	2	Female	Stage1/2	T1/2	N+	M0
TCGA-44-2659	1	Female	Stage1/2	T1/2	N+	M0
TCGA-55-5899	1	Male	Stage1/2	T1/2	N+	M0
TCGA-44-7670	1	Female	Stage1/2	T1/2	N+	M0
TCGA-05-5428	1	Male	Stage1/2	T1/2	N+	M0
TCGA-55-A48X	1	Female	Stage1/2	T1/2	N+	M0
TCGA-38-4627	1	Female	Stage1/2	T1/2	N+	M0
TCGA-86-6851	2	Female	Stage1/2	T1/2	N+	M0
TCGA-78-7150	1	Male	Stage1/2	T1/2	N+	M0
TCGA-50-5932	2	Male	Stage1/2	T1/2	N+	M0
TCGA-55-1596	1	Male	Stage1/2	T1/2	N+	M0
TCGA-49-4510	1	Female	Stage1/2	T1/2	N+	M0
TCGA-78-7166	2	Male	Stage1/2	T1/2	N+	M0
TCGA-73-4668	2	Female	Stage1/2	T1/2	N+	M0
TCGA-55-6984	2	Female	Stage1/2	T1/2	N+	M0
TCGA-55-6975	1	Male	Stage1/2	T1/2	N+	M0
TCGA-78-7147	2	Female	Stage1/2	T1/2	N+	M0
TCGA-78-7148	2	Male	Stage1/2	T1/2	N+	M0
TCGA-MP-A4SY	1	Male	Stage1/2	T1/2	N+	M0
TCGA-05-4397	1	Male	Stage1/2	T1/2	N+	M0
TCGA-38-4628	1	Female	Stage1/2	T1/2	N+	M0
TCGA-86-8278	1	Female	Stage1/2	T1/2	N+	M0
TCGA-05-4432	2	Male	Stage1/2	T1/2	N+	M0
TCGA-05-4427	1	Female	Stage1/2	T1/2	N+	M0
TCGA-55-6982	2	Female	Stage1/2	T1/2	N+	M0
TCGA-MP-A4SW	1	Male	Stage1/2	T1/2	N+	M0
TCGA-55-6983	2	Male	Stage1/2	T1/2	N+	M0
TCGA-44-2665	1	Female	Stage1/2	T1/2	N+	M0
TCGA-49-4506	2	Female	Stage1/2	T1/2	N+	M0
TCGA-64-5815	2	Male	Stage1/2	T1/2	N+	M0
TCGA-49-4505	1	Female	Stage1/2	T1/2	N+	M0
TCGA-78-8660	2	Male	Stage1/2	T1/2	N+	M0
TCGA-05-5423	1	Male	Stage1/2	T1/2	N+	M0
TCGA-MP-A4T4	2	Female	Stage1/2	T1/2	N+	M0
TCGA-55-6979	1	Female	Stage1/2	T1/2	N+	M0
TCGA-50-5045	1	Female	Stage1/2	T1/2	N+	M0
TCGA-86-8674	1	Male	Stage1/2	T1/2	N+	M0
TCGA-49-6742	2	Male	Stage1/2	T1/2	N+	M0
TCGA-MN-A4N1	1	Male	Stage1/2	T1/2	N+	M0
TCGA-L9-A7SV	2	Male	Stage1/2	T1/2	N+	M0
TCGA-86-8279	1	Male	Stage1/2	T1/2	N+	M0
TCGA-73-4676	1	Male	Stage1/2	T1/2	N+	M0
TCGA-86-6562	1	Male	Stage1/2	T1/2	N+	M0
TCGA-95-7562	2	Male	Stage1/2	T1/2	N+	M0
TCGA-95-8494	2	Male	Stage1/2	T1/2	N+	M0
TCGA-86-8055	2	Male	Stage1/2	T1/2	N+	M0
TCGA-86-7711	2	Male	Stage1/2	T1/2	N+	M0
TCGA-67-6217	2	Female	Stage1/2	T1/2	N+	M0
TCGA-95-A4VN	1	Female	Stage1/2	T1/2	N+	M0
TCGA-L9-A743	1	Male	Stage1/2	T1/2	N+	M0
TCGA-MP-A4TI	2	Male	Stage1/2	T1/2	N+	M0
TCGA-86-8054	1	Male	Stage1/2	T1/2	N+	M0
TCGA-62-A471	1	Male	Stage1/2	T1/2	N+	M0
TCGA-95-7567	1	Male	Stage1/2	T1/2	N+	M0
TCGA-05-5425	2	Male	Stage1/2	T1/2	N+	M0
TCGA-86-8671	2	Female	Stage1/2	T1/2	N+	M0
TCGA-73-4675	1	Male	Stage3/4	T3/4	N+	M0
TCGA-97-8176	1	Male	Stage3/4	T3/4	N+	M0
TCGA-05-4250	2	Female	Stage3/4	T3/4	N+	M0
TCGA-49-4507	2	Female	Stage3/4	T3/4	N+	M0
TCGA-NJ-A7XG	1	Male	Stage3/4	T3/4	N+	M0
TCGA-05-4396	2	Male	Stage3/4	T3/4	N+	M0
TCGA-50-5044	2	Female	Stage3/4	T3/4	N+	M0
TCGA-38-4632	1	Male	Stage3/4	T1/2	N+	M1
TCGA-78-7156	1	Male	Stage3/4	T3/4	N+	M1
TCGA-78-7145	1	Female	Stage3/4	T3/4	N+	M1
TCGA-05-4434	2	Female	Stage3/4	T3/4	N+	M1
TCGA-55-8512	1	Male	Stage3/4	T1/2	N+	M1
TCGA-55-8620	1	Male	Stage3/4	T1/2	N+	M1
TCGA-55-6981	1	Female	Stage3/4	T1/2	N+	M0
TCGA-64-1679	1	Female	Stage3/4	T1/2	N+	M0
TCGA-44-6774	1	Female	Stage3/4	T1/2	N+	M0
TCGA-50-6593	1	Female	Stage3/4	T1/2	N+	M0
TCGA-MP-A4TC	2	Male	Stage3/4	T1/2	N+	M0
TCGA-86-7714	1	Female	Stage3/4	T1/2	N+	M0
TCGA-78-7220	1	Female	Stage3/4	T1/2	N+	M0
TCGA-MP-A4T8	2	Male	Stage3/4	T1/2	N+	M0
TCGA-50-5051	1	Female	Stage3/4	T1/2	N+	M0
TCGA-50-5072	2	Male	Stage3/4	T1/2	N+	M0
TCGA-62-8399	1	Male	Stage3/4	T1/2	N+	M0
TCGA-78-7146	2	Female	Stage3/4	T1/2	N+	M0
TCGA-55-1594	2	Male	Stage3/4	T1/2	N+	M0
TCGA-50-5936	1	Male	Stage3/4	T1/2	N+	M0
TCGA-78-7536	2	Male	Stage3/4	T1/2	N+	M0
TCGA-62-8398	1	Male	Stage3/4	T1/2	N+	M0
TCGA-73-4659	2	Male	Stage3/4	T1/2	N+	M0
TCGA-64-5779	1	Male	Stage3/4	T1/2	N+	M0
TCGA-MP-A4TD	2	Male	Stage3/4	T1/2	N+	M0
TCGA-05-4384	2	Male	Stage3/4	T1/2	N+	M0
TCGA-64-1677	2	Female	Stage3/4	T1/2	N+	M0
TCGA-35-5375	1	Male	Stage3/4	T1/2	N+	M0
TCGA-50-6595	2	Female	Stage3/4	T1/2	N+	M0
TCGA-50-5930	1	Male	Stage3/4	T1/2	N+	M0
TCGA-62-8402	2	Female	Stage3/4	T1/2	N+	M0
TCGA-62-A46Y	2	Female	Stage3/4	T1/2	N+	M0
TCGA-44-3396	2	Female	Stage3/4	T1/2	N+	M0
TCGA-05-5420	2	Male	Stage3/4	T1/2	N+	M0
TCGA-97-7554	2	Female	Stage3/4	T1/2	N+	M0
TCGA-49-6745	2	Male	Stage3/4	T1/2	N+	M0
TCGA-50-5941	1	Female	Stage3/4	T1/2	N+	M0
TCGA-38-6178	2	Female	Stage3/4	T1/2	N+	M0
TCGA-44-5643	1	Male	Stage3/4	T1/2	N+	M0
TCGA-95-A4VK	2	Female	Stage3/4	T1/2	N+	M0
TCGA-95-A4VP	2	Female	Stage3/4	T1/2	N+	M0
TCGA-78-7154	2	Male	Stage3/4	T3/4	N+	M0
TCGA-05-5429	1	Male	Stage3/4	T3/4	N+	M0
TCGA-99-8025	2	Female	Stage3/4	T3/4	N+	M0
TCGA-50-6594	2	Female	Stage3/4	T3/4	N+	M0
TCGA-49-4490	1	Female	Stage3/4	T3/4	N+	M0
TCGA-49-4494	2	Male	Stage3/4	T3/4	N+	M0
TCGA-86-8359	1	Male	Stage3/4	T3/4	N+	M0
TCGA-05-4418	2	Male	Stage3/4	T3/4	N+	M0
TCGA-05-4415	1	Male	Stage3/4	T3/4	N+	M0
TCGA-78-7158	1	Female	Stage3/4	T3/4	N+	M0
TCGA-62-8394	1	Female	Stage3/4	T3/4	N+	M0
TCGA-50-5933	2	Male	Stage3/4	T3/4	N+	M0
TCGA-64-1680	1	Male	Stage3/4	T1/2	N+	M1
TCGA-78-7160	1	Male	Stage3/4	T3/4	N+	M1
TCGA-97-8171	2	Male	Stage3/4	T1/2	N+	M1
TCGA-L9-A5IP	1	Female	Stage3/4	T3/4	N+	M1
TCGA-05-4398	1	Female	Stage3/4	T3/4	N+	M0
