# Supplementary material for: Identification of an immune prognostic 11-gene signature for lung adenocarcinoma
Source: PeerJ. 2021 Jan 20;9:e10749. doi: 10.7717/peerj.10749 (PMC7825366; doi:10.7717/peerj.10749)
Supplement: Supplemental Information 13 [file peerj-09-10749-s013.r]

#---Figure2E-F Survival curves-----
library("survival")
library("survminer")
clin_esti<-read.table("dat1.txt",header = T,sep="\t")
fit <- survfit(Surv(futime,fustat) ~ group_stromal, data = clin_esti)
#Figure2E
ggsurvplot(fit,
           pval = TRUE, conf.int = TRUE,
           risk.table = TRUE, # Add risk table
           risk.table.col = "strata", # Change risk table color by groups
           linetype = "strata", # Change line type by groups
           surv.median.line = "hv", # Specify median survival
           ggtheme = theme_bw(), # Change ggplot2 theme
           palette = c("#E7B800", "#2E9FDF")
)
print(fit)#display median survival time
#Figure2F
fit2 <- survfit(Surv(futime,fustat) ~ group_immune, data = clin_esti)
ggsurvplot(fit2,
           pval = TRUE, conf.int = TRUE,
           risk.table = TRUE, # Add risk table
           risk.table.col = "strata", # Change risk table color by groups
           linetype = "strata", # Change line type by groups
           surv.median.line = "hv", # Specify median survival
           ggtheme = theme_bw(), # Change ggplot2 theme
           palette = c("#E7B800", "#2E9FDF")
)
print(fit2)#display median survival time

#---Differential gene analysis of High- and Low- immune score groups--
library("limma")
library(pheatmap)
fdrFilter=0.05#set fdr cut-off value
logFCfilter=1#logFC FC=2
conNum=239 #High-immune score group samples
treatNum=238#Low-immune score group samples
grade=c(rep(1,conNum),rep(2,treatNum))
outTab=data.frame()
#load data
rt<-read.table("dat2.txt",sep="\t",header=T,check.names=F)
group_list<-read.table("dat3.txt",
                       sep="\t",header=T,check.names=F)#Group list
#Sort by group list
a<-as.vector(group_list$TCGA_id)
colnames(rt)<-substring(colnames(rt),1,12)
rt1<-rt[,a]
rt1<-cbind(rt[,1],rt1)
rt1=as.matrix(rt1)
rownames(rt1)=rt1[,1]
exp=rt1[,2:ncol(rt1)]
dimnames=list(rownames(exp),colnames(exp))
data=matrix(as.numeric(as.matrix(exp)),nrow=nrow(exp),dimnames=dimnames)
data=avereps(data)
data=data[rowMeans(data)>0.5,]
#DEGs analysis
for(i in row.names(data)){
  geneName=unlist(strsplit(i,"\\|",))[1]
  geneName=gsub("\\/", "_", geneName)
  rt=rbind(expression=data[i,],grade=grade)
  rt=as.matrix(t(rt))
  wilcoxTest<-wilcox.test(expression ~ grade, data=rt)
  conGeneMeans=mean(data[i,1:conNum])
  treatGeneMeans=mean(data[i,(conNum+1):ncol(data)])
  logFC=log2(treatGeneMeans)-log2(conGeneMeans)  
  pvalue=wilcoxTest$p.value
  conMed=median(data[i,1:conNum])
  treatMed=median(data[i,(conNum+1):ncol(data)])
  diffMed=treatMed-conMed
  if( ((logFC>0) & (diffMed>0)) | ((logFC<0) & (diffMed<0)) ){  
    outTab=rbind(outTab,cbind(gene=i,conMean=conGeneMeans,treatMean=treatGeneMeans,logFC=logFC,pValue=pvalue))
  }
}
pValue=outTab[,"pValue"]
fdr=p.adjust(as.numeric(as.vector(pValue)),method="fdr")
outTab=cbind(outTab,fdr=fdr)
#Output the differences of all genes
write.table(outTab,file="all.xls",sep="\t",row.names=F,quote=F)
#Output difference table
outDiff=outTab[( abs(as.numeric(as.vector(outTab$logFC)))>logFCfilter & as.numeric(as.vector(outTab$fdr))<fdrFilter),]
write.table(outDiff,file="diff.xls",sep="\t",row.names=F,quote=F)
#Mapping Volcano Figure3A
pdf(file="vol.pdf",height=5,width=5)
xMax=max(abs(as.numeric(as.vector(outTab$logFC))))
yMax=max(-log10(outTab$fdr))+1
plot(as.numeric(as.vector(outTab$logFC)), -log10(outTab$fdr), xlab="logFC",ylab="-log10(fdr)",
     main="Volcano", ylim=c(0,yMax),xlim=c(-xMax,xMax),yaxs="i",pch=20, cex=0.8)
diffSub=subset(outTab, fdr<fdrFilter & as.numeric(as.vector(logFC))>logFCfilter)
points(as.numeric(as.vector(diffSub$logFC)), -log10(diffSub$fdr), pch=20, col="red",cex=0.8)
diffSub=subset(outTab, fdr<fdrFilter & as.numeric(as.vector(logFC))<(-logFCfilter))
points(as.numeric(as.vector(diffSub$logFC)), -log10(diffSub$fdr), pch=20, col="green",cex=0.8)
abline(v=0,lty=2,lwd=3)
dev.off()
#Mapping heatmap Figure3B
hmExp=data[as.vector(outDiff[,1]),]
hmExp=log2(hmExp+0.1)
Type=c(rep("N",conNum),rep("T",treatNum))
names(Type)=colnames(data)
Type=as.data.frame(Type)
pdf(file="heatmap.pdf",height=7,width=10)
pheatmap(hmExp, 
         annotation=Type, 
         color = colorRampPalette(c("green", "black", "red"))(50),
         cluster_cols =F,
         show_colnames = F,
         show_rownames = T,
         fontsize = 12,
         fontsize_row=3,
         fontsize_col=10)
dev.off()
#GO enrichment analysis Figure3C
library(ggplot2)
library(ggdendro)
library(gridExtra)
library(RColorBrewer)
library(GOplot)
david=read.table("dat4.txt",header=T,sep="\t",check.names=F,stringsAsFactors = F)
genelist=read.table("dat5.txt",header=T,sep="\t",check.names=F,stringsAsFactors = F)
circ <- circle_dat(david, genelist)
GOBar(circ, display = 'multiple',zsc.col = c("red","pink","blue"))#Figure3C

#-----Unicox and Lasso---
#Figure 4A-C
library(survival)
pFilter=0.05#Significance filter standard
rt=read.table("dat6.txt",header=T,
              sep="\t",check.names=F,row.names=1)# Intersection of TCGA DEGs and GEO genes
#Unicox analysis
outTab=data.frame()
sigGenes=c("futime","fustat")
for(i in colnames(rt[,3:ncol(rt)])){
  cox <- coxph(Surv(futime, fustat) ~ rt[,i], data = rt)
  coxSummary = summary(cox)
  coxP=coxSummary$coefficients[,"Pr(>|z|)"]
  if(coxP<pFilter){
    sigGenes=c(sigGenes,i)
    outTab=rbind(outTab,
                 cbind(id=i,
                       HR=coxSummary$conf.int[,"exp(coef)"],
                       HR.95L=coxSummary$conf.int[,"lower .95"],
                       HR.95H=coxSummary$conf.int[,"upper .95"],
                       pvalue=coxSummary$coefficients[,"Pr(>|z|)"])
    )
  }
}
write.table(outTab,file="tcgaUniCox.txt",sep="\t",row.names=F,quote=F)
uniSigExp=rt[,sigGenes]
uniSigExp=cbind(id=row.names(uniSigExp),uniSigExp)
write.table(uniSigExp,file="tcgaUniSigExp.txt",sep="\t",row.names=F,quote=F)
######Drawing forest map######
rt <- read.table("tcgaUniCox.txt",header=T,sep="\t",row.names=1,check.names=F)
gene <- rownames(rt)
hr <- sprintf("%.3f",rt$"HR")
hrLow  <- sprintf("%.3f",rt$"HR.95L")
hrHigh <- sprintf("%.3f",rt$"HR.95H")
Hazard.ratio <- paste0(hr,"(",hrLow,"-",hrHigh,")")
pVal <- ifelse(rt$pvalue<0.001, "<0.001", sprintf("%.3f", rt$pvalue))
#Output information
pdf(file="forest.pdf", width = 6,height = 4.5)
n <- nrow(rt)
nRow <- n+1
ylim <- c(1,nRow)
layout(matrix(c(1,2),nc=2),width=c(3,2))
#Drawing forest map Figure4A
xlim = c(0,3)
par(mar=c(4,2.5,2,1))
plot(1,xlim=xlim,ylim=ylim,type="n",axes=F,xlab="",ylab="")
text.cex=0.8
text(0,n:1,gene,adj=0,cex=text.cex)
text(1.5-0.5*0.2,n:1,pVal,adj=1,cex=text.cex);text(1.5-0.5*0.2,n+1,'pvalue',cex=text.cex,font=2,adj=1)
text(3,n:1,Hazard.ratio,adj=1,cex=text.cex);text(3,n+1,'Hazard ratio',cex=text.cex,font=2,adj=1,)
par(mar=c(4,1,2,1),mgp=c(2,0.5,0))
xlim = c(0,max(as.numeric(hrLow),as.numeric(hrHigh)))
plot(1,xlim=xlim,ylim=ylim,type="n",axes=F,ylab="",xaxs="i",xlab="Hazard ratio")
arrows(as.numeric(hrLow),n:1,as.numeric(hrHigh),n:1,angle=90,code=3,length=0.05,col="darkblue",lwd=2.5)
abline(v=1,col="black",lty=2,lwd=2)
boxcolor = ifelse(as.numeric(hr) > 1, 'red', 'green')
points(as.numeric(hr), n:1, pch = 15, col = boxcolor, cex=1.3)
axis(1)
dev.off()

#Lasso analysis
library("glmnet")
library("survival")
rt=read.table("dat7.txt",header=T,sep="\t",row.names=1)
rt$futime=rt$futime/365
#Building models
x=as.matrix(rt[,c(3:ncol(rt))])
y=data.matrix(Surv(rt$futime,rt$fustat))
fit=glmnet(x, y, family = "cox", maxit = 1000)#construct model
cvfit=cv.glmnet(x, y, family="cox", maxit = 1000)#Cross-validation; number of folds - default is 10
#Figure4B
pdf("lambda.pdf")
plot(fit, xvar = "lambda", label = TRUE)
dev.off()
#Figure4C
pdf("cvfit.pdf")
plot(cvfit)
abline(v=log(c(cvfit$lambda.min,cvfit$lambda.1se)),lty="dashed")
dev.off()
#Output related gene coefficient
coef=coef(fit, s = cvfit$lambda.min)
index=which(coef != 0)
actCoef=coef[index]
lassoGene=row.names(coef)[index]
geneCoef=cbind(Gene=lassoGene,Coef=actCoef)
write.table(geneCoef,file="geneCoef.txt",sep="\t",quote=F,row.names=F)
#Output risk score of train group
trainFinalGeneExp=rt[,lassoGene]
myFun=function(x){crossprod(as.numeric(x),actCoef)}
trainScore=apply(trainFinalGeneExp,1,myFun)
outCol=c("futime","fustat",lassoGene)
risk=as.vector(ifelse(trainScore>median(trainScore),"high","low"))
outTab=cbind(rt[,outCol],riskScore=as.vector(trainScore),risk)
write.table(cbind(id=rownames(outTab),outTab),file="tcgaRisk.txt",sep="\t",quote=F,row.names=F)
#Output risk score of test group
rt=read.table("dat8.txt",header=T,sep="\t",row.names=1)
rt[,3:ncol(rt)][rt[,3:ncol(rt)]<0]=0
rt$futime=rt$futime/365
testFinalGeneExp=rt[,lassoGene]
testScore=apply(testFinalGeneExp,1,myFun)
outCol=c("futime","fustat",lassoGene)
risk=as.vector(ifelse(testScore>median(trainScore),"high","low"))
outTab=cbind(rt[,outCol],riskScore=as.vector(testScore),risk)
write.table(cbind(id=rownames(outTab),outTab),file="geoRisk.txt",sep="\t",quote=F,row.names=F)

#---Risk curve and Survival state diagram---
library(pheatmap)
bioRiskPlot=function(inputFile=null,riskScoreFile=null,survStatFile=null,heatmapFile=null){
  rt=read.table(inputFile,sep="\t",header=T,row.names=1,check.names=F) 
  rt=rt[order(rt$riskScore),]                                           
  
  #Risk curve Figure5A & Figure6A (UP)
  riskClass=rt[,"risk"]
  lowLength=length(riskClass[riskClass=="low"])
  highLength=length(riskClass[riskClass=="high"])
  line=rt[,"riskScore"]
  line[line>10]=10
  pdf(file=riskScoreFile,width = 10,height = 3.5)
  plot(line, type="p", pch=20,
       xlab="Patients (increasing risk socre)", ylab="Risk score",
       col=c(rep("green",lowLength),rep("red",highLength)) )
  abline(h=median(rt$riskScore),v=lowLength,lty=2)
  legend("topleft", c("High risk", "low Risk"),bty="n",pch=19,col=c("red","green"),cex=1.2)
  dev.off()
  
  #Survival state diagram Figure5A & Figure6A (DOWN)
  color=as.vector(rt$fustat)
  color[color==1]="red"
  color[color==0]="green"
  pdf(file=survStatFile,width = 10,height = 3.5)
  plot(rt$futime, pch=19,
       xlab="Patients (increasing risk socre)", ylab="Survival time (years)",
       col=color)
  legend("topleft", c("Dead", "Alive"),bty="n",pch=19,col=c("red","green"),cex=1.2)
  abline(v=lowLength,lty=2)
  dev.off()
  
  #risk heatmap
  rt1=rt[c(3:(ncol(rt)-2))]
  rt1=t(scale(rt1))
  rt1[rt1>=2]=2
  rt1[rt1<=-2]=-2
  annotation=data.frame(type=rt[,ncol(rt)])
  rownames(annotation)=rownames(rt)
  pdf(file=heatmapFile,width = 10,height = 3.5)
  pheatmap(rt1, 
           annotation=annotation,
           annotation_legend = T,
           cluster_cols = F,
           cluster_rows = T,
           fontsize_row=11,
           show_colnames = F,
           fontsize_col=3,
           color = colorRampPalette(c("blue", "white", "red"))(100))
  dev.off()
}
bioRiskPlot(inputFile="dat10.txt",riskScoreFile="geo.riskScore.pdf",survStatFile="geo.survStat.pdf",heatmapFile="geo.heatmap.pdf")
bioRiskPlot(inputFile="dat9.txt",riskScoreFile="tcga.riskScore.pdf",survStatFile="tcga.survStat.pdf",heatmapFile="tcga.heatmap.pdf")

#---survival analysis-----
library(survival)
library("survminer")
bioSurvival=function(inputFile=null,outFile=null){
  rt=read.table(inputFile,header=T,sep="\t")                  
  diff=survdiff(Surv(futime, fustat) ~risk,data = rt)
  pValue=1-pchisq(diff$chisq,df=1)
  pValue=signif(pValue,4)
  pValue=format(pValue, scientific = TRUE)
  fit <- survfit(Surv(futime, fustat) ~ risk, data = rt)
  surPlot=ggsurvplot(fit, 
                     data=rt,
                     conf.int=TRUE,
                     pval=paste0("p=",pValue),
                     pval.size=4,
                     risk.table=TRUE,
                     legend.labs=c("High risk", "Low risk"),
                     legend.title="Risk",
                     xlab="Time(years)",
                     break.time.by = 1,
                     risk.table.title="",
                     palette=c("red", "blue"),
                     risk.table.height=.25)
  pdf(file=outFile,onefile = FALSE,width = 6.5,height =5.5)
  print(surPlot)
  dev.off()
}
#Figure5C
bioSurvival(inputFile="dat9.txt",outFile="tcgaRisk.pdf")
#Figure6C
bioSurvival(inputFile="dat10.txt",outFile="geoRisk.pdf")

#---Independent prognostic analysis in train group---
library(survival)
#load risk data
risk=read.table("dat9.txt",header=T,sep="\t",check.names=F,row.names=1)
#load clinical data
cli=read.table("dat11.txt",sep="\t",check.names=F,header=T,row.names=1)
sameSample=intersect(row.names(cli),row.names(risk))
risk=risk[sameSample,]
cli=cli[sameSample,]
rt=cbind(futime=risk[,1],fustat=risk[,2],cli,riskScore=risk[,(ncol(risk)-1)])
#Univariate independent prognostic analysis
uniTab=data.frame()
for(i in colnames(rt[,3:ncol(rt)])){
  cox <- coxph(Surv(futime, fustat) ~ rt[,i], data = rt)
  coxSummary = summary(cox)
  uniTab=rbind(uniTab,
               cbind(id=i,
                     HR=coxSummary$conf.int[,"exp(coef)"],
                     HR.95L=coxSummary$conf.int[,"lower .95"],
                     HR.95H=coxSummary$conf.int[,"upper .95"],
                     pvalue=coxSummary$coefficients[,"Pr(>|z|)"])
  )
}
write.table(uniTab,file="tcga.uniCox.txt",sep="\t",row.names=F,quote=F)
#Multivariate independent prognostic analysis
multiCox=coxph(Surv(futime, fustat) ~ ., data = rt)
multiCoxSum=summary(multiCox)
multiTab=data.frame()
multiTab=cbind(
  HR=multiCoxSum$conf.int[,"exp(coef)"],
  HR.95L=multiCoxSum$conf.int[,"lower .95"],
  HR.95H=multiCoxSum$conf.int[,"upper .95"],
  pvalue=multiCoxSum$coefficients[,"Pr(>|z|)"])
multiTab=cbind(id=row.names(multiTab),multiTab)
write.table(multiTab,file="tcga.multiCox.txt",sep="\t",row.names=F,quote=F)
############Function of drawing forest graph############
bioForest=function(coxFile=null,forestFile=null,forestCol=null){
  rt <- read.table(coxFile,header=T,sep="\t",row.names=1,check.names=F)
  gene <- rownames(rt)
  hr <- sprintf("%.3f",rt$"HR")
  hrLow  <- sprintf("%.3f",rt$"HR.95L")
  hrHigh <- sprintf("%.3f",rt$"HR.95H")
  Hazard.ratio <- paste0(hr,"(",hrLow,"-",hrHigh,")")
  pVal <- ifelse(rt$pvalue<0.001, "<0.001", sprintf("%.3f", rt$pvalue))
  
  #output graph
  pdf(file=forestFile, width = 6.3,height = 4.5)
  n <- nrow(rt)
  nRow <- n+1
  ylim <- c(1,nRow)
  layout(matrix(c(1,2),nc=2),width=c(3,2.5))
  
  #output words
  xlim = c(0,3)
  par(mar=c(4,2.5,2,1))
  plot(1,xlim=xlim,ylim=ylim,type="n",axes=F,xlab="",ylab="")
  text.cex=0.8
  text(0,n:1,gene,adj=0,cex=text.cex)
  text(1.5-0.5*0.2,n:1,pVal,adj=1,cex=text.cex);text(1.5-0.5*0.2,n+1,'pvalue',cex=text.cex,font=2,adj=1)
  text(3,n:1,Hazard.ratio,adj=1,cex=text.cex);text(3,n+1,'Hazard ratio',cex=text.cex,font=2,adj=1,)
  
  #plot
  par(mar=c(4,1,2,1),mgp=c(2,0.5,0))
  xlim = c(0,max(as.numeric(hrLow),as.numeric(hrHigh)))
  plot(1,xlim=xlim,ylim=ylim,type="n",axes=F,ylab="",xaxs="i",xlab="Hazard ratio")
  arrows(as.numeric(hrLow),n:1,as.numeric(hrHigh),n:1,angle=90,code=3,length=0.05,col="darkblue",lwd=2.5)
  abline(v=1,col="black",lty=2,lwd=2)
  boxcolor = ifelse(as.numeric(hr) > 1, forestCol, forestCol)
  points(as.numeric(hr), n:1, pch = 15, col = boxcolor, cex=1.3)
  axis(1)
  dev.off()
}
############forest graph############
#Figure 7A-B
bioForest(coxFile="tcga.uniCox.txt",forestFile="tcga.uniForest.pdf",forestCol="green")
bioForest(coxFile="tcga.multiCox.txt",forestFile="tcga.multiForest.pdf",forestCol="red")

#---Independent prognostic analysis in test group---
risk=read.table("dat10.txt",header=T,sep="\t",check.names=F,row.names=1)
cli=read.table("dat12.txt",sep="\t",check.names=F,header=T,row.names=1)
sameSample=intersect(row.names(cli),row.names(risk))
risk=risk[sameSample,]
cli=cli[sameSample,]
rt=cbind(futime=risk[,1],fustat=risk[,2],cli,riskScore=risk[,(ncol(risk)-1)])

#Univariate independent prognostic analysis
uniTab=data.frame()
for(i in colnames(rt[,3:ncol(rt)])){
  cox <- coxph(Surv(futime, fustat) ~ rt[,i], data = rt)
  coxSummary = summary(cox)
  uniTab=rbind(uniTab,
               cbind(id=i,
                     HR=coxSummary$conf.int[,"exp(coef)"],
                     HR.95L=coxSummary$conf.int[,"lower .95"],
                     HR.95H=coxSummary$conf.int[,"upper .95"],
                     pvalue=coxSummary$coefficients[,"Pr(>|z|)"])
  )
}
write.table(uniTab,file="geo.uniCox.txt",sep="\t",row.names=F,quote=F)

#Multivariate independent prognostic analysis
multiCox=coxph(Surv(futime, fustat) ~ ., data = rt)
multiCoxSum=summary(multiCox)
multiTab=data.frame()
multiTab=cbind(
  HR=multiCoxSum$conf.int[,"exp(coef)"],
  HR.95L=multiCoxSum$conf.int[,"lower .95"],
  HR.95H=multiCoxSum$conf.int[,"upper .95"],
  pvalue=multiCoxSum$coefficients[,"Pr(>|z|)"])
multiTab=cbind(id=row.names(multiTab),multiTab)
write.table(multiTab,file="geo.multiCox.txt",sep="\t",row.names=F,quote=F)

bioForest=function(coxFile=null,forestFile=null,forestCol=null){
  rt <- read.table(coxFile,header=T,sep="\t",row.names=1,check.names=F)
  gene <- rownames(rt)
  hr <- sprintf("%.3f",rt$"HR")
  hrLow  <- sprintf("%.3f",rt$"HR.95L")
  hrHigh <- sprintf("%.3f",rt$"HR.95H")
  Hazard.ratio <- paste0(hr,"(",hrLow,"-",hrHigh,")")
  pVal <- ifelse(rt$pvalue<0.001, "<0.001", sprintf("%.3f", rt$pvalue))
  pdf(file=forestFile, width = 6.3,height = 4.5)
  n <- nrow(rt)
  nRow <- n+1
  ylim <- c(1,nRow)
  layout(matrix(c(1,2),nc=2),width=c(3,2.5))
  xlim = c(0,3)
  par(mar=c(4,2.5,2,1))
  plot(1,xlim=xlim,ylim=ylim,type="n",axes=F,xlab="",ylab="")
  text.cex=0.8
  text(0,n:1,gene,adj=0,cex=text.cex)
  text(1.5-0.5*0.2,n:1,pVal,adj=1,cex=text.cex);text(1.5-0.5*0.2,n+1,'pvalue',cex=text.cex,font=2,adj=1)
  text(3,n:1,Hazard.ratio,adj=1,cex=text.cex);text(3,n+1,'Hazard ratio',cex=text.cex,font=2,adj=1,)
  
  par(mar=c(4,1,2,1),mgp=c(2,0.5,0))
  xlim = c(0,max(as.numeric(hrLow),as.numeric(hrHigh)))
  plot(1,xlim=xlim,ylim=ylim,type="n",axes=F,ylab="",xaxs="i",xlab="Hazard ratio")
  arrows(as.numeric(hrLow),n:1,as.numeric(hrHigh),n:1,angle=90,code=3,length=0.05,col="darkblue",lwd=2.5)
  abline(v=1,col="black",lty=2,lwd=2)
  boxcolor = ifelse(as.numeric(hr) > 1, forestCol, forestCol)
  points(as.numeric(hr), n:1, pch = 15, col = boxcolor, cex=1.3)
  axis(1)
  dev.off()
}
############forest graph############
#Figure 7D-E
bioForest(coxFile="geo.uniCox.txt",forestFile="geo.uniForest.pdf",forestCol="green")
bioForest(coxFile="geo.multiCox.txt",forestFile="geo.multiForest.pdf",forestCol="red")

#---Plot ROC curves---
library(survivalROC)
bioROC=function(riskFile=null,cliFile=null,outFile=null){
  risk=read.table(riskFile,header=T,sep="\t",check.names=F,row.names=1)
  cli=read.table(cliFile,sep="\t",check.names=F,header=T,row.names=1)
  sameSample=intersect(row.names(cli),row.names(risk))
  risk=risk[sameSample,]
  cli=cli[sameSample,]
  rt=cbind(futime=risk[,1],fustat=risk[,2],cli,riskScore=risk[,(ncol(risk)-1)])
  rocCol=rainbow(ncol(rt)-2)
  aucText=c()
  
  #plot ROC curve of risk score
  pdf(file=outFile,width=6,height=6)
  par(oma=c(0.5,1,0,1),font.lab=1.5,font.axis=1.5)
  roc=survivalROC(Stime=rt$futime, status=rt$fustat, marker = rt$riskScore, predict.time =1, method="KM")
  plot(roc$FP, roc$TP, type="l", xlim=c(0,1), ylim=c(0,1),col=rocCol[1], 
       xlab="False positive rate", ylab="True positive rate",
       lwd = 2, cex.main=1.3, cex.lab=1.2, cex.axis=1.2, font=1.2)
  aucText=c(aucText,paste0("risk score"," (AUC=",sprintf("%.3f",roc$AUC),")"))
  abline(0,1)
  
  #plot ROC curve of other clinical features
  j=1
  for(i in colnames(rt[,3:(ncol(rt)-1)])){
    roc=survivalROC(Stime=rt$futime, status=rt$fustat, marker = rt[,i], predict.time =1, method="KM")
    j=j+1
    aucText=c(aucText,paste0(i," (AUC=",sprintf("%.3f",roc$AUC),")"))
    lines(roc$FP, roc$TP, type="l", xlim=c(0,1), ylim=c(0,1),col=rocCol[j],lwd = 2)
  }
  legend("bottomright", aucText,lwd=2,bty="n",col=rocCol)
  dev.off()
}
#Figure 7C and Figure 7F
bioROC(riskFile="dat9.txt",cliFile="dat11.txt",outFile="tcgaROC.pdf")
bioROC(riskFile="dat10.txt",cliFile="dat12.txt",outFile="geoROC.pdf")

#---Plot Nomogram---
library(rms)
library(survival)
riskFile="dat9.txt"
cliFile="dat13.txt"
outFile="tcga.Nomogram.pdf"
risk=read.table(riskFile,header=T,sep="\t",check.names=F,row.names=1)
cli=read.table(cliFile,sep="\t",check.names=F,header=T,row.names=1)
sameSample=intersect(row.names(cli),row.names(risk))
risk=risk[sameSample,]
cli=cli[sameSample,]
rt=cbind(futime=risk[,1],fustat=risk[,2],cli,riskScore=risk[,(ncol(risk)-1)])
rt$age<-factor(rt$age,labels=c("<=65",">65"))
#packed data
dd <- datadist(rt)
options(datadist="dd")
#Generating function
f <- cph(Surv(futime, fustat) ~ age+gender+stage+`T`+N+M+riskScore, 
         x=T, y=T, surv=T, data=rt,time.inc=1)
surv <- Survival(f)
#3 years and 5years
nom <- nomogram(f, fun=list(function(x) surv(3, x), function(x) surv(5, x)), 
                lp=F, funlabel=c("3-year survival", "5-year survival"), 
                maxscale=100, 
                fun.at=c(0.99, 0.9, 0.8, 0.7, 0.6, 0.5, 0.4, 0.3,0.2,0.1,0.05)) 
#Figure 9A
pdf(file=outFile,height=7.5,width=11)
plot(nom)
dev.off()
#C-index
coxpe <- predict(f)
c_index=1-rcorr.cens(coxpe,Surv(rt$futime,rt$fustat))
c_index

#---plot calibrate curves---
riskFile="dat9.txt"
cliFile="dat13.txt"
risk=read.table(riskFile,header=T,sep="\t",check.names=F,row.names=1)
cli=read.table(cliFile,sep="\t",check.names=F,header=T,row.names=1)
sameSample=intersect(row.names(cli),row.names(risk))
risk=risk[sameSample,]
cli=cli[sameSample,]
rt=cbind(futime=risk[,1],fustat=risk[,2],cli,riskScore=risk[,(ncol(risk)-1)])
rt$age<-factor(rt$age,labels=c("<=65",">65"))
rt$futime=rt$futime*365
#packed data
dd <- datadist(rt)
options(datadist="dd")
#plot 3-year calibrate curve
f <- cph(Surv(futime, fustat) ~ age+gender+stage+`T`+N+M+riskScore, 
         x=T, y=T, surv=T, data=rt, time.inc=1*3*365)
cal <- calibrate(f, cmethod='KM', method="boot", u=3*365, m=111, B=333)
#igure 9B
pdf("calibrate5.pdf",12,8)
par(mar = c(10,5,3,2),cex = 1.0)
plot(cal,lwd=3,lty=2,errbar.col="black",xlim = c(0,1),ylim = c(0,1),xlab ="Nomogram Predicted Survival",ylab="Actual Survival",col="blue")
lines(cal,c('mean.predicted','KM'),type = 'a',lwd = 3,col ="black" ,pch = 16)
      mtext("")
      box(lwd = 1)
      abline(0,1,lty = 3,lwd = 3,col = "black")
      dev.off()
## plot 5-year calibrate curve
f2 <- cph(Surv(futime, fustat) ~ age+gender+stage+`T`+N+M+riskScore, 
          x=T, y=T, surv=T, data=rt, time.inc=5*365)
cal2 <- calibrate(f2, cmethod='KM', method="boot", u=5*365, m=111, B=333)
#Figure 9C
pdf("calibrate6.pdf",12,8)
par(mar = c(10,5,3,2),cex = 1.0)
plot(cal2,lwd=3,lty=2,errbar.col="black",xlim = c(0,1),ylim = c(0,1),xlab ="Nomogram Predicted Survival",ylab="Actual Survival",col="blue")
lines(cal2,c('mean.predicted','KM'),type = 'a',lwd = 3,col ="black" ,pch = 16)
      mtext("")
      box(lwd = 1)
      abline(0,1,lty = 3,lwd = 3,col = "black")
      dev.off()
